# Supplementary material for: Gut virome characteristics associated with early onset of anemia and neurodevelopmental delay in preterm infants
Source: iScience. 2025 Sep 16;28(10):113578. doi: 10.1016/j.isci.2025.113578 (PMC12510052; doi:10.1016/j.isci.2025.113578)
Supplement: Table S1. Clinical characteristics in this study [file mmc2.xlsx]

## Sheet: Sheet1
Table S1. Clinical characteristics in this study.
NewID_In_Clusters	Sample_ID	Anemia	Birthday	Birthweight	Gestation_age	Gender	c_section	ABO	Hemogloblin_minimal	Behavioral_ability_score	Passive_muscle_tone_score	Active_muscle_tone_score	Original_reflex_score	General_assessment_score	NBNA_total_score	lengthbirt	circheadbi	multibirth	ceasarean_section	Mother_age	apgar1	apgar5	apgar10	enteralnut	enteralnu1	enteralnu2	enteralnu3	enteralnu4	number1	number2	number3	antibioyn	antibioday	nec	deathyn	firststool	regaindt	discharge_day	Hemogloblin	RBC_CV	RBC_SD	Leukocyte_count	Big_platlets_ratio	Monocyte%	Monocyte_count	RBC_count	Hematocrit	Lymphocyte%	Lymphocyte_count
A020	N-10067	0	2018-06-01	2700	36.8571	Female	NA	A	155	11	8	7	6	6	38	NA	NA	NA	NA	NA	NA	NA	NA	NA	NA	NA	NA	NA	NA	NA	NA	NA	NA	NA	NA	NA	NA	NA	181	15.3	58.3	14.87	22.9	6.9	1.03	5.06	0.533	26.7	3.97
D107	N-10120	0	2019-08-09	1980	35.7143	Male	NA	B	181	11	8	7	6	6	38	NA	NA	NA	NA	NA	NA	NA	NA	NA	NA	NA	NA	NA	NA	NA	NA	NA	NA	NA	NA	NA	NA	NA	222	18.1	77.4	6.3	18.3	8.6	0.54	5.19	0.591	49.5	3.12
G033	N-10130	0	2018-08-11	1900	35.5714	Female	NA	B	160	10	8	7	6	6	36	NA	NA	NA	NA	NA	NA	NA	NA	NA	NA	NA	NA	NA	NA	NA	NA	NA	NA	NA	NA	NA	NA	NA	201	14.7	57.5	8.77	15.1	4.9	0.43	5.37	0.574	19.3	1.69
D037	N-10139	0	2018-08-19	1930	33.5714	Female	NA	O	167	12	8	6	6	6	38	NA	NA	NA	NA	NA	NA	NA	NA	NA	NA	NA	NA	NA	NA	NA	NA	NA	NA	NA	NA	NA	NA	NA	187	15.8	77	6.71	19.4	7.6	0.51	4.55	0.595	41.3	2.77
C035	N-10141	0	2018-08-19	1330	31	Female	1	B	152	12	8	5	6	6	37	28	39	1	1	29	9	10	10	0	0	0	0	1	6	0	NA	1	9	1	0	2	2	39	180	14.9	59.6	9.38	17.9	9.8	0.92	5.02	0.552	51.4	4.82
A039	N-10155	0	2018-08-28	1740	32.8571	Female	NA	A	147	12	7	7	6	6	38	NA	NA	NA	NA	NA	NA	NA	NA	NA	NA	NA	NA	NA	NA	NA	NA	NA	NA	NA	NA	NA	NA	NA	163	18.2	64.8	6.38	21	5.3	0.34	5.38	0.532	50.5	3.22
D049	N-10190	0	2018-09-11	2550	36.8571	Male	1	B	146	10	8	7	6	6	37	31	48	2	1	37	10	10	10	0	0	0	0	1	0	0	0	1	8	0	0	0	5	10	162	17.2	70.3	10.94	19.3	6.3	0.69	4.46	0.495	32.7	3.58
D052	N-10205	0	2018-09-19	2910	35.7143	Male	1	B	187	11	8	7	6	6	38	32	49	1	1	36	9	10	10	0	0	0	0	1	0	3	3	1	10	0	0	0	4	9	200	17.6	72.1	14.29	17.5	8.8	1.26	5.41	0.594	18	2.57
H055	N-10223	0	2018-09-26	1110	28.1429	Female	0	O	189	10	8	7	6	6	37	24	35	1	0	32	8	9	9	NA	NA	NA	NA	1	NA	0	29	1	12	0	0	0	7	62	210	15.7	66.4	6.87	18.3	12.4	0.85	5.5	0.631	54.9	3.77
A056	N-10225	0	2018-09-28	1160	29.1429	Female	1	A	154	10	8	6	6	6	36	27	36	1	1	27	7	9	9	NA	NA	NA	NA	1	NA	0	29	1	35	0	0	1	3	67	165	16.7	67.6	7.85	19.9	11.3	0.89	4.42	0.488	35.2	2.76
C057	N-10239	0	2018-09-29	1760	30.7143	Male	1	O	174	10	8	6	6	6	36	30	41	2	1	31	10	10	10	0	1	0	0	0	NA	4	NA	1	12	0	0	0	5	NA	186	16.8	64.4	7.62	14.2	10	0.76	5.31	0.56	24.8	1.89
D066	N-10248	0	2018-10-15	2220	35.1429	Male	1	A	187	9	8	7	6	6	36	31	44	2	1	27	10	10	10	0	0	0	0	1	0	0	0	1	6	0	0	0	6	8	220	19.5	65.7	12.51	24.3	13.3	1.66	6.51	0.629	16.9	2.11
C065	N-10255	0	2018-10-15	2070	33.5714	Female	1	O	161	10	8	6	6	6	36	30	44	2	1	31	10	10	10	0	0	0	0	1	0	0	0	1	10	0	0	0	NA	10	175	17.1	66.5	15.34	23.6	6.1	0.94	4.63	0.496	24.4	3.74
D070	N-10265	0	2018-10-21	2340	34	Male	0	O	162	10	8	6	6	6	35	32	46	1	0	33	10	10	10	0	0	0	0	1	0	0	0	1	6	0	0	0	NA	14	168	17.9	68.7	9.07	24.3	4.1	0.37	4.76	0.509	60.4	5.48
D072	N-10276	0	2018-11-02	2120	34.7143	Female	1	B	157	12	8	7	6	6	39	33	46	2	1	29	10	10	10	0	0	0	0	1	0	0	0	0	NA	0	0	0	NA	11	164	16.4	54.3	8.62	24.8	8.7	0.75	4.97	0.46	38.6	3.33
C001	N-20006	0	2018-04-17	1400	32.4286	Male	1	A	167	11	8	7	6	6	38	29	40	1	1	31	9	10	10	NA	NA	NA	NA	1	NA	2	4	1	16	0	0	0	8	36	189	16.7	71.2	8.88	19.1	6.6	0.59	4.84	0.562	53.6	4.76
C014	N-20010	0	2018-05-19	1480	30.4286	Male	1	O	152	8	8	7	6	6	35	28	41	1	1	38	7	10	10	0	0	0	0	1	0	4	NA	1	8	0	0	0	0	38	183	16.8	65	7.26	23.7	4.3	0.31	4.89	0.522	59.4	4.31
D028	N-20011	0	2018-06-20	1560	34	Male	NA	AB	166	12	8	6	6	6	38	NA	NA	NA	NA	NA	NA	NA	NA	NA	NA	NA	NA	NA	NA	NA	NA	NA	NA	NA	NA	NA	NA	NA	217	16.4	62.8	17.17	16.7	6.2	1.06	6.01	0.631	18.1	3.11
D022	N-20012	0	2018-06-08	2510	35.8571	Male	1	O	156	12	8	6	6	6	38	32	47	1	1	25	9	10	10	0	1	0	0	0	NA	1	NA	0	NA	0	0	0	2	NA	187	16.1	62.3	17.12	17.7	7.7	1.31	5.27	0.555	26	4.45
C031	N-20014	0	2018-07-28	1000	28.4286	Female	1	O	150	12	8	7	6	6	39	23	33	1	1	35	10	10	10	0	1	0	0	0	2	NA	NA	1	17	0	0	1	3	64	152	16.8	68.7	15.56	23.6	5.9	0.92	3.91	0.447	54	8.41
C034	N-20016	0	2018-08-15	1720	32	Female	1	O	154	12	8	8	6	6	40	29	42	1	1	39	6	8	10	0	1	0	0	0	2	NA	NA	1	1	0	0	2	1	NA	163	16.6	54.8	14.49	19.4	10.1	1.47	5.76	0.531	19.5	2.82
C081	N-20033	0	2019-03-29	1900	31.8571	Female	1	O	157	10	8	6	6	6	36	28	41	1	1	29	9	10	10	0	0	1	0	0	NA	NA	NA	1	1	0	0	3	11	NA	185	15.8	60.5	12.58	16.1	10.2	1.28	4.95	0.528	30	3.77
D076	N-20038	0	2019-03-16	2200	34.1429	Male	1	A	185	11	7	6	6	6	36	30	45	1	1	41	10	10	10	0	0	0	0	1	0	0	0	1	9	0	0	0	NA	10	213	17.3	62.2	10.29	18.1	8.7	0.9	5.78	0.58	29.4	3.03
I042	N-20064	0	2018-08-29	2540	34.1429	Male	NA	B	198	12	8	6	6	6	38	NA	NA	NA	NA	NA	NA	NA	NA	NA	NA	NA	NA	NA	NA	NA	NA	NA	NA	NA	NA	NA	NA	NA	224	16.6	67	3.55	16.7	3.4	0.12	5.67	0.615	48.5	1.72
D062	N-20066	0	2018-10-14	1930	34.7143	Male	NA	AB	184	12	8	7	6	6	39	NA	NA	NA	NA	NA	NA	NA	NA	NA	NA	NA	NA	NA	NA	NA	NA	NA	NA	NA	NA	NA	NA	NA	189	17.8	70	8.14	19.7	9	0.73	5.05	0.546	51	4.15
C067	N-20068	0	2018-10-17	1570	32.4286	Male	NA	NA	161	12	8	7	6	6	39	NA	NA	NA	NA	NA	NA	NA	NA	NA	NA	NA	NA	NA	NA	NA	NA	NA	NA	NA	NA	NA	NA	NA	NA	NA	NA	NA	NA	NA	NA	NA	NA	NA	NA
A002	N-20072	0	2018-04-18	2470	35.5714	Male	1	A	164	12	8	5	6	6	37	32	46	2	1	36	9	10	10	0	0	0	0	1	0	0	2	1	8	0	0	0	6	8	181	16.5	68.8	20.25	22.8	8	1.63	4.88	0.544	21.6	4.38
A004	N-20074	0	2018-04-25	2760	35.8571	Male	NA	B	193	12	6	6	6	6	36	NA	NA	NA	NA	NA	NA	NA	NA	NA	NA	NA	NA	NA	NA	NA	NA	NA	NA	NA	NA	NA	NA	NA	227	17.3	65.4	12.26	20.1	4.7	0.58	6.38	0.666	24.3	2.98
I010	N-20078	0	2018-05-10	1810	33.7143	Female	NA	O	173	11	7	6	6	6	36	NA	NA	NA	NA	NA	NA	NA	NA	NA	NA	NA	NA	NA	NA	NA	NA	NA	NA	NA	NA	NA	NA	NA	213	15.5	62.5	9.86	21.3	8	0.79	5.4	0.583	51.6	5.09
C015	N-20080	0	2018-05-22	2310	36.1429	Female	1	O	151	12	8	6	6	6	38	33	46	2	1	34	8	10	10	0	0	0	0	1	0	0	2	1	9	0	0	0	2	10	173	17.5	73.8	11.2	21.8	5.9	0.66	4.25	0.487	39.7	4.45
D016	N-20082	0	2018-05-22	3000	36.2857	Male	1	O	176	11	8	6	6	6	37	34	49	2	1	39	10	10	10	0	0	0	0	0	0	0	0	1	7	0	0	0	NA	7	204	16.4	69.2	13.71	31.6	9.9	1.36	5.16	0.574	23.8	3.26
D018	N-20089	0	2018-05-23	2130	35	Male	1	O	155	11	8	6	6	6	37	31	43	2	1	35	7	9	10	0	0	0	0	1	0	0	0	1	14	0	0	0	4	17	207	17.3	69.7	13.72	20.1	9.8	1.34	5.38	0.591	32	4.39
G024	N-20091	0	2018-06-14	1640	32.1429	Female	1	O	158	11	8	7	6	6	38	28	40	2	1	25	8	10	10	0	0	0	0	1	12	5	9	1	20	0	0	0	7	42	225	16.7	69.5	7.35	17.4	6.5	0.48	5.51	0.622	37.4	2.75
D097	N-20098	0	2019-05-24	2480	34.5714	Male	0	NA	150	10	8	7	5	6	36	30	47	1	0	34	10	10	10	0	0	0	0	1	0	0	0	1	7	0	0	0	4	7	NA	NA	NA	NA	NA	NA	NA	NA	NA	NA	NA
D099	N-20099	0	2019-05-27	1920	34.8571	Male	1	O	149	12	8	6	6	6	38	31	46	2	1	25	10	10	10	0	0	0	0	1	0	0	0	1	5	0	0	0	NA	14	195	17.3	65	8.49	20.5	11.5	0.98	5.25	0.546	26.1	2.22
C093	N-20104	0	2019-05-11	1740	32.7143	Female	1	O	173	12	8	5	6	6	37	29	42	1	1	30	10	10	10	0	0	0	0	0	0	0	0	1	7	0	0	0	3	25	205	15.3	56.2	14.32	19.7	12.2	1.74	5.51	0.562	28.4	4.07
D079	N-20115	0	2019-03-26	2520	35.2857	Male	0	NA	169	12	8	6	6	6	38	29	45	1	0	27	10	10	10	0	0	0	0	1	0	0	0	1	8	0	0	1	NA	9	NA	NA	NA	NA	NA	NA	NA	NA	NA	NA	NA
C082	N-20122	0	2019-04-02	2240	35.5714	Female	1	B	180	11	8	6	6	6	37	31	46	1	1	34	10	10	10	0	0	0	0	1	5	3	7	1	20	0	0	0	5	21	205	15	64	16.62	17.4	6.9	1.15	5.29	0.598	12.9	2.15
D087	N-20125	0	2019-04-05	2180	35.2857	Female	1	O	163	10	8	6	6	6	36	31	44	2	1	34	9	10	10	0	0	0	0	1	0	0	0	1	9	0	0	0	NA	8	182	14.6	52.9	11	12.4	6	0.66	5.01	0.498	39.7	4.37
C092	N-20128	0	2019-04-17	1760	31.8571	Male	1	AB	146	10	8	6	6	6	36	29	42	1	1	35	10	10	10	0	0	0	0	0	0	7	0	1	10	0	0	0	8	19	147	16.8	51.7	14.62	14.7	6.2	0.9	4.82	0.43	24.2	3.54
D096	N-20132	0	2019-05-21	2070	34.2857	Female	1	A	164	12	8	8	6	6	40	31	42	2	1	34	10	10	10	0	0	0	0	1	0	0	0	0	NA	0	0	0	9	10	189	17.6	61.8	10.43	18.3	14.2	1.48	5.44	0.542	31.2	3.25
D032	N-20138	0	2018-08-08	2150	34.2857	Female	NA	O	177	12	8	7	6	6	39	NA	NA	NA	NA	NA	NA	NA	NA	NA	NA	NA	NA	NA	NA	NA	NA	NA	NA	NA	NA	NA	NA	NA	204	16.4	63.5	15.43	20.1	9.8	1.51	5.36	0.568	26.6	4.11
D013	N-20146	0	2018-05-18	2280	36.2857	Female	1	B	175	11	8	6	6	6	37	32	48	1	1	39	5	8	10	0	0	0	0	1	0	0	7	1	7	0	0	0	9	14	183	15.8	59.6	22.56	26.8	3.5	0.78	5.38	0.56	52.7	11.89
A098	A-10052	1	2019-05-25	2640	34.8571	Female	NA	A	133	11	8	7	6	6	38	NA	NA	NA	NA	NA	NA	NA	NA	NA	NA	NA	NA	NA	NA	NA	NA	NA	NA	NA	NA	NA	NA	NA	164	17.7	54.6	12.79	20.1	5.8	0.74	5.81	0.517	34.9	4.46
A019	A-10058	1	2018-05-28	1780	32	Male	NA	NA	136	12	8	5	6	6	37	NA	NA	NA	NA	NA	NA	NA	NA	NA	NA	NA	NA	NA	NA	NA	NA	NA	NA	NA	NA	NA	NA	NA	NA	NA	NA	NA	NA	NA	NA	NA	NA	NA	NA
B029	A-10119	1	2018-06-29	960	27	Male	1	NA	131	10	8	7	6	6	36	24	34	1	1	36	9	9	10	0	0	0	0	1	30	0	NA	1	20	0	0	0	0	89	161	14.4	57.9	5.93	20.7	14.3	0.85	4.39	0.477	44.4	2.63
C036	A-10140	1	2018-08-19	2120	33.5714	Female	NA	O	145	12	7	6	6	6	37	NA	NA	NA	NA	NA	NA	NA	NA	NA	NA	NA	NA	NA	NA	NA	NA	NA	NA	NA	NA	NA	NA	NA	161	15.3	67.4	6.88	19.7	4.4	0.3	4.37	0.52	41.7	2.87
C038	A-10146	1	2018-08-22	1910	35.7143	Female	NA	B	129	10	8	6	6	6	36	NA	NA	NA	NA	NA	NA	NA	NA	NA	NA	NA	NA	NA	NA	NA	NA	NA	NA	NA	NA	NA	NA	NA	139	16.4	65.7	6.07	18.5	11.2	0.68	3.67	0.407	51.1	3.1
D041	A-10162	1	2018-08-28	2480	36	Male	1	A	127	12	8	8	6	6	40	31	45	2	1	33	10	10	10	0	0	1	0	1	0	0	0	1	7	0	0	0	7	10	150	15.9	62.6	6.25	15.8	8	0.5	4.22	0.461	50.1	3.13
C043	A-10167	1	2018-08-31	1980	34.1429	Female	1	AB	136	11	8	7	6	6	38	30	43	2	1	30	9	10	10	0	0	1	0	1	7	15	4	1	14	0	0	0	0	26	168	17.1	66.3	14.09	19.5	5.8	0.82	4.91	0.526	24.6	3.46
D044	A-10179	1	2018-09-06	1550	30.2857	Male	1	A	139	9	8	6	6	6	35	27	42	1	1	30	10	10	10	0	0	0	0	0	0	0	14	1	13	0	0	0	0	25	171	14.8	59.9	7	17.2	10	0.7	4.43	0.49	42.9	3
E045	A-10180	1	2018-09-06	1000	28.2857	Male	1	AB	143	10	7	8	6	6	37	26	38	1	1	40	8	9	9	NA	NA	NA	NA	1	NA	0	22	1	45	0	0	1	6	68	143	15.2	64.8	8.13	17.2	6.6	0.54	3.63	0.429	54	4.39
F046	A-10186	1	2018-09-08	1710	32.4286	Male	1	O	125	12	8	7	6	6	38	28	43	1	1	21	10	10	10	0	0	0	0	1	0	0	8	1	8	0	0	0	17	23	134	20	56.4	12.85	20.3	9.5	1.22	5.2	0.446	34.9	4.48
C048	A-10187	1	2018-09-11	1540	30.2857	Male	0	A	144	10	7	7	6	6	36	27	40	1	0	34	9	9	9	0	0	0	0	0	9	1	27	1	25	0	0	1	4	49	164	15.4	61.9	18.18	17.6	6.2	1.12	4.34	0.475	19.1	3.48
B047	A-10191	1	2018-09-11	2300	36.8571	Male	1	A	142	10	8	6	6	6	36	32	47	2	1	37	10	10	10	0	0	0	0	1	0	0	0	1	8	0	0	1	7	10	160	15.5	62.4	13.13	18.2	7.2	0.94	4.41	0.49	33.1	4.35
B050	A-10195	1	2018-09-13	2920	35.8571	Female	1	A	141	10	8	6	6	6	36	36	48	1	1	30	10	10	10	0	0	0	0	1	0	4	2	1	9	0	0	0	0	9	168	15.5	55.8	13.33	15.3	6.6	0.88	4.85	0.481	25.7	3.43
B088	A-10197	1	2019-04-08	2280	35.1429	Male	1	AB	145	12	8	7	6	6	38	32	47	1	1	36	10	10	10	0	0	0	0	1	0	2	0	1	7	0	0	0	NA	10	179	15.9	62	8.27	17	8.2	0.68	4.65	0.498	45.5	3.76
A051	A-10198	1	2018-09-15	1650	31.5714	Male	1	A	125	12	8	6	6	6	38	30	41	1	1	27	10	10	10	0	0	0	0	1	0	0	0	1	11	0	0	2	3	25	150	16	62.8	11.45	15	7.6	0.87	3.96	0.43	38.3	4.38
C053	A-10211	1	2018-09-22	1500	34	Male	1	B	135	11	8	4	6	6	35	30	49	2	1	21	10	10	10	0	0	0	0	1	0	0	6	1	8	0	0	1	5	16	135	16.2	64.6	5.53	14.6	6.5	0.36	3.73	0.412	43.2	2.39
D054	A-10222	1	2018-09-26	1880	32.5714	Male	1	NA	144	11	7	6	6	6	36	30	44	1	1	30	10	10	10	0	0	1	0	0	NA	4	10	1	13	0	0	0	8	NA	NA	NA	NA	NA	NA	NA	NA	NA	NA	NA	NA
A060	A-10229	1	2018-10-07	2480	34.4286	Female	0	B	119	12	8	8	6	6	40	31	46	1	0	26	10	10	10	0	1	0	0	0	0	0	0	1	8	0	0	0	NA	NA	156	17.6	70.1	16.37	21.4	9.1	1.49	4.04	0.451	25	4.09
A058	A-10230	1	2018-10-05	1400	32.5714	Male	1	A	144	12	8	6	6	6	38	29	43	1	1	24	10	10	10	NA	NA	NA	NA	1	NA	3	0	1	7	0	0	1	5	29	150	18.8	71.3	8.79	21.4	11	NA	5.07	0.529	42	NA
A059	A-10232	1	2018-10-06	1350	31	Male	1	O	134	11	8	4	6	6	35	28	40	2	1	31	10	10	10	NA	NA	NA	NA	1	NA	2	3	1	10	0	0	0	4	41	171	16.1	61.4	10.06	19	7.3	0.73	4.84	0.518	55	5.53
B064	A-10243	1	2018-10-15	2210	34.1429	Male	1	A	109	12	8	7	6	6	39	32	42	1	1	29	10	10	10	0	1	0	0	1	NA	NA	NA	1	10	0	0	0	6	NA	131	17.8	50.8	17.6	18.7	9.8	1.72	4.73	0.399	20.7	3.64
A063	A-10257	1	2018-10-15	1700	33.5714	Female	1	O	141	12	8	6	6	6	38	42	29	2	1	31	10	10	10	0	0	0	0	0	0	0	0	1	9	0	0	0	NA	21	166	17.3	67.1	13.77	21.9	6.2	0.86	4.59	0.499	45.7	6.29
A068	A-10259	1	2018-10-19	2100	36.2857	Male	1	A	137	12	8	8	6	6	40	31	40	1	1	37	7	9	10	0	0	0	0	0	0	0	0	1	9	0	0	0	NA	12	162	15.7	58.1	15.91	12.8	8.7	1.38	4.41	0.446	16.8	2.67
A069	A-10260	1	2018-10-20	2260	34.2857	Male	1	B	135	12	8	6	6	6	38	31	46	1	1	23	10	10	10	0	0	0	0	1	0	0	0	1	7	0	0	0	NA	12	154	17.9	54.7	10.42	13.8	14.8	1.54	5.27	0.465	36.4	3.79
A061	A-10263	1	2018-10-14	1810	32.4286	Female	0	A	124	12	8	6	6	6	38	32	42	1	0	35	9	9	9	0	0	0	0	1	0	2	0	1	8	0	0	0	7	24	134	15.4	58.2	13.43	15.4	11.6	1.56	4.09	0.425	45	6.05
A006	A-20002	1	2018-05-07	1920	35.4286	Female	1	A	136	12	8	6	6	6	38	30	43	2	1	33	10	10	10	0	0	0	0	1	0	0	0	1	7	0	0	0	NA	10	159	17.9	64.9	11.9	12.1	6.7	0.8	4.65	0.465	28.7	3.42
C007	A-20003	1	2018-05-07	1940	35.4286	Female	1	A	128	12	8	6	6	6	38	31	43	2	1	33	10	10	10	0	0	0	0	1	0	0	0	1	7	0	0	0	NA	10	160	18.3	65.3	10.87	14.1	8	0.87	4.42	0.447	28.7	3.12
C017	A-20007	1	2018-05-23	1550	33.8571	Male	1	B	111	10	7	6	6	6	35	29	41	2	1	31	10	10	10	0	0	0	0	1	0	2	0	1	13	0	0	0	6	27	138	19	76.4	10.22	16.3	5.1	0.52	3.72	0.418	60.1	6.14
A012	A-20008	1	2018-05-18	2250	36.5714	Male	NA	NA	138	12	8	7	6	6	38	NA	NA	NA	NA	NA	NA	NA	NA	NA	NA	NA	NA	NA	NA	NA	NA	NA	NA	NA	NA	NA	NA	NA	NA	NA	NA	NA	NA	NA	NA	NA	NA	NA	NA
C071	A-20021	1	2018-11-01	1250	27.8571	Male	0	O	101	12	8	6	6	6	38	27	37	1	0	23	9	9	9	0	0	0	0	0	26	0	NA	1	18	0	0	2	2	76	161	14.8	61.9	11.94	17.8	7.1	0.85	4.45	0.511	63.1	7.54
C077	A-20030	1	2019-03-19	1790	33.1429	Male	1	A	125	11	8	4	6	6	35	31	43	2	1	25	10	10	10	0	1	0	0	0	NA	NA	NA	1	2	0	0	1	12	NA	140	15.8	61.4	4.63	14.2	9.7	0.45	3.92	0.417	63.7	2.95
G080	A-20032	1	2019-03-28	2210	34.1429	Female	NA	B	142	12	8	7	6	6	39	NA	NA	NA	NA	NA	NA	NA	NA	NA	NA	NA	NA	NA	NA	NA	NA	NA	NA	NA	NA	NA	NA	NA	142	14.8	54.1	8.99	13.8	7.2	0.65	3.94	0.393	53.3	4.79
C085	A-20034	1	2019-04-03	1700	32	Female	1	B	100	11	8	6	6	6	37	27	45	1	1	25	10	10	10	0	1	0	0	1	NA	NA	NA	1	3	1	0	0	4	NA	100	17.2	60.9	5.58	20.6	9.3	0.52	3.45	0.34	45.9	2.56
C094	A-20035	1	2019-05-12	1790	32.1429	Female	0	O	143	10	7	7	6	6	36	30	42	1	0	25	9	10	10	0	0	0	0	0	0	4	14	1	11	0	0	0	7	31	149	16.4	50.7	4.93	17.1	3.9	0.19	5.22	0.455	55.8	2.75
C074	A-20037	1	2019-03-08	2240	34.4286	Male	1	B	134	12	8	5	6	6	37	31	46	1	1	24	10	10	10	0	0	0	0	0	3	0	0	1	10	0	0	4	2	19	179	16.1	58.6	12.3	10.6	8.4	1.03	4.89	0.488	32.8	4.03
C075	A-20039	1	2019-03-15	2460	36	Female	NA	A	133	12	8	6	6	6	38	NA	NA	NA	NA	NA	NA	NA	NA	NA	NA	NA	NA	NA	NA	NA	NA	NA	NA	NA	NA	NA	NA	NA	160	16.3	59.8	10.28	21.4	6	0.62	4.6	0.467	33.2	3.41
C101	A-20042	1	2019-05-28	1800	33.2857	Male	1	A	141	10	6	5	6	6	35	28	43	1	1	27	9	10	10	0	0	0	0	1	0	2	0	1	7	0	0	1	2	15	160	16.1	60.4	11.05	14	6.2	0.69	4.5	0.469	29.9	3.3
B090	A-20048	1	2019-04-10	1940	34.1429	Male	0	A	112	11	8	6	6	6	37	31	43	1	0	28	10	10	10	0	0	0	0	1	0	0	0	1	5	0	0	0	0	12	112	16.5	71.4	6.08	22.2	9	0.55	2.92	0.338	44.9	2.73
C091	A-20051	1	2019-04-15	1670	32.2857	Female	1	A	126	12	8	7	6	6	39	29	41	2	1	28	10	10	10	0	0	0	0	1	0	3	0	1	6	0	0	0	3	25	160	18.3	69.9	12.18	16.1	5.7	0.69	4.32	0.462	64.2	7.82
B095	A-20053	1	2019-05-19	2660	34.4286	Female	0	B	145	11	8	5	6	6	36	32	47	1	0	30	10	10	10	0	0	0	0	0	0	0	0	1	23	1	0	0	2	31	161	16.3	50.6	10.02	16.7	9.4	0.94	5.75	0.502	35.9	3.6
C073	A-20060	1	2018-11-05	2000	34.1429	Female	NA	AB	130	12	8	5	6	6	37	NA	NA	NA	NA	NA	NA	NA	NA	NA	NA	NA	NA	NA	NA	NA	NA	NA	NA	NA	NA	NA	NA	NA	150	16.1	63.5	9.57	12.7	6.5	0.62	4.15	0.45	37.9	3.63
A040	A-20063	1	2018-08-28	2420	35.4286	Male	NA	B	120	12	8	6	6	6	38	NA	NA	NA	NA	NA	NA	NA	NA	NA	NA	NA	NA	NA	NA	NA	NA	NA	NA	NA	NA	NA	NA	NA	146	16.4	61.2	9.19	14.9	7	0.64	4.23	0.433	40.6	3.73
C003	A-20071	1	2018-04-20	2110	34.2857	Female	NA	B	143	10	8	6	6	6	36	NA	NA	NA	NA	NA	NA	NA	NA	NA	NA	NA	NA	NA	NA	NA	NA	NA	NA	NA	NA	NA	NA	NA	153	15.1	63.2	7.62	19.5	9.1	0.69	4.34	0.495	50.7	3.86
C005	A-20075	1	2018-05-04	1620	31.4286	Female	NA	O	129	12	8	6	6	6	38	NA	NA	NA	NA	NA	NA	NA	NA	NA	NA	NA	NA	NA	NA	NA	NA	NA	NA	NA	NA	NA	NA	NA	178	15.4	63.7	5.04	9.8	4	0.2	4.62	0.528	45.4	2.29
A008	A-20076	1	2018-05-08	2770	36.4286	Male	NA	O	130	12	7	6	6	6	37	NA	NA	NA	NA	NA	NA	NA	NA	NA	NA	NA	NA	NA	NA	NA	NA	NA	NA	NA	NA	NA	NA	NA	176	17.4	67.4	19.82	19.2	9.9	1.97	4.94	0.53	25.6	5.08
C009	A-20077	1	2018-05-08	2450	34.8571	Male	NA	B	144	11	8	4	6	6	35	NA	NA	NA	NA	NA	NA	NA	NA	NA	NA	NA	NA	NA	NA	NA	NA	NA	NA	NA	NA	NA	NA	NA	170	15.7	63.3	10.2	19.4	8.2	0.84	4.39	0.483	30.1	3.07
A011	A-20079	1	2018-05-14	1600	32.8571	Male	1	B	129	11	8	6	6	6	37	30	42	1	1	23	10	10	10	0	0	0	0	1	0	3	0	1	11	0	0	0	6	22	175	14.9	60.6	9.11	20.1	8.9	0.81	4.5	0.503	46.5	4.24
C021	A-20083	1	2018-06-04	1580	31.8571	Male	0	O	121	10	8	6	6	6	36	27	42	1	0	33	9	10	10	0	0	0	0	1	6	0	8	1	16	0	0	1	13	21	157	14.9	55.4	11.32	17.4	16.7	1.89	4.77	0.482	19.3	2.19
D027	A-20085	1	2018-06-15	2030	34.5714	Male	1	B	117	11	8	5	6	6	36	32	46	2	1	42	10	10	10	0	0	0	0	1	8	1	8	1	9	0	0	1	11	19	167	16.2	61.4	20.29	20.1	9.3	1.89	4.5	0.474	17.8	3.61
B030	A-20086	1	2018-07-24	2030	34.2857	Male	1	A	143	11	7	6	6	6	36	31	46	1	1	19	10	10	10	0	0	0	0	1	0	0	0	1	7	0	0	0	5	8	159	16.7	57.1	20.36	16.4	16.1	3.27	4.82	0.461	27.9	5.68
B025	A-20087	1	2018-06-15	2040	34.7143	Male	1	A	130	12	8	6	6	6	38	30	44	2	1	29	10	10	10	0	0	0	0	1	0	0	0	1	10	0	0	1	2	11	173	15.8	61.2	11.77	18.7	9.7	1.14	4.62	0.501	44.4	5.22
B026	A-20088	1	2018-06-15	2080	34.7143	Male	1	A	136	12	7	6	6	6	37	32	44	2	1	29	10	10	10	0	0	0	0	1	0	0	0	1	11	0	0	0	6	11	174	15.9	63.1	10.57	21.9	9.2	0.97	4.78	0.518	28.6	3.02
A023	A-20090	1	2018-06-13	2440	35.4286	Female	1	O	140	11	8	6	6	6	37	31	45	1	1	36	10	10	10	0	0	0	0	1	0	0	0	1	7	0	0	1	8	8	162	15.9	57.4	17.87	14.2	6.4	1.14	4.68	0.467	14.1	2.52
C104	A-20094	1	2019-06-24	1660	31.7143	Female	1	NA	127	11	8	5	6	6	36	30	43	1	1	31	7	8	9	0	0	0	0	0	4	2	0	1	9	0	0	0	10	29	NA	NA	NA	NA	NA	NA	NA	NA	NA	NA	NA
B105	A-20095	1	2019-06-26	1730	36.1429	Male	0	A	124	12	7	5	6	6	36	29	42	1	0	33	9	10	10	0	0	0	0	0	16	0	5	1	22	0	0	0	2	34	195	16.2	61.5	16.13	15.4	3.3	0.54	5.33	0.56	30.3	4.88
C106	A-20097	1	2019-06-27	1980	32.2857	Male	0	NA	142	11	8	4	6	6	35	29	44	1	0	28	10	10	10	0	0	0	0	1	0	5	0	1	9	0	0	0	10	15	NA	NA	NA	NA	NA	NA	NA	NA	NA	NA	NA
D100	A-20100	1	2019-05-27	2140	34.8571	Male	1	O	144	12	8	6	6	6	38	31	47	2	1	25	10	10	10	0	0	0	0	1	0	0	0	1	6	0	0	0	NA	7	184	16.1	60.1	9.93	17.4	12	1.19	5.04	0.519	24.6	2.44
C102	A-20106	1	2019-06-11	2640	33.7143	Male	1	NA	137	12	8	7	6	6	39	31	47	1	1	41	10	10	10	0	0	0	0	1	0	0	0	1	9	0	0	0	5	11	NA	NA	NA	NA	NA	NA	NA	NA	NA	NA	NA
C103	A-20110	1	2019-06-13	1780	31.1429	Female	1	A	134	10	8	7	6	6	37	28	38	2	1	33	7	9	9	0	0	0	0	0	16	4	81	1	17	0	0	0	3	50	191	17.6	76.3	8.87	30.3	3.6	0.32	4.48	0.533	16.7	1.48
C078	A-20114	1	2019-03-25	1900	33.5714	Female	1	NA	139	12	8	8	6	6	40	31	40	2	1	33	10	10	10	0	0	0	0	0	0	0	0	1	9	0	0	1	0	9	NA	NA	NA	NA	NA	NA	NA	NA	NA	NA	NA
C083	A-20117	1	2019-04-02	2700	36.1429	Male	1	O	141	10	8	7	6	6	37	34	47	1	1	28	10	10	10	0	0	0	0	1	2	0	6	1	14	0	0	0	5	13	153	15.6	63.6	12.98	22.3	5.4	0.7	4.28	0.47	28.7	3.72
D084	A-20120	1	2019-04-02	1760	36	Female	1	A	140	10	8	4	6	6	34	28	43	1	1	36	10	10	10	0	0	0	0	1	0	0	0	1	7	0	0	0	2	13	186	17.9	65	9.33	36	5	0.47	5.71	0.565	37.4	3.49
B086	A-20121	1	2019-04-04	2320	34.5714	Female	1	A	135	12	8	7	6	6	39	32	44	2	1	33	9	10	10	0	0	0	0	1	0	3	0	1	9	0	0	2	10	11	149	14.5	52.2	6.6	13.3	2.7	0.18	4.14	0.405	37	2.44
D089	A-20124	1	2019-04-09	1900	35	Female	1	A	144	11	8	6	6	6	37	32	47	1	1	24	10	2	10	0	0	0	0	1	0	0	0	1	12	0	0	0	2	18	188	16.8	68.7	8.12	19.9	7.6	0.62	4.77	0.533	42.1	3.42
[truncated: 39 more columns]
