# Supplementary material for: Gut virome characteristics associated with early onset of anemia and neurodevelopmental delay in preterm infants
Source: iScience. 2025 Sep 16;28(10):113578. doi: 10.1016/j.isci.2025.113578 (PMC12510052; doi:10.1016/j.isci.2025.113578)
Supplement: Table S2. Virome sequencing data summary in this study [file mmc3.xlsx]

## Sheet: Sheet1
Table S2. Virome sequencing data summary in this study.
SampleID		Data&QC													Assembly								Annotation
NewID_In_Clusters	Original_SampleID	RawReadNum	RawBaseNum	RawQ20	RawQ30	CleanReadNum	CleanBaseNum	CleanQ20	CleanQ30	CleanRate	CleanData(GB)	RmHostReadNum	RmHostBaseNum	HostcleanData(G)	ContigsCount	ContigsTotalLength(bp)	AverageLength(bp)	N50_Length_(bp)	N90_Length_(bp)	Maximum_length_(bp)	Minimum_length_(bp)	GC_content_(%)	Contigs_AnnoCount	Virus_AnnoCount	Virus/Contigs(%)	Phage_AnnoCount	Phage/Virus(%)	ReadsAnnoVirus	ReadsAnnoVirus%
A002	N20072	43372772	6505915800	0.8897	0.7606	43371094	6503442462	0.8897	0.7607	0.9996	6.5	43238552	6483604917	6.48	24095	13073006	542.56	532	310	43358	200	46.57	15211	768	5.04898	702	91.4062	1576846	3.64685
A004	N20074	75182970	11277445500	0.9684	0.9221	75181252	11254666778	0.9684	0.9222	0.998	11.25	52468484	7855024018	7.86	13429	7992253	595.15	595	328	43832	200	49.93	11693	701	5.99504	626	89.301	20141653	38.3881
A006	A20002	74702030	11205304500	0.9203	0.8555	74695544	11175815909	0.9208	0.8561	0.9974	11.18	69607272	10416890637	10.42	130230	63019231	483.91	438	323	145010	200	46.86	38555	146	0.37868	108	73.9726	444241	0.638211
A008	A20076	71792850	10768927500	0.907	0.8285	71782692	10740710870	0.9075	0.8292	0.9974	10.74	68347320	10229645952	10.23	206918	99447981	480.62	455	324	652522	200	46.62	62632	387	0.617895	314	81.137	212388	0.310748
A011	A20079	70505952	10575892800	0.9187	0.8536	70499420	10549490017	0.9191	0.8542	0.9975	10.55	66830760	10003632697	10	247754	115330758	465.51	442	325	625767	200	45.96	66538	109	0.163816	57	52.2936	81656	0.122183
A012	A20008	78458100	11768715000	0.9733	0.9232	78456730	11760234542	0.9733	0.9232	0.9993	11.76	78050274	11699347822	11.7	5499	8019015	1458.27	20589	415	166627	200	35.89	5078	119	2.34344	110	92.437	267433	0.342642
A019	A10058	91154290	13673143500	0.9743	0.9272	91149724	13655553245	0.9744	0.9272	0.9987	13.66	91022752	13636538297	13.64	6865	11620229	1692.68	6706	445	137658	200	36.2	6345	118	1.85973	96	81.3559	20780321	22.8298
A020	N10067	71967004	10795050600	0.9627	0.9103	71966046	10773613166	0.9627	0.9104	0.998	10.77	71853152	10756749698	10.76	10312	12411475	1203.6	3065	393	192495	200	34.07	9338	158	1.69201	127	80.3797	2748417	3.82505
A023	A20090	69162510	10374376500	0.9222	0.8554	69155920	10351329669	0.9225	0.8558	0.9978	10.35	67298670	10075703783	10.08	164907	79371205	481.31	445	323	354455	200	46.5	49199	179	0.363829	127	70.9497	447264	0.664596
A039	N10155	69333990	10400098500	0.9277	0.8632	69328310	10374983855	0.928	0.8637	0.9976	10.37	67212684	10061076937	10.06	274906	129685849	471.75	449	326	430279	200	45.44	77767	443	0.56965	362	81.7156	704986	1.04889
A040	A20063	75462062	11319309300	0.9134	0.8469	75453160	11290027912	0.9138	0.8475	0.9974	11.29	73175870	10952129584	10.95	191374	90353294	472.13	438	322	243930	200	45.9	53381	575	1.07716	491	85.3913	1264666	1.72826
A051	A10198	67572604	10135890600	0.9652	0.915	67568820	10126311582	0.9653	0.915	0.9991	10.13	64461554	9660787147	9.66	36663	18007274	491.16	486	282	63314	200	48.13	23992	1333	5.55602	1222	91.6729	14548307	22.569
A056	N10225	68565496	10284824400	0.9457	0.8925	68559800	10264745260	0.946	0.8929	0.998	10.26	52860496	7914213245	7.91	120117	64225138	534.69	472	325	353152	200	49.46	42370	164	0.387066	125	76.2195	781963	1.4793
A058	A10230	67405746	10110861900	0.9636	0.9166	67403364	10099349243	0.9637	0.9166	0.9989	10.1	66322738	9938110979	9.94	53709	30222276	562.7	539	299	63165	200	48.66	29287	1578	5.38806	1483	93.9797	22944838	34.5957
A059	A10232	71576490	10736473500	0.9593	0.9061	71574550	10727556459	0.9594	0.9063	0.9992	10.73	11533816	1729004815	1.73	21456	8680517	404.57	388	241	25760	200	38.43	9623	855	8.88496	810	94.7368	4273444	37.0514
A060	A10229	68810408	10321561200	0.9223	0.8584	68802772	10295966695	0.9227	0.859	0.9975	10.3	66678568	9980646813	9.98	195507	93992616	480.76	447	323	650058	200	46.7	58874	293	0.497673	247	84.3003	398761	0.598035
A061	A10263	67132864	10069929600	0.9318	0.8713	67128358	10044891526	0.9321	0.8718	0.9975	10.04	65474496	9799749394	9.8	188240	91768159	487.51	442	323	246823	200	44.6	54976	119	0.216458	72	60.5042	579846	0.885606
A063	A10257	80715922	12107388300	0.9466	0.889	80712240	12092760887	0.9467	0.8893	0.9988	12.09	47357434	7093126728	7.09	26525	26362259	993.86	1777	385	128353	200	58.39	17643	128	0.7255	107	83.5938	521947	1.10214
A068	A10259	70333754	10550063100	0.9178	0.8501	70327466	10520496616	0.9182	0.8507	0.9972	10.52	67643878	10121975117	10.12	204554	95237764	465.59	436	322	247204	200	45.46	50571	126	0.249155	78	61.9048	61421	0.0908005
A069	A10260	33171330	4975699500	0.965	0.9159	33169474	4970102747	0.9652	0.9162	0.9989	4.97	3198818	479223493	0.48	2345	1180658	503.48	431	320	43452	203	50.8	1436	29	2.0195	27	93.1034	28170	0.880638
A098	A10052	74898898	11234834700	0.9628	0.9134	74896554	11221935028	0.9631	0.9138	0.9989	11.22	3561086	532997005	0.53	2156	1089760	505.45	446	322	43451	200	47.86	754	20	2.65252	17	85	29784	0.836374
B025	A20087	40405390	6060808500	0.9616	0.91	40403530	6053667698	0.9619	0.9103	0.9988	6.05	3292578	493122560	0.49	1866	995772	533.64	458	318	43451	200	47.31	744	14	1.88172	12	85.7143	35405	1.0753
B026	A20088	96731506	14509725900	0.9654	0.911	96726676	14501041435	0.9655	0.911	0.9994	14.5	2671790	400366319	0.4	2610	1394345	534.23	490	320	45019	200	46.67	910	32	3.51648	28	87.5	29732	1.11281
B029	A10119	19791764	2968764600	0.9096	0.8372	19790352	2956706405	0.9104	0.8384	0.9959	2.96	18525862	2769610915	2.77	2589	1271250	491.02	470	313	36904	201	44.22	865	47	5.43353	45	95.7447	32055	0.173028
B030	A20086	68842572	10326385800	0.9561	0.8973	68838552	10314284300	0.9565	0.8978	0.9988	10.31	4139638	619901255	0.62	2727	1329822	487.65	441	316	43453	200	47.28	733	14	1.90996	14	100	50427	1.21815
B047	A10191	53585850	8037877500	0.9585	0.9033	53583142	8028683149	0.9588	0.9036	0.9989	8.03	5649934	846081287	0.85	5743	2575347	448.43	420	312	43290	200	44.44	2578	20	0.775795	17	85	31739	0.561759
B050	A10195	73883122	11082468300	0.9575	0.9046	73877584	11068578891	0.9578	0.905	0.9987	11.07	3258278	487827547	0.49	2430	1239707	510.17	456	324	43451	200	46.96	660	19	2.87879	19	100	26352	0.808771
B064	A10243	69926686	10489002900	0.9614	0.9107	69922906	10476677115	0.9616	0.9111	0.9988	10.48	2408314	360690062	0.36	2829	1348047	476.51	419	320	40381	200	48.38	1042	26	2.4952	26	100	12713	0.52788
B086	A20121	52622826	7893423900	0.9625	0.91	52620310	7883656426	0.9628	0.9104	0.9988	7.88	23412964	3508809179	3.51	1581	965559	610.73	516	328	43450	200	45.3	607	17	2.80066	17	100	388690	1.66015
B088	A10197	77583828	11637574200	0.9614	0.9097	77579760	11623796135	0.9617	0.91	0.9988	11.62	3681062	551376163	0.55	2518	1275841	506.69	444	322	43451	200	46.18	1196	11	0.919732	10	90.9091	30255	0.82191
B090	A20048	76404004	11460600600	0.9553	0.898	76399344	11447864337	0.9556	0.8983	0.9989	11.45	3944336	590781092	0.59	1894	1014300	535.53	481	330	43393	200	46.13	534	27	5.05618	27	100	27216	0.690002
B095	A20053	53629460	8044419000	0.9522	0.8832	53627166	8036222628	0.9524	0.8834	0.999	8.04	5119290	766672842	0.77	1487	834593	561.26	486	322	43451	200	49.97	677	19	2.8065	18	94.7368	36801	0.718869
B105	A20095	21887088	3283063200	0.9581	0.9016	21885350	3279238992	0.9583	0.902	0.9988	3.28	2992112	448180314	0.45	1031	646278	626.85	530	322	43451	202	50.33	662	11	1.66163	11	100	48460	1.61959
C001	N20006	69877902	10481685300	0.9603	0.9097	69875036	10467468081	0.9604	0.9099	0.9986	10.47	68753494	10300642562	10.3	78223	43817596	560.16	499	328	256745	200	48.02	27742	96	0.346046	67	69.7917	454763	0.66144
C003	A20071	84009918	12601487700	0.9249	0.8619	84000660	12568257535	0.9253	0.8626	0.9974	12.57	75380002	11280938265	11.28	286502	133742804	466.81	441	324	443728	200	48.27	112369	133	0.11836	76	57.1429	64756	0.0859061
C005	A20075	66037282	9905592300	0.9592	0.9094	66035258	9892868676	0.9594	0.9097	0.9987	9.89	9023404	1351845465	1.35	16893	10296837	609.53	599	343	52635	200	57.45	11667	7	0.0599983	4	57.1429	13458	0.149145
C007	A20003	85288950	12793342500	0.9232	0.8577	85281712	12758380023	0.9237	0.8584	0.9973	12.76	77485236	11594694763	11.59	256236	120468926	470.15	444	325	430240	200	45.96	68521	153	0.223289	101	66.0131	73391	0.0947161
C009	A20077	71839938	10775990700	0.9141	0.84	71831480	10748629141	0.9144	0.8406	0.9975	10.75	65450284	9795577705	9.8	239831	114330351	476.71	448	325	539739	200	46.14	68667	146	0.21262	85	58.2192	61542	0.0940286
C014	N20010	69832082	10474812300	0.9531	0.9009	69828572	10459133017	0.9533	0.9011	0.9985	10.46	23444038	3509797570	3.51	68044	37149621	545.96	486	327	398474	200	49.2	23117	57	0.246572	29	50.8772	23865	0.101796
C015	N20080	69273524	10391028600	0.92	0.8552	69267634	10363498464	0.9204	0.8557	0.9974	10.36	66426804	9941230288	9.94	210578	98985714	470.07	440	324	421225	200	46.41	59048	142	0.240482	81	57.0423	181517	0.273259
C017	A20007	70359824	10553973600	0.9272	0.8654	70354610	10528397052	0.9275	0.8659	0.9976	10.53	68059894	10187528252	10.19	196802	90688205	460.81	427	320	539455	200	45.87	53649	112	0.208764	78	69.6429	68856	0.10117
C021	A20083	73148406	10972260900	0.9273	0.8664	73141102	10946888960	0.9277	0.8669	0.9977	10.95	59501626	8906871626	8.91	247277	116689190	471.9	451	325	451613	200	45.86	68174	99	0.145217	55	55.5556	54568	0.0917084
C031	N20014	67272138	10090820700	0.9102	0.8398	67266260	10058484572	0.9107	0.8406	0.9968	10.06	63998796	9574822480	9.57	116161	57628149	496.11	467	323	53157	200	46.32	30345	68	0.22409	39	57.3529	60911	0.0951752
C034	N20016	67225378	10083806700	0.9222	0.8616	67217832	10056790388	0.9227	0.8621	0.9973	10.06	64974530	9724725854	9.72	266765	123330561	462.32	440	324	735379	200	45.87	65722	97	0.147591	47	48.4536	52930	0.0814627
C035	N10141	33209734	4981460100	0.9366	0.8781	33207730	4971817381	0.9369	0.8784	0.9981	4.97	32395120	4851038824	4.85	51387	29395015	572.03	500	325	428302	200	50.64	20159	48	0.238107	36	75	24648	0.0760855
C036	A10140	67810480	10171572000	0.9378	0.8797	67805328	10142503606	0.9381	0.8802	0.9971	10.14	61630048	9220875228	9.22	141340	65704447	464.87	422	319	65625	200	47.16	41595	136	0.326962	102	75	46603	0.0756173
C038	A10146	80076174	12011426100	0.9325	0.8688	80070392	11985652680	0.933	0.8694	0.9979	11.99	48364538	7238242957	7.24	187220	94038832	502.29	466	327	612778	200	47.76	60624	124	0.204539	66	53.2258	47780	0.0987914
C043	A10167	82143876	12321581400	0.9209	0.8548	82136460	12289056962	0.9214	0.8555	0.9974	12.29	74041700	11080475836	11.08	268739	125883331	468.42	446	325	605673	200	45.78	76158	168	0.220594	102	60.7143	88001	0.118853
C048	A10187	67169846	10075476900	0.9269	0.8643	67162926	10051348358	0.9272	0.8647	0.9976	10.05	61030564	9135617996	9.14	254374	119312179	469.04	448	325	715178	200	46.23	70644	127	0.179775	68	53.5433	54399	0.089134
C053	A10211	80496832	12074524800	0.9263	0.8595	80491890	12045099385	0.9266	0.86	0.9976	12.05	57123994	8547709228	8.55	91072	44539738	489.06	433	320	55352	200	47.67	27792	194	0.698043	155	79.8969	103744	0.181612
C057	N10239	67662160	10149324000	0.935	0.8751	67656028	10123941773	0.9353	0.8756	0.9975	10.12	65717546	9836590313	9.84	179601	88228237	491.25	444	323	539873	200	46.04	52326	80	0.152888	47	58.75	593255	0.902735
C065	N10255	68346486	10251972900	0.93	0.8683	68340834	10225048734	0.9303	0.8688	0.9974	10.23	65679592	9829204180	9.83	189159	86642621	458.04	424	320	397956	200	46.07	50467	107	0.21202	70	65.4206	52409	0.079795
C067	N20068	70712144	10606821600	0.9486	0.8962	70706702	10586234001	0.9489	0.8966	0.9981	10.59	36873370	5518468550	5.52	128703	62980700	489.35	451	324	369052	200	47.01	38172	69	0.180761	37	53.6232	30272	0.0820972
C071	A20021	70424530	10563679500	0.9195	0.8536	70418008	10541298607	0.9199	0.854	0.9979	10.54	62371930	9338560724	9.34	281677	132895951	471.8	455	326	625849	200	45.43	76168	97	0.12735	47	48.4536	54993	0.0881695
C073	A20060	70214788	10532218200	0.9139	0.8466	70207338	10505112649	0.9143	0.8473	0.9974	10.51	62722636	9387249673	9.39	215578	102349719	474.77	444	324	466178	200	46.93	58190	113	0.194191	65	57.5221	58713	0.0936074
C074	A20037	72741556	10911233400	0.9186	0.8546	72730052	10883519441	0.9191	0.8552	0.9975	10.88	64019270	9581882341	9.58	205738	98744177	479.95	450	323	715202	200	47.01	59285	162	0.273256	110	67.9012	72758	0.11365
C075	A20039	75479300	11321895000	0.9131	0.8452	75469688	11294232938	0.9135	0.8457	0.9976	11.29	73008470	10928812780	10.93	197080	94801502	481.03	451	324	408941	200	46.18	52020	134	0.257593	76	56.7164	3488437	4.77813
C077	A20030	68299050	10244857500	0.9264	0.8636	68293382	10221097595	0.9268	0.8641	0.9977	10.22	59831530	8956284433	8.96	229395	108478984	472.89	451	326	417649	200	45.91	68017	127	0.186718	58	45.6693	52598	0.0879102
C078	A20114	67261554	10089233100	0.9196	0.8548	67253448	10063779197	0.92	0.8555	0.9975	10.06	64864460	9710275846	9.71	263781	124663598	472.6	453	326	735439	200	46.09	76839	95	0.123635	58	61.0526	82253	0.126807
C081	N20033	67920650	10188097500	0.9325	0.8717	67915554	10165662835	0.9328	0.8722	0.9978	10.17	63159748	9455715013	9.46	221242	105220957	475.59	453	325	539856	200	45.66	60569	128	0.211329	71	55.4688	86531	0.137003
C082	N20122	55686708	8353006200	0.9172	0.8519	55680868	8331236704	0.9175	0.8525	0.9974	8.33	53814620	8054174526	8.05	178363	84858279	475.76	441	323	385386	200	46.58	52666	135	0.256332	91	67.4074	45710	0.0849397
C083	A20117	73027190	10954078500	0.9219	0.8566	73018198	10927934689	0.9222	0.8571	0.9976	10.93	62471350	9350711616	9.35	254894	125324052	491.67	463	327	539826	200	48.81	98300	112	0.113937	79	70.5357	59429	0.09513
C085	A20034	68516108	10277416200	0.9435	0.8881	68511366	10253156813	0.9438	0.8884	0.9976	10.25	49724812	7441285276	7.44	168695	77188609	457.56	418	318	356178	200	46.71	47937	184	0.383837	142	77.1739	37137	0.074685
C091	A20051	68116702	10217505300	0.9167	0.8541	68108978	10189172983	0.9172	0.8547	0.9972	10.19	65710314	9834769566	9.83	260350	122181746	469.3	449	325	539804	200	46	65177	101	0.154963	54	53.4653	59603	0.0907057
C092	N20128	74768502	11215275300	0.9496	0.8975	74764122	11192630390	0.9499	0.8978	0.998	11.19	41644436	6233016474	6.23	122032	58564585	479.91	434	321	336715	200	47	35367	93	0.262957	62	66.6667	31484	0.0756019
C093	N20104	35348826	5302323900	0.9369	0.8796	35346664	5290360518	0.9372	0.88	0.9977	5.29	34463886	5159331372	5.16	66349	35709438	538.21	480	323	740421	200	49.77	25331	71	0.280289	50	70.4225	25830	0.074948
C094	A20035	70943872	10641580800	0.9303	0.8707	70924748	10617496113	0.9307	0.8712	0.9977	10.62	47329230	7084849115	7.08	178349	85273625	478.13	450	324	715160	200	46.79	49470	89	0.179907	45	50.5618	42416	0.089619
C101	A20042	68393462	10259019300	0.9166	0.8525	68387474	10232732843	0.9169	0.8529	0.9974	10.23	66125590	9897399281	9.9	209391	96847857	462.52	432	322	430352	200	46.17	51635	113	0.218844	66	58.4071	134770	0.203809
C102	A20106	72504894	10875734100	0.9286	0.8683	72497312	10850559615	0.929	0.8688	0.9977	10.85	62488062	9354850072	9.35	204970	97651055	476.42	449	324	735474	200	46.63	61464	116	0.188728	78	67.2414	276072	0.4418
C103	A20110	69959764	10493964600	0.9334	0.8714	69951586	10469129617	0.9338	0.872	0.9976	10.47	37832942	5661484897	5.66	115097	57559100	500.09	461	324	605903	200	47.6	35910	81	0.225564	54	66.6667	36322	0.0960063
C104	A20094	67709510	10156426500	0.9225	0.8582	67703256	10132773800	0.923	0.8588	0.9977	10.13	61868072	9261887744	9.26	264163	124939194	472.96	455	326	625858	200	45.96	75267	107	0.142161	52	48.5981	54701	0.0884156
C106	A20097	69218130	10382719500	0.9207	0.8554	69211138	10357491207	0.9211	0.8559	0.9976	10.36	65009328	9731749018	9.73	280710	131901002	469.88	452	325	735439	200	46.39	81691	102	0.124861	52	50.9804	61404	0.0944541
D013	N20146	99892352	14983852800	0.9619	0.9111	99886364	14967419278	0.9622	0.9113	0.9989	14.97	5532564	828769919	0.83	14795	8912202	602.38	594	339	92515	200	58.37	11782	217	1.84179	171	78.8018	72969	1.3189
D016	N20082	37713588	5657038200	0.9541	0.903	37707772	5640013030	0.9545	0.9037	0.997	5.64	35430216	5299946065	5.3	15154	12110706	799.18	1043	351	95618	200	61.27	13454	94	0.698677	66	70.2128	175874	0.496396
D018	N20089	74734688	11210203200	0.9648	0.9168	74730854	11193201523	0.965	0.9171	0.9985	11.19	7303556	1093972593	1.09	12914	10911833	844.96	1249	351	107128	200	61.83	10440	91	0.871648	70	76.9231	39401	0.539477
D022	N20012	92121426	13818213900	0.9522	0.8992	92115054	13792674255	0.9525	0.8995	0.9982	13.79	4974740	745814802	0.75	6986	3107071	444.76	429	318	43947	200	51.54	2444	45	1.84124	29	64.4444	11054	0.222203
D027	A20085	67993008	10198951200	0.9228	0.8577	67984440	10173835114	0.9233	0.8583	0.9975	10.17	60085104	8993517731	8.99	217944	105933052	486.06	456	325	625858	200	47.27	64743	124	0.191526	70	56.4516	58888	0.0980077
D028	N20011	89995288	13499293200	0.9678	0.9219	89990810	13477641560	0.9679	0.9221	0.9984	13.48	3980092	596359789	0.6	7324	3642856	497.39	471	324	36912	200	56.36	5080	78	1.53543	56	71.7949	9906	0.248889
D032	N20138	65909562	9886434300	0.9586	0.9061	65904990	9868494700	0.9588	0.9064	0.9982	9.87	15086456	2258842494	2.26	14419	7332541	508.53	464	325	34358	200	59.71	12440	79	0.635048	64	81.0127	49848	0.330416
D037	N10139	77155262	11573289300	0.9625	0.9139	77147670	11555297682	0.9628	0.9142	0.9984	11.56	25116448	3761503378	3.76	22627	15767350	696.84	715	343	92191	200	60.51	19727	149	0.75531	110	73.8255	78022	0.310641
D041	A10162	71120582	10668087300	0.9226	0.8572	71115426	10640687836	0.923	0.8578	0.9974	10.64	63349278	9480247998	9.48	183691	86164705	469.07	438	322	91097	200	45.58	47164	114	0.24171	68	59.6491	51871	0.081881
D044	A10179	69331242	10399686300	0.9547	0.9035	69327010	10381311028	0.9549	0.9038	0.9982	10.38	30186146	4518507763	4.52	76196	41734480	547.73	474	324	210888	200	50.38	27033	102	0.377317	75	73.5294	37647	0.124716
D049	N10190	71581716	10737257400	0.965	0.9173	71579240	10717751108	0.9651	0.9175	0.9982	10.72	5731318	858736118	0.86	8220	4533762	551.55	534	334	86402	200	59.25	6709	68	1.01356	50	73.5294	14282	0.249192
D052	N10205	46999856	7049978400	0.9641	0.9173	46997030	7034202628	0.9643	0.9175	0.9978	7.03	45974774	6881492797	6.88	12742	8219868	645.1	658	338	121951	200	58.06	11219	233	2.07683	188	80.6867	11530049	25.0791
D054	A10222	66982174	10047326100	0.9347	0.8744	66976392	10024741375	0.935	0.8749	0.9978	10.02	54163376	8107629597	8.11	176592	83446174	472.54	438	323	607333	200	47.41	56512	104	0.184032	77	74.0385	48858	0.0902049
D062	N20066	92861644	13929246600	0.9647	0.9168	92856434	13911855727	0.9649	0.9169	0.9988	13.91	8398436	1257979839	1.26	13109	11174472	852.43	1209	355	92042	200	61.35	10681	185	1.73205	147	79.4595	90964	1.08311
D066	N10248	77858706	11678805900	0.9634	0.9144	77856866	11658461508	0.9635	0.9145	0.9983	11.66	77709628	11636436900	11.64	8549	7359243	860.83	1155	361	39049	206	51.8	7679	131	1.70595	110	83.9695	565201	0.727324
D070	N10265	86951414	13042712100	0.9527	0.902	86924658	13017197877	0.953	0.9023	0.998	13.02	5771916	864837503	0.86	7057	3139102	444.82	416	317	39018	200	51.58	3484	62	1.77956	47	75.8065	16038	0.277863
D072	N10276	75272700	11290905000	0.9683	0.9226	75269388	11271676418	0.9683	0.9228	0.9983	11.27	51348122	7690019621	7.69	10671	10245026	960.08	1620	357	1537626	204	55.01	9554	86	0.900147	69	80.2326	105819	0.206082
D076	N20038	79522490	11928373500	0.9566	0.9012	79515694	11907889696	0.9567	0.9014	0.9983	11.91	28077198	4203190766	4.2	18056	9566364	529.82	488	326	45224	200	56.82	13506	374	2.76914	279	74.5989	184970	0.658791
D079	N20115	87051852	13057777800	0.96	0.9113	87047332	13038248785	0.9602	0.9116	0.9985	13.04	4700082	704106100	0.7	11831	6025093	509.26	482	325	36771	200	55.94	6302	97	1.53919	86	88.6598	17144	0.36476
D084	A20120	71603090	10740463500	0.9305	0.87	71596748	10714190292	0.9309	0.8705	0.9976	10.71	68674322	10279598941	10.28	170390	85522423	501.92	456	324	430246	200	47.01	53653	118	0.219932	80	67.7966	211218	0.307565
D087	N20125	84254596	12638189400	0.9743	0.9266	84252718	12623311836	0.9744	0.9268	0.9988	12.62	84046370	12592410997	12.59	10507	7661289	729.16	811	354	92907	200	56.83	9932	148	1.49013	123	83.1081	683980	0.813813
D089	A20124	96942280	14541342000	0.9629	0.9146	96938404	14519876774	0.963	0.9148	0.9985	14.52	4135904	619628270	0.62	6576	3013961	458.33	433	320	39018	200	51.24	3054	51	1.66994	37	72.549	19468	0.470707
D096	N20132	79140782	11871117300	0.9716	0.925	79138600	11857123580	0.9717	0.9251	0.9988	11.86	46499414	6967042971	6.97	10416	7167636	688.14	721	345	120841	200	57.12	8908	119	1.33588	94	78.9916	7105545	15.2809
D097	N20098	85650762	12847614300	0.9665	0.9183	85647682	12834771641	0.9666	0.9185	0.999	12.83	24244322	3633123256	3.63	10122	6476184	639.81	650	342	57671	207	60.26	8615	107	1.24202	81	75.7009	12717	0.0524535
D099	N20099	91751738	13762760700	0.9589	0.9094	91747934	13744625871	0.9591	0.9097	0.9987	13.74	4055018	607546542	0.61	7199	3152606	437.92	416	318	28522	200	48.52	1820	27	1.48352	20	74.0741	32238	0.795015
D100	A20100	74007632	11101144800	0.9576	0.9067	74003848	11086323437	0.9578	0.9069	0.9987	11.09	16038844	2400978667	2.4	47325	28199680	595.87	522	330	214815	200	51.14	18921	69	0.364674	43	62.3188	20012	0.124772
D107	N10120	87970180	13195527000	0.9649	0.9177	87966736	13170876948	0.965	0.9178	0.9981	13.17	8894960	1332399708	1.33	8433	4277289	507.21	472	325	38901	202	57.95	7190	90	1.25174	61	67.7778	53145	0.597473
E045	A10180	71436170	10715425500	0.9617	0.9114	71434224	10707113400	0.9619	0.9115	0.9992	10.71	3298946	494256751	0.49	3755	1920235	511.38	478	323	29031	200	51.28	1685	6	0.356083	6	100	5830	0.176723
F046	A10186	56426536	8463980400	0.9698	0.9215	56425612	8457847768	0.9698	0.9216	0.9993	8.46	48907356	7331684484	7.33	7142	13733352	1922.9	15006	529	373013	203	46.62	6334	16	0.252605	14	87.5	11854472	24.2386
G080	A20032	80640098	12096014700	0.9703	0.9162	80638300	12091159611	0.9703	0.9162	0.9996	12.09	80617974	12088112713	12.09	3378	1865666	552.3	528	327	35652	202	45.67	2475	30	1.21212	29	96.6667	50856	0.0630827
G033	N10130	98648108	14797216200	0.9649	0.909	98646218	14788940599	0.9649	0.909	0.9994	14.79	98563730	14776584728	14.78	3138	1634135	520.76	487	302	39124	200	39.95	1906	317	16.6317	315	99.3691	454911	0.46154
H055	N10223	69510348	10426552200	0.9504	0.8898	69509332	10370202973	0.9512	0.891	0.9946	10.37	68686376	10246863919	10.25	2306	1650462	715.73	811	331	29718	201	48.2	1734	18	1.03806	15	83.3333	28508005	41.5046
I042	N20064	83302070	12495310500	0.9602	0.9122	83299278	12471527386	0.9602	0.9123	0.9981	12.47	27928790	4182559282	4.18	15422	9855676	639.07	648	343	92100	201	58.9	13039	197	1.51085	145	73.6041	736734	2.6379
I010	N20078	69411946	10411791900	0.9262	0.8628	69404722	10386089062	0.9266	0.8634	0.9975	10.39	65407052	9790812742	9.79	297997	139866409	469.36	452	326	626021	200	45.78	82338	97	0.117807	46	47.4227	63198	0.0966226
G024	N20091	68519646	10277946900	0.9269	0.8633	68511962	10253247669	0.9272	0.8638	0.9976	10.25	65027720	9734401133	9.73	250276	117912734	471.13	449	324	605549	200	46.47	73991	152	0.20543	79	51.9737	60027	0.0923099
Total		7565165840	1134774876000			7564605330	1132603109297				1132.59	4769056646	713974703199	713.96	11242886	5478223699							3490280	16923		13227		163532187
Mean		7.07025e+07	1.06054e+10	0.943031	0.885054	7.06972e+07	1.05851e+10	0.943311	0.885443	0.998062	10.585	4.45706e+07	6.67266e+09	6.67252	105074	5.11984e+07	571.778	934.757	329.869	290380	200.299	48.8031	32619.4	158.159	1.31205	123.617	73.3467	1.52834e+06	2.94686
SD		1.44067e+07	2.161e+09	0.0204799	0.0295876	1.44059e+07	2.1586e+09	0.0203718	0.0294357	0.000777835	2.1588	2.72078e+07	4.07338e+09	4.07359	102906	4.78096e+07	230.343	2465.14	28.9447	273389	1.08345	5.35747	28386.8	229.192	2.13775	214.43	15.1216	4.86565e+06	8.35963
Note: Contigs_AnnoCount refers to all the annotated contigs, which includes both viral sequences and bacterial sequences.
