# Supplementary material for: Gut virome characteristics associated with early onset of anemia and neurodevelopmental delay in preterm infants
Source: iScience. 2025 Sep 16;28(10):113578. doi: 10.1016/j.isci.2025.113578 (PMC12510052; doi:10.1016/j.isci.2025.113578)
Supplement: Table S3. Relative abundance of viral species in this study [file mmc4.xlsx]

## Sheet: Sheet1
Table S3. Relative abundance of viral species in this study.
Speices	A002	A004	A006	A008	A011	A012	A019	A020	A023	A039	A040	A051	A056	A058	A059	A060	A061	A063	A068	A069	A098	B025	B026	B029	B030	B047	B050	B064	B086	B088	B090	B095	B105	C001	C003	C005	C007	C009	C014	C015	C017	C021	C031	C034	C035	C036	C038	C043	C048
s_Acinetobacter_phage_ABPH49	0.000574355	0.00313901	0.0235043	0.0233752	0.0203582	0.0533944	0.00221874	0.0033966	0.0147486	0.0206853	0.00672629	0	0.0152524	0.00015843	0	0.0159108	0.0168966	0.023451	0.0415176	0	0.119655	0.248606	0.335861	0.417514	0.516467	0.40805	0.526993	0.498805	0.667012	0.738817	0.313774	0.414571	0.712966	0.0325884	0.0407063	0	0.0309901	0.0465673	0.0367763	0.0289078	0.059138	0.0661095	0.0439269	0.0222969	0.0883342	0.062537	0.0707969	0.0575605	0.0391987
s_Acinetobacter_phage_Ac42	0	0	0	0	0	0	0	0	0	0	0	0	0	0	0	0	0	0	0	0	0	0	0	0	0	0	0	0	0	0	0	0	0	0	0	0	0	0	0	0	0	0	0	0	0	0	0	0	0
s_Acinetobacter_phage_BS46	0	0	0	0	0	0	0	0	0	0	0.00101471	0	0	0	0	0	0	0	0	0	0	0	0	0	0	0	0	0	0	0	0	0	0	0	0	0	0	0	0	0	0	0	0	0	0	0	0	0	0
s_Acinetobacter_phage_phiAC-1	0	0	0	0	0	0	0	0	0	0	0	0	0	0	0	0	0	0	0	0	0	0	0	0	0	0	0	0	0	0	0	0	0	0	0	0	0	0	0	0	0	0	0	0	0	0	0	0	0
s_Acinetobacter_phage_vB_AbaM_Acibel004	0	0	0	0	0	0.00721009	0	0	0	0	0	0	0	0	0	0	0	0	0	0	0	0	0	0	0	0	0	0	0	0	0	0	0	0	0	0	0	0	0	0	0	0	0	0	0	0	0	0	0
s_Acinetobacter_phage_vB_AbaM_B9	0	0	0	0	0	0.020819	0	0	0	0.00104227	0.00186918	0	0	0.000183078	0	0.000963404	0	0	0	0	0	0	0	0	0	0	0	0	0	0	0	0	0	0	0	0	0	0	0	0	0	0	0	0	0	0	0	0	0
s_Acinetobacter_phage_vB_AbaM_D22	0	0	0.00114653	0	0	0	0.00244071	0.000448709	0	0	0	0	0.00189373	0	0	0	0.00271461	0	0	0	0	0	0	0	0	0	0	0	0	0	0	0	0	0	0.0055479	0	0.00524243	0	0.00949217	0.00403677	0	0	0	0	0	0	0	0	0
s_Acinetobacter_phage_vB_AbaM_IME285	0	0	0	0	0	0	0	0	0	0	0	0	0	0	0	0	0	0	0	0	0	0	0	0	0	0	0	0	0	0	0	0	0	0	0	0	0	0	0	0	0	0	0	0	0	0	0	0	0
s_Acinetobacter_virus_AP22	0	0	0	0	0	0	0	0	0	0	0	0	0	5.82164e-05	0	0	0	0	0	0	0	0	0	0	0	0	0	0	0	0	0	0	0	0	0	0	0	0	0	0	0	0	0	0	0	0	0	0	0
s_Acinetobacter_virus_Aci05	0	0	0.000939726	0	0	0	0.00194814	0	0	0	0	0	0	0	0	0	0	0	0	0	0	0	0	0	0	0	0	0	0	0	0	0	0	0	0	0	0	0	0	0	0	0	0	0	0	0	0	0	0
s_Aerococcus_phage_vB_AviM_AVP	0	0	0	0	0	0	0	0	0	0	0	0	0	0	0	0	0	0	0	0	0	0	0	0	0	0	0	0	0	0	0	0	0	0	0	0	0	0	0	0	0	0	0	0	0	0	0	0	0
s_Aeromonas_phage_Asfd_1	0	0	0	0	0	0	0	0	0	0	0	0	0	0	0	0	0	0	0	0	0	0	0	0	0	0	0	0	0	0	0	0	0	0	0	0	0	0	0	0	0	0	0	0	0	0	0	0	0
s_Antarctic_virus_COCH21_47	0	0	0	0	0	0	0	0	0	0	0	0	0	0	0	0	0	0	0	0	0	0	0	0	0	0	0	0	0	0	0	0	0	0	0	0	0	0	0	0	0	0	0	0	0	0	0	0	0
s_Antarctic_virus_COCH21_78	0	0	0	0	0	0	0	0	0	0	0	0	0	0	0	0	0	0	0	0	0	0	0	0	0	0	0	0	0	0	0	0	0	0	0	0	0	0	0	0	0	0	0	0	0	0	0	0	0
s_Apis_mellifera_associated_microvirus_29	0	0	0	0	0	0	0	0	0	0	0	0	0	0	0	0	0	0	0	0	0	0	0	0	0	0	0	0	0	0	0	0	0	0	0	0	0	0	0	0.00257374	0	0	0	0	0	0	0	0	0
s_Apis_mellifera_associated_microvirus_33	0	0	0	0	0	0.012317	0	0	0	0	0	0	0	0	0	0	0	0	0	0	0	0	0	0	0	0	0	0	0	0	0	0	0	0	0	0	0	0.00558446	0	0	0	0	0	0	0	0	0	0	0
s_Apis_mellifera_associated_microvirus_49	0	0	0	0	0	0	0	0	0	0	0	0	0	0	0	0	0	0	0	0	0	0	0	0	0	0	0	0	0	0	0	0	0	0	0	0	0	0	0	0	0	0	0	0	0	0	0	0	0
s_Astyanax_tetra_cavefish_adintovirus	0	0	0.00549842	0.0116148	0.116779	0	0	0	0.00512448	0.0306237	0.0086283	0.000740213	0.0135563	0	0	0.029066	0.00733993	0.0156219	0.0624588	0	0	0	0	0	0	0	0	0	0	0	0	0	0	0.0963774	0.0982837	0	0.0455822	0.0493917	0.0386648	0.0195508	0.105358	0.097745	0.0143467	0.147164	0.0761766	0.0225628	0.0324569	0.0464582	0.00890694
s_Atlantic_salmon_swim_bladder_sarcoma_virus	0	0	0	0	0	0	0	0	0	0	0	0	0	0	0	0.00360937	0	0	0	0	0	0	0	0	0	0	0	0	0	0	0	0	0	0	0	0	0	0	0	0	0.00262628	0	0	0	0	0	0	0	0
s_Bacilladnavirus_sp.	0	0.000542153	0	0	0	0	0	0	0	0	0	0	0	0	0	0	0	0	0	0	0	0	0	0	0	0	0	0	0	0	0	0	0	0	0	0	0	0	0	0.00522476	0	0	0	0	0	0	0	0	0
s_Bacillus_phage_0305phi8-36	0	0	0	0	0	0	0	0	0	0	0	0	0	0	0	0	0	0	0	0	0	0	0	0	0	0	0	0	0	0	0	0	0	0	0	0	0	0	0	0	0	0	0	0	0	0	0	0	0
s_Bacillus_phage_BSP7	0	0	0	0	0	0	0	0	0	0	0	0	0	0	0	0	0	0	0	0	0	0	0	0	0	0	0	0	0	0	0	0	0	0	0	0	0	0	0	0	0	0	0	0	0	0	0	0	0
s_Bacillus_phage_vB_BpsM-61	0	0	0	0	0	0	0	0.000325185	0	0	0	0	0	0	0	0.000927553	0	0	0	0	0	0	0	0	0	0	0	0	0	0	0	0	0	0	0	0	0	0	0	0	0	0	0	0	0	0	0	0	0
s_Bacillus_phage_vB_BveM-Goe7	0	0	0	0	0	0	0	0	0	0	0	0	0	0	0	0	0	0	0	0	0	0	0	0	0	0	0	0	0	0	0	0	0	0	0	0	0	0	0	0	0	0	0	0	0	0	0	0	0
s_Bacteriophage_sp.	0	0	0	0	0	0	0.0012588	0	0	0	0	0.000357676	0	0	0	0.00243483	0	0.00537155	0	0	0	0	0	0	0	0	0	0	0	0	0	0	0	0	0	0	0	0	0	0	0	0	0	0	0.0158844	0.0206415	0	0	0
s_Bdellovibrio_phage_phi1422	0	0	0	0	0	0	0	0	0	0	0	0	0	0	0	0	0	0	0	0	0	0	0	0	0	0	0	0	0	0	0	0	0	0	0	0	0	0	0	0	0	0	0	0	0	0	0	0	0
s_Bodo_saltans_virus	0	0	0	0	0	0	0	0	0	0	0	0	0	0	0	0	0	0	0	0	0	0	0	0	0	0	0	0	0	0	0	0	0	0	0	0	0	0	0	0	0	0	0	0	0	0	0	0	0
s_Bovine_serum-associated_circular_virus	0	0	0	0	0	0	0.00887665	0	0	0	0	0	0	0	0.0550849	0	0	0	0	0	0	0	0	0	0	0	0	0	0	0	0	0	0	0	0	0	0	0	0	0	0	0	0	0	0	0	0	0	0
s_Brevundimonas_phage_vB_BsubS-Delta	0	0	0	0	0	0	0	0	0	0	0	0	0	0	0	0	0	0	0	0.0200808	0	0	0	0	0	0	0	0	0	0	0	0	0	0	0	0	0	0	0	0	0	0	0	0	0	0	0	0	0
s_CRESS_virus_sp.	0.9425	0.189911	0.0777036	0.514501	0.247681	0.618008	0.663249	0.921268	0.818379	0.405615	0.250556	0.142976	0.113777	0.209243	0.052608	0.610066	0.73457	0.465253	0.342416	0	0.630835	0.0806134	0	0	0	0	0	0	0	0	0	0	0	0.0523923	0	0	0	0	0	0	0	0	0	0	0	0.00944007	0	0	0.00889218
s_CRESS_virus_sp._ctin15	0	0.000288321	0	0	0	0	0	0	0	0	0	0	0	0	0	0	0	0	0	0	0	0	0	0	0	0.0189526	0	0	0	0	0	0	0	0	0	0	0	0	0	0.00259881	0	0	0	0	0	0	0	0	0
s_Capybara_microvirus_Cap3_SP_641	0	0	0	0	0	0	0	0	0	0	0	0	0	0	0	0	0	0	0	0	0	0	0	0	0	0	0	0	0	0	0	0	0	0	0	0	0	0	0	0	0	0	0	0	0	0	0	0	0
s_Caudovirales_sp.	0	0	0	0	0	0	0	0	0	0	0	0	0	0	0	0	0	0	0	0	0	0	0	0	0	0	0	0	0	0	0	0	0	0	0	0	0	0	0	0	0	0	0	0	0	0	0	0	0
s_Cellulophaga_phage_phi10	0	0	0	0	0	0	0	0	0	0	0	0	0	0	0	0	0	0	0	0	0	0	0	0	0	0	0	0	0	0	0	0	0	0	0	0	0	0	0	0	0	0	0	0	0	0	0	0	0
s_Cellulophaga_phage_phi14	0	0	0	0	0	0	0	0	0	0	0	0	0	0	0	0	0	0	0	0	0	0	0	0	0	0	0	0	0	0	0	0	0	0	0	0	0	0	0	0	0	0	0	0	0	0.002689	0	0	0
s_Cellulophaga_phage_phi46	0	0	0	0	0	0	0	0	0	0	0	0	0	0	0	0	0	0	0	0	0	0	0	0	0	0	0	0	0	0	0	0	0	0	0	0	0	0	0	0	0	0	0	0	0	0	0	0	0
s_Chamois_faeces_associated_circular_DNA_virus_1	0	0	0	0	0	0	0	0	0	0	0	0	0	0	0	0	0	0	0	0	0	0	0	0	0	0	0	0	0	0	0	0	0	0	0	0	0	0	0	0	0	0	0	0	0	0	0	0	0
s_Chicken_virus_mg4_1578	0	0	0	0	0	0	0	0	0	0.0423516	0	0	0	0	0	0	0	0	0	0	0	0	0	0	0	0	0	0	0	0	0	0	0	0	0	0	0	0	0	0	0	0	0	0	0	0	0	0	0
s_Chicken_virus_mg5_2197	0	0	0	0	0	0	0	0	0	0	0	0	0	0	0	0	0	0	0	0	0	0	0	0	0	0	0	0	0	0	0	0	0	0	0	0	0	0	0	0	0	0	0	0	0	0	0	0	0
s_Chicken_virus_mg5_2876	0	0	0	0	0	0	0	0	0	0	0	0	0	0.00307832	0	0	0	0	0	0	0	0	0	0	0	0	0	0	0	0	0	0	0	0	0	0	0	0	0	0	0	0	0	0	0	0	0	0	0
s_Circoviridae_sp.	0.00130228	0.0266057	0.277042	0.00702594	0.00439215	0	0.00581934	0.0168103	0.00458886	0.00396318	0.00277336	0	0.0578639	0.00169338	0	0.00176045	0.00343545	0.00617936	0.0065909	0	0	0	0.0249266	0	0	0	0	0	0	0	0	0	0	0.160504	0.129902	0	0.131669	0.0273367	0	0.0651747	0.0122826	0	0	0	0	0.0443568	0.153424	0.0460486	0.0207687
s_Circular_genetic_element_sp.	0	0.00696692	0.426938	0	0	0	0.0173639	0	0	0	0.205619	0	0.528731	0.0224835	0	0	0	0	0	0.699219	0	0	0	0	0	0	0	0	0	0	0	0	0	0	0	0	0	0	0	0	0	0	0	0	0	0	0	0	0
s_Croceibacter_phage_P2559Y	0	0	0	0	0	0	0	0	0	0	0	0	0	0	0	0	0	0	0	0	0	0	0	0	0	0	0	0	0	0	0	0	0	0	0	0	0	0	0	0	0	0	0	0	0	0	0	0	0
s_Cronobacter_virus_CR9	0	0	0.00230135	0	0	0	0	0	0.00119425	0	0	0	0.00211852	0	0	0	0	0	0	0	0	0	0	0.0781266	0	0	0	0	0	0	0	0	0	0	0	0	0.00560879	0	0	0	0	0	0	0	0	0	0.00628182	0	0
s_Cronobacter_virus_GAP31	0	0	0	0	0	0	0	0	0	0	0	0	0	0	0	0	0	0	0.00633934	0	0	0	0	0	0	0	0	0	0	0	0	0	0	0	0	0	0	0.00517064	0	0	0	0	0	0	0	0	0	0	0
s_Cronobacter_virus_PBES02	0	0	0	0	0	0	0	0	0	0	0.00133952	0	0	0	0	0	0	0	0	0	0	0	0	0	0	0	0	0	0	0	0	0	0	0	0	0	0.0116841	0	0	0.00476448	0	0	0	0	0	0	0	0	0
s_Cruciviridae_sp.	0.000111515	0	0	0	0	0	0	0	0	0	0	0	0	0	0	0	0	0	0	0	0	0	0	0	0	0	0	0	0	0	0	0	0	0	0	0	0	0	0	0	0	0	0	0	0	0	0	0	0
s_Crucivirus-190	0	0	0.00171794	0	0	0	0	0	0	0	0	0	0	0	0	0	0	0	0	0	0	0	0	0	0	0	0	0	0	0	0	0	0	0	0	0	0	0	0	0	0	0	0	0	0	0	0	0	0
s_Crucivirus-380	0	0.000241771	0	0	0	0	0	0.000204199	0	0	0	0	0	0	0	0	0	0	0	0	0	0	0	0	0	0	0	0	0	0	0	0	0	0	0	0	0	0	0	0	0	0	0	0	0	0	0	0	0
s_Crucivirus-520	0	0	0	0	0	0	0	0	0	0	0	0	0	0	0	0	0	0	0	0	0	0	0	0	0	0	0	0	0	0	0	0	0	0	0	0	0	0	0	0	0	0	0	0	0	0	0	0	0
s_Crucivirus-like_circular_genetic_element-471	0	0	0	0	0	0	0	0	0	0	0	0	0	0	0	0	0	0	0	0	0	0	0	0	0	0	0	0	0	0	0	0	0	0	0	0	0	0	0	0	0	0	0	0	0	0	0	0	0
s_Crucivirus_sp.	0	0	0	0	0	0	0	0	0	0	0	0	0	0	0	0	0	0	0	0	0	0	0	0	0	0	0	0	0	0	0	0	0	0	0	0	0	0	0	0	0	0	0	0	0	0	0	0	0
s_Cryophage_ML09	0	0	0	0	0	0	0	0	0	0	0	0	0	0	0	0	0	0	0	0	0	0	0	0	0	0	0	0	0	0	0	0	0	0	0	0	0	0	0	0	0	0	0	0	0	0	0	0	0
s_Curvibacter_phage_P26059A	0.000119586	0	0	0	0	0	0	0	0	0	0	0	0	0	0	0	0	0	0	0	0	0	0	0	0	0	0	0	0	0	0	0	0	0	0	0	0	0	0	0	0	0	0	0	0	0	0	0	0
s_Curvibacter_virus_P26059B	0	0	0	0	0	0	0	0	0	0	0	0	0	0	0	0	0	0	0	0	0	0	0	0	0	0	0	0	0	0	0	0	0	0	0	0	0	0.007299	0	0	0	0	0	0	0	0	0	0	0
s_Cystoviridae_sp.	0	0	0	0	0	0	0	0	0	0	0	0	0	0	0	0	0	0	0	0	0	0	0	0	0	0	0	0	0	0	0	0	0	0	0	0	0	0	0	0	0	0	0	0	0	0.00351496	0	0	0
s_Dickeya_phage_Sucellus	0	0	0	0	0	0	0	0	0	0	0	0	0	0	0	0	0	0	0	0	0	0	0	0	0	0	0	0	0	0	0	0	0	0	0	0	0	0	0	0	0	0	0	0	0	0.00487901	0	0	0
s_Dishui_Lake_large_algae_virus_1	0	0	0	0	0	0	0	0	0	0	0	0	0	0	0	0	0	0	0	0	0	0	0	0	0	0	0	0	0	0	0	0	0	0	0.00394897	0	0	0	0	0	0	0	0	0	0	0	0	0	0
s_EBPR_podovirus_3	0	0	0	0	0	0	0	0	0	0	0	0	0	0	0	0	0	0	0	0	0	0	0	0	0	0	0	0	0	0	0	0	0	0	0	0	0	0	0	0	0	0	0	0	0	0	0	0	0
s_Edwardsiella_phage_vB_EtaM_ET-ABTNL-9	0	0	0	0	0	0.0173096	0	0	0	0	0	0	0	0	0	0	0	0	0	0	0	0	0	0	0	0	0	0	0	0	0	0	0	0	0	0	0	0	0	0	0	0	0	0	0	0	0	0	0
s_Entamoeba-associated_CRESS_DNA_virus_1	3.87924e-05	0	0	0	0	0	0	0	0	0	0	0	0	0	0	0	0	0	0	0	0	0	0	0	0	0	0	0	0	0	0	0	0	0	0	0	0	0	0	0	0	0	0	0	0	0	0	0	0
s_Enterobacter_phage_phiEap-2	0	0	0	0	0	0	0	0	0	0	0	0	0	0	0	0	0	0	0	0	0	0	0	0	0	0	0	0	0	0	0	0	0	0	0.0055757	0	0	0	0	0	0	0	0	0	0	0	0	0	0
s_Enterobacter_virus_EcL1	0	0.000161805	0	0	0	0	0	0	0	0	0	0	0	0	0	0	0	0	0	0	0	0	0	0	0	0	0	0	0	0	0	0	0	0	0	0	0	0	0	0	0	0	0	0	0	0	0	0	0
s_Enterococcus_phage_vB_EfaS_Ef2.2	0	0	0	0	0	0	0	0	0	0	0	0	0.00175303	0	0	0	0	0	0	0	0	0	0	0	0	0	0	0	0	0	0	0	0	0	0	0	0	0	0	0	0	0	0	0	0	0	0	0	0
s_Erwinia_phage_Hena1	0	0	0	0	0	0	0	0	0	0	0	0	0	0	0	0	0	0	0	0	0	0	0	0	0	0	0	0	0	0	0	0.132346	0	0	0	0	0.00465913	0	0	0	0	0	0	0	0	0	0	0	0
s_Erwinia_phage_pEp_SNUABM_01	0	0	0	0	0	0	0	0.000445981	0	0	0	0	0	0	0	0	0	0	0	0	0	0	0	0	0	0	0	0	0	0	0	0	0	0	0	0	0	0.0037486	0	0	0	0	0	0	0	0	0	0	0
s_Erwinia_phage_phiAT1	0	0	0	0	0	0	0.00190494	0.000427857	0	0	0	0	0	0	0	0	0	0	0	0	0	0	0	0	0	0	0	0	0	0	0	0	0	0	0	0	0	0	0	0	0	0	0	0	0	0	0	0	0
s_Erwinia_phage_vB_EamM_ChrisDB	0	0	0	0	0	0	0	0	0	0	0	0	0	0	0	0	0	0	0	0	0	0	0	0	0	0	0	0	0	0	0	0	0	0	0	0	0	0	0	0	0	0	0	0	0.0343182	0	0	0	0
s_Erwinia_virus_EaH1	0	0	0	0	0	0	0	0	0	0	0	0	0	0	0	0	0	0	0	0	0	0	0	0	0	0	0	0	0	0	0	0	0	0	0	0	0	0	0	0	0	0	0	0	0	0	0	0	0
s_Erythrocytic_necrosis_virus	0	0	0.0825204	0.155608	0.401354	0	0	0	0.079526	0.176662	0.0770984	0.00107813	0.0792351	0.00179966	0	0.110263	0.148264	0.0176581	0.325734	0	0	0	0	0.0489199	0	0	0	0	0	0	0	0	0	0.260715	0.324402	0.514361	0.333801	0.450327	0.772667	0.299618	0.58346	0.516787	0.893428	0.726118	0.311002	0.355466	0.421721	0.453797	0.519758
s_Escherichia_phage_EP335	0	0	0	0.00128734	0	0	0	0	0	0	0	0	0	0	0	0	0	0	0	0	0	0	0	0	0	0	0	0	0	0	0	0	0	0	0	0	0	0	0	0	0	0	0	0	0	0	0	0	0
s_Escherichia_phage_Lambda_ev207	0	0	0	0	0	0	0	0	0	0	0	0	0	0	0	0	0	0	0	0	0	0	0	0	0	0	0	0	0	0	0	0	0	0	0	0	0	0	0	0	0	0	0	0	0	0	0	0	0
s_Escherichia_phage_St11Ph5	0	0	0	0	0	0	0	0	0	0	0	0	0	0	0	0	0	0	0	0	0	0	0	0	0	0	0	0	0	0	0	0	0	0	0	0	0	0	0	0	0	0	0	0	0	0	0	0	0
s_Escherichia_phage_vB_EcoM_G4500	0	0	0	0	0	0	0	0	0.000765234	0	0	0	0	0	0	0	0	0	0	0	0	0	0	0	0	0	0	0	0	0	0	0	0	0	0	0	0.00374952	0	0	0.00949232	0	0	0	0	0	0.00280869	0	0	0
s_Escherichia_phage_vB_EcoM_WFK	0	0	0	0	0	0	0	0	0	0	0	0	0	0	0	0	0	0	0	0	0	0	0	0	0	0	0	0	0	0	0	0	0	0	0	0	0	0	0	0	0	0	0	0	0	0	0	0	0
s_Escherichia_virus_CVM10	0	0	0	0	0	0	0	0	0	0	0	0	0	0	0.000767817	0	0	0	0	0	0	0	0	0	0	0	0	0	0	0	0	0	0	0	0	0	0	0	0	0	0	0	0	0	0	0	0	0	0
s_Escherichia_virus_G7C	0.000391881	0	0	0.00307046	0	0	0	0.000518894	0.00192197	0.00433914	0.00343626	0	0.00210591	0.000103252	0	0.00372113	0	0	0.0136994	0	0	0	0.0523962	0.143508	0	0.140422	0.0786534	0.057135	0	0	0.153285	0	0	0	0.00363958	0	0.00721984	0.00476981	0	0.00814773	0	0.0196875	0.00482352	0.0137257	0	0.00620552	0.0106286	0	0.00729882
s_Escherichia_virus_IME11	0	0	0	0	0	0	0.00182572	0	0	0	0.000604294	0	0	0	0	0	0	0	0	0	0	0	0	0	0	0	0	0	0	0	0	0	0	0	0	0	0	0.00594498	0	0	0	0.0124248	0	0.0089882	0	0	0	0	0
s_Flavobacterium_phage_11b	0	0	0	0	0	0	0	0	0.00052484	0	0	0	0	0	0	0	0	0	0	0	0	0	0	0	0	0	0	0	0	0	0	0	0	0	0	0	0	0	0	0	0	0	0	0	0	0	0	0	0
s_Flavobacterium_phage_FL-1	0	0.000127907	0	0.00135111	0	0	0	0	0	0	0	0	0.00247985	0	0	0	0	0	0	0	0	0	0	0	0	0	0	0	0	0	0	0	0	0	0	0	0	0.00247111	0	0.00669787	0	0	0	0	0	0	0	0	0
s_Flavobacterium_phage_FPSV-S29	0.00018548	0	0	0.00349036	0	0	0	0.000948345	0.00106604	0.00213678	0.00157572	0	0.00497521	0	0	0	0.00258183	0	0	0	0	0	0	0	0	0	0	0	0	0	0	0	0	0.00745598	0	0	0	0.00478837	0	0	0	0	0	0	0	0	0	0.00844844	0.00792332
s_Freshwater_phage_uvFW-CGR-AMD-COM-C440	0	0	0	0	0	0	0	0	0	0	0	0	0	0	0	0	0	0	0	0	0	0	0	0	0	0	0	0	0	0	0	0	0	0	0	0	0	0	0	0	0	0	0	0	0	0	0	0	0
s_Geobacillus_phage_GBK1	0	0	0	0	0	0	0	0	0	0	0	0	0	0	0	0	0	0	0	0	0	0	0	0	0	0	0	0	0	0	0	0	0	0	0	0	0	0	0	0	0	0	0	0	0	0	0	0	0
s_Geobacillus_phage_GBK2	0	0	0	0	0	0	0	0	0	0	0	0	0.00313453	0	0	0	0	0	0.00471588	0	0	0	0	0	0	0	0	0	0	0	0	0	0	0	0	0	0	0	0	0	0	0	0	0	0	0	0	0	0
s_Geobacillus_virus_Tp84	0	0	0	0	0	0	0	0.00605179	0.00566671	0.00696767	0.0165446	0.000633051	0	0.00666198	0.00372859	0.0507902	0	0	0	0	0	0.108986	0.20764	0	0	0	0	0	0	0	0	0.00171442	0	0.0703119	0	0	0	0	0	0	0	0	0	0	0	0	0	0	0
s_Hermit_crab_associated_circular_virus	0	0	0	0	0.00333119	0	0	0	0	0	0	0	0	0	0	0	0	0	0	0	0	0	0	0	0	0	0	0	0	0	0	0	0	0	0	0	0	0	0	0	0	0	0	0	0	0	0	0	0
s_Human_papillomavirus	0	0	0	0	0	0	0	0	0	0	0	0	0	0	0	0	0	0	0	0	0	0	0	0	0	0	0	0	0	0	0	0	0	0	0	0	0	0	0	0	0	0	0	0	0	0	0	0	0
s_Inoviridae_sp.	0	0	0	0	0	0	0	0	0	0	0	0	0	0	0	0	0	0	0	0	0	0	0	0	0	0	0	0	0	0	0	0	0	0	0	0	0	0	0	0	0	0	0	0	0	0	0	0	0
s_Kaumoebavirus	0	0	0	0	0	0	0	0	0	0	0	0	0	0	0	0	0	0	0	0	0	0	0	0	0	0	0	0	0	0	0	0	0	0	0	0	0	0	0	0	0	0	0	0	0	0	0	0	0
s_Klebsiella_phage_KP8	0	0.000208209	0	0	0	0	0	0	0	0	0	0	0	0	0	0	0.00177198	0	0	0	0	0	0	0	0	0	0	0	0	0	0	0	0	0	0	0	0	0	0	0	0	0	0	0.00712536	0	0	0	0	0
s_Klebsiella_phage_vB_KaeM_KaOmega	0.00036457	0	0	0	0.00402882	0	0	0.000441878	0	0.00266501	0.00220651	0	0	0	0	0	0.00152545	0	0	0	0	0	0	0.0359141	0	0	0	0	0	0	0	0	0	0.00664083	0.00373003	0	0.00568854	0	0.0100954	0	0	0	0	0	0	0.00368777	0	0	0
s_Kummerowia_striata_CRESS_virus	0	0	0	0	0	0	0	0	0	0	0	0	0	0	0	0	0	0	0	0	0	0	0	0	0	0	0	0	0	0	0	0	0	0	0	0	0	0	0	0	0	0	0	0	0	0	0	0	0
s_Lactococcus_lactis_phage_645	0	0	0	0	0	0	0	0	0	0	0	0.000984103	0	0.000670212	0.0051431	0	0	0	0.00275857	0	0	0	0	0	0	0	0	0	0	0	0	0	0	0	0	0	0	0	0	0	0	0	0	0	0	0	0	0	0
s_Lactococcus_lactis_phage_P113G	0	0	0	0	0	0	0	0	0	0	0	0.00577424	0	0	0.00130836	0	0	0	0	0	0	0	0	0	0	0	0	0	0	0	0	0	0	0	0	0	0	0	0	0	0	0	0	0	0	0	0	0	0
s_Lactococcus_lactis_phage_P475	0	0	0	0	0	0	0	0	0	0	0	0.157621	0	0	0.068789	0	0	0	0	0	0	0	0	0	0	0	0	0	0	0	0	0	0	0	0	0	0	0	0	0	0	0	0	0	0	0	0	0	0
s_Lactococcus_lactis_phage_p272	0.00166331	0	0	0.00127988	0	0	0	0	0	0.0303591	0.0160538	0.00576242	0.00326549	0.00600166	0.0326907	0.00557857	0	0	0	0	0	0	0	0	0	0	0	0	0	0	0	0	0	0	0	0	0	0	0	0	0	0	0	0	0	0	0	0	0
s_Lactococcus_phage_05601	0	0	0	0	0	0	0	0	0	0	0	0	0	0.00228067	0	0	0	0	0	0	0	0	0	0	0	0	0	0	0	0	0	0	0	0.0144659	0	0	0	0	0	0	0	0	0	0	0	0	0	0	0
s_Lactococcus_phage_11W16L	0	0.00017802	0	0	0	0	0	0	0	0	0	0	0	0.000257903	0.00113758	0	0	0	0	0	0	0	0	0	0	0	0	0	0	0	0	0	0	0	0	0	0	0	0	0	0	0	0	0	0	0	0	0	0
s_Lactococcus_phage_16802	0.000848132	0.00179146	0	0.000729983	0	0	0	0	0	0	0	0.00144514	0	0.00124391	0	0	0	0	0	0	0	0	0	0	0	0	0	0	0	0	0	0	0	0	0	0	0	0	0	0	0.00296655	0	0	0	0	0	0	0.0104271	0
s_Lactococcus_phage_19W07F	0	0	0	0	0	0	0	0	0	0	0	0	0	0.000498726	0	0	0	0	0	0	0	0	0	0	0	0	0	0	0	0	0	0	0	0	0	0	0	0	0	0	0	0	0	0	0	0	0	0	0
s_Lactococcus_phage_2R06A	0	0	0	0	0	0	0	0	0	0	0.00213903	0	0	0	0	0	0	0	0	0	0	0	0	0	0	0	0	0	0	0	0	0	0	0	0	0	0	0	0	0	0	0	0	0	0	0	0	0	0
s_Lactococcus_phage_2R15S2	0	0	0	0	0	0	0	0	0	0	0	0	0	0.00017244	0	0	0	0	0	0	0	0	0	0	0	0	0	0	0	0	0	0	0	0	0	0	0	0	0	0	0	0	0	0	0	0	0	0	0
s_Lactococcus_phage_30804	0	0	0	0	0	0	0	0	0	0	0	0.000193928	0	0	0	0	0	0	0	0	0	0	0	0	0	0	0	0	0	0	0	0	0	0	0	0	0	0	0	0	0	0	0	0	0	0	0	0	0
s_Lactococcus_phage_340	0	0.000131552	0	0	0	0	0	0	0	0	0	0	0	0.000428952	0.00155815	0	0	0	0	0	0	0	0	0	0	0	0	0	0	0	0	0	0	0	0	0	0	0	0	0	0	0	0	0	0	0	0	0	0
s_Lactococcus_phage_37201	0.000375324	0.206073	0	0	0	0.00934531	0	0	0	0.0163464	0	0.0025372	0	0.0210205	0.0116703	0	0	0.0728875	0.00897803	0	0	0	0	0	0	0	0	0	0	0	0	0	0	0.0105352	0	0	0.0048844	0	0	0	0	0	0	0	0	0	0	0	0
s_Lactococcus_phage_38507	0	0	0	0	0	0	0	0	0	0.00164594	0	0.000765438	0	0.000184292	0	0	0	0	0	0	0	0	0	0	0	0	0	0	0	0	0	0	0	0	0	0	0	0	0	0	0	0	0	0	0	0	0	0	0
s_Lactococcus_phage_4R15L	0	0	0	0	0	0	0	0	0	0.0105538	0	0.0924558	0	0.0178895	0.00596592	0	0	0	0	0	0	0	0	0	0	0	0	0	0	0	0	0	0	0	0	0	0	0	0	0	0	0	0	0	0	0	0	0	0
s_Lactococcus_phage_4R16L2	0.00120203	0	0	0	0	0.00522439	0	0	0	0.00453487	0.000741586	0	0	0.0622139	0	0	0	0	0	0	0	0	0	0	0	0	0	0	0	0	0	0	0	0.0120155	0	0	0	0	0	0	0	0	0	0	0	0	0	0	0
s_Lactococcus_phage_51701	0.00257842	0.0480396	0.0224356	0.00424031	0.00159318	0	0.00650481	0.00115212	0	0	0.027011	0.0903258	0	0.111759	0.142107	0.0319906	0	0.0632557	0.00403667	0	0	0	0.0752297	0	0	0	0	0	0	0	0	0	0	0	0	0	0	0	0	0	0	0.00566959	0	0	0	0	0	0.0167061	0
s_Lactococcus_phage_56003	0	0	0	0	0	0	0	0	0	0	0	0	0	0.00532992	0.0232087	0	0	0	0	0	0	0	0	0	0	0	0	0	0	0	0	0	0	0	0	0	0	0	0	0	0	0	0	0	0	0	0	0	0
s_Lactococcus_phage_56301	0.000303525	0.00364487	0	0	0	0	0	0	0	0	0	0.000828534	0	0	0	0	0	0	0	0	0	0	0	0	0	0	0	0	0	0	0	0	0	0	0	0	0	0	0	0	0	0	0	0	0	0	0	0	0
s_Lactococcus_phage_62403	0.000493224	0	0	0	0	0	0	0	0	0	0	0	0	0	0	0	0	0	0	0	0	0	0	0	0	0	0	0	0	0	0	0	0	0	0	0	0	0	0	0	0	0	0	0	0	0	0	0	0
s_Lactococcus_phage_62606	0	0.000786122	0	0	0	0	0	0	0	0	0	0	0	0.000505509	0	0	0	0	0	0	0	0	0	0	0	0	0	0	0	0	0	0	0	0	0	0	0	0	0	0	0	0	0	0	0	0	0	0	0
s_Lactococcus_phage_63302	0.000889125	0.0184326	0	0	0	0	0	0	0	0.0375361	0	0	0	0.0248755	0.057857	0.0033376	0	0	0	0	0	0	0	0	0	0	0	0	0	0	0	0	0	0	0	0	0	0	0	0	0	0	0	0	0	0	0	0	0
s_Lactococcus_phage_66901	0.00496993	0.0660396	0.00791438	0.00473986	0	0	0.00247397	0	0	0.00981941	0.00823167	0.00324009	0	0.0181042	0.00694216	0.00464447	0	0	0	0	0	0	0	0	0	0	0	0	0	0	0	0	0	0	0	0	0	0	0	0	0	0	0	0	0	0	0	0	0
s_Lactococcus_phage_6W06	0	0	0	0	0	0	0	0	0	0	0.00171692	0	0	0.000553131	0	0	0	0	0	0	0	0	0	0	0	0	0	0	0	0	0	0	0	0	0	0	0	0	0	0	0	0	0	0	0	0	0	0	0
s_Lactococcus_phage_79201	0.00653792	0.00674278	0	0.00429971	0	0	0	0	0	0.0217935	0.00733124	0.00334894	0	0.00279943	0.0554614	0.00701456	0	0	0	0	0	0	0	0	0	0	0	0	0	0	0	0	0	0	0	0	0	0	0	0	0	0	0	0	0	0	0	0	0
s_Lactococcus_phage_88605	0	0	0	0	0	0	0	0	0	0	0	0.000745532	0	0.00579735	0	0	0	0	0	0	0	0	0	0	0	0	0	0	0	0	0	0	0	0	0	0	0	0	0	0	0	0	0	0	0	0	0	0	0
s_Lactococcus_phage_936	0	0	0	0	0	0	0	0	0	0	0	0	0	0	0	0	0	0	0	0	0	0	0	0	0	0	0	0	0	0	0	0	0	0	0	0	0	0	0	0	0	0	0	0	0	0	0	0	0
s_Lactococcus_phage_936_group_phage_Phi10.5	0	0	0	0	0	0	0	0	0	0	0	0	0	2.42445e-05	0	0	0	0	0	0	0	0	0	0	0	0	0	0	0	0	0	0	0	0	0	0	0	0	0	0	0	0	0	0	0	0	0	0	0
s_Lactococcus_phage_936_group_phage_Phi4.2	0.00077206	0.00399509	0	0	0	0	0	0	0	0	0.0140861	0	0	0.000616233	0	0	0	0	0	0	0	0	0	0	0	0	0	0	0	0	0	0	0	0	0	0	0	0	0	0	0	0	0	0	0	0	0	0	0
s_Lactococcus_phage_936_group_phage_PhiA1127	0	0	0	0	0	0	0	0	0	0	0	0.000267211	0	0.00307141	0	0	0	0	0	0	0	0	0	0	0	0	0	0	0	0	0	0	0	0	0	0	0	0	0	0	0	0	0	0	0	0	0	0	0
s_Lactococcus_phage_936_group_phage_PhiC0139	0.00105915	0.0509001	0	0	0	0	0	0	0	0	0	0.000333726	0	0	0	0	0	0	0	0	0	0	0	0	0	0	0	0	0	0	0	0	0	0	0	0	0	0	0	0	0	0	0	0	0	0	0	0	0
s_Lactococcus_phage_936_group_phage_PhiE1127	0	0	0	0	0	0	0	0	0	0	0.00180382	0	0	0.000795261	0	0	0	0	0	0	0	0	0	0	0	0	0	0	0	0	0	0	0	0	0	0	0	0	0	0	0	0	0	0	0	0	0	0	0
s_Lactococcus_phage_936_group_phage_PhiF.17	0	0.00366507	0	0	0	0	0	0	0	0	0	0	0	0	0	0	0	0	0	0	0	0	0	0	0	0	0	0	0	0	0	0	0	0	0	0	0	0	0	0	0	0	0	0	0	0	0	0	0
s_Lactococcus_phage_936_group_phage_PhiL.6	0	0	0	0.000591597	0	0	0	0	0	0	0	0.00140092	0	0	0	0	0	0	0	0	0	0	0	0	0	0	0	0	0	0	0	0	0	0	0	0	0	0	0	0	0	0	0	0	0	0	0	0	0
s_Lactococcus_phage_936_group_phage_PhiS0139	5.66556e-05	0.0195141	0	0	0	0.00845489	0	0	0	0.00543402	0.00475753	0.0306045	0	0.00268042	0.00854052	0	0	0	0	0	0	0	0	0	0	0	0	0	0	0	0	0	0	0	0	0	0	0	0	0	0	0	0	0	0	0	0	0	0
s_Lactococcus_phage_949	0	0	0	0	0	0	0	0	0	0	0	0.000198339	0	0.000165649	0	0	0	0	0	0	0	0	0	0	0	0	0	0	0	0	0	0	0	0	0	0	0	0	0	0	0	0	0	0	0	0	0	0	0
s_Lactococcus_phage_96401	0.000977125	0.00260734	0	0	0	0	0	0	0	0.0200431	0.0038251	0.00505006	0	0.000912498	0.00979067	0.00248199	0	0	0	0	0	0	0	0	0	0	0	0	0	0	0	0	0	0	0	0	0	0	0	0	0	0	0	0	0	0	0	0	0
s_Lactococcus_phage_96603	0	0	0	0	0	0	0	0	0	0	0	0	0	0	0.000840473	0	0	0	0	0	0	0	0	0	0	0	0	0	0	0	0	0	0	0	0	0	0	0	0	0	0	0	0	0	0	0	0	0	0
s_Lactococcus_phage_AM4	0	0.0104425	0	0	0	0	0	0	0	0	0	0.0011734	0	0	0.000304892	0	0	0	0	0	0	0	0	0	0	0	0	0	0	0	0	0	0	0	0	0	0	0	0	0	0	0	0	0	0	0	0	0	0
s_Lactococcus_phage_ASCC406	0.00012532	0	0	0	0	0	0	0	0	0	0	0.000845021	0	0	0.000327302	0	0	0	0	0	0	0	0	0	0	0	0	0	0	0	0	0	0	0	0	0	0	0	0	0	0	0	0	0	0	0	0	0	0
s_Lactococcus_phage_AV09	0	0	0	0	0	0	0	0	0	0	0	0	0	0.00280132	0	0	0	0	0	0	0	0	0	0	0	0	0	0	0	0	0	0	0	0	0	0	0	0	0	0	0	0	0	0	0	0	0	0	0
s_Lactococcus_phage_CHPC116	0	0	0	0	0	0	0	0	0	0	0	0	0	0	0.000907016	0	0	0	0	0	0	0	0	0	0	0	0	0	0	0	0	0	0	0	0	0	0	0	0	0	0	0	0	0	0	0	0	0	0
s_Lactococcus_phage_CHPC1170	0	0	0	0.0033772	0	0	0	0	0	0	0	0	0	0	0	0	0	0	0	0	0	0	0	0	0	0	0	0	0	0	0	0	0	0	0	0	0	0	0	0	0	0	0	0	0	0	0	0	0
s_Lactococcus_phage_CHPC129	0	0	0	0	0	0	0	0	0	0	0.00421672	0	0	0	0.00187404	0	0	0	0	0	0	0	0	0	0	0	0	0	0	0	0	0	0	0	0	0	0	0	0	0	0	0	0	0	0	0	0	0	0
s_Lactococcus_phage_CHPC361	0	0.0029191	0	0	0	0	0	0	0	0	0	0	0.0144606	0	0	0	0	0	0	0	0	0	0	0	0	0	0	0	0	0	0	0	0	0	0	0	0	0	0	0	0	0	0	0	0	0	0	0	0
s_Lactococcus_phage_CHPC362	0	0	0	0	0	0	0	0	0	0	0	0	0	0.000907839	0	0	0	0	0	0	0	0	0	0	0	0	0	0	0	0	0	0	0	0	0	0	0	0	0	0	0	0	0	0	0	0	0	0	0
s_Lactococcus_phage_CHPC52	0.00111337	0	0	0.00249801	0	0	0	0	0	0	0.0102893	0	0	0.000517356	0	0.00295833	0	0	0	0	0	0	0	0	0	0	0	0	0	0	0	0	0	0	0	0	0	0	0	0	0	0	0	0	0	0	0	0	0
s_Lactococcus_phage_CHPC958	0	0	0	0.00228187	0	0	0	0	0	0.022536	0	0.0195401	0	0.0190477	0.00619947	0	0	0	0	0	0	0	0	0	0	0	0	0	0	0	0	0	0	0	0	0	0	0	0	0	0	0	0	0	0	0	0	0	0
s_Lactococcus_phage_CHPC959	0	0	0	0	0	0	0	0	0	0	0	0.0100926	0	0.000983246	0	0	0	0	0	0	0	0	0	0	0	0	0	0	0	0	0	0	0	0	0	0	0	0	0	0	0	0	0	0	0	0	0	0	0
s_Lactococcus_phage_CHPC964	0	0	0	0	0	0	0	0	0	0	0	0	0	0.000414839	0	0	0	0	0	0	0	0	0	0	0	0	0	0	0	0	0	0	0	0	0	0	0	0	0	0	0	0	0	0	0	0	0	0	0
s_Lactococcus_phage_CHPC965	0	0	0	0	0	0	0	0	0	0	0	0.000215906	0	0.000536266	0	0	0	0	0	0	0	0	0	0	0	0	0	0	0	0	0	0	0	0	0	0	0	0	0	0	0	0	0	0	0	0	0	0	0
s_Lactococcus_phage_CHPC967	0	0	0	0	0	0	0	0	0	0.00173748	0	0	0	0.000146208	0	0	0	0	0	0	0	0	0	0	0	0	0	0	0	0	0	0	0	0	0	0	0	0	0	0	0	0	0	0	0	0	0	0	0
s_Lactococcus_phage_CHPC972	8.98484e-05	0.00149293	0	0	0	0	0	0	0	0	0.00190213	0.000408913	0	0	0	0	0	0	0	0	0	0	0	0	0	0	0	0	0	0	0	0	0	0	0	0	0	0	0	0	0	0	0	0	0	0	0	0	0
s_Lactococcus_phage_CaseusJM1	0	0	0	0	0	0	0	0	0	0	0.0174243	0	0	0.000245115	0.0924819	0	0	0	0	0	0	0	0	0	0	0	0	0	0	0	0	0	0	0	0	0	0	0	0	0	0	0	0	0	0	0	0	0	0
s_Lactococcus_phage_Dub35A	0.000674753	0.00845243	0	0	0	0	0	0	0	0	0	0	0	0	0	0	0	0	0	0	0	0	0	0	0	0	0	0	0	0	0	0	0	0	0	0	0	0	0	0	0	0	0	0	0	0	0	0	0
s_Lactococcus_phage_FB3	0	0	0	0	0	0	0	0	0	0	0	0.00188375	0	0.00296982	0.00833307	0	0	0	0	0	0	0	0	0	0	0	0	0	0	0	0	0	0	0	0	0	0	0	0	0	0	0	0	0	0	0	0	0	0
s_Lactococcus_phage_GL7_2007	0.00323147	0.00189267	0	0	0	0	0	0	0	0	0	0	0	0	0	0	0	0	0	0	0	0	0	0	0	0	0	0	0	0	0	0	0	0	0	0	0	0	0	0	0	0	0	0	0	0	0	0	0
s_Lactococcus_phage_GP13	0	0	0	0	0	0	0	0	0	0	0	0.00202193	0	0	0.00060336	0	0	0	0	0	0	0	0	0	0	0	0	0	0	0	0	0	0	0	0	0	0	0	0	0	0	0	0	0	0	0	0	0.00740909	0
s_Lactococcus_phage_LP0202	0	0.00437608	0	0	0	0	0	0	0	0	0	0	0	0	0	0	0	0	0	0	0	0	0	0	0	0	0	0	0	0	0	0	0	0	0	0	0	0	0	0	0	0	0	0	0	0	0	0	0
s_Lactococcus_phage_LP0903	0.00242853	0.135466	0	0.00614602	0	0	0	0	0	0.0109724	0.011219	0.0193391	0	0.0330674	0.0355212	0.00804242	0	0	0	0	0	0	0	0	0	0	0	0	0	0	0	0	0	0	0	0	0	0	0	0	0	0	0	0	0	0	0	0	0
s_Lactococcus_phage_MP1	0.000270542	0	0	0	0	0	0	0	0	0	0	0	0	0	0	0	0	0	0	0	0	0	0	0	0	0	0	0	0	0	0	0	0	0	0	0	0	0	0	0	0	0	0	0	0	0	0	0	0
s_Lactococcus_phage_MW18S	0	0	0	0.00180707	0	0	0	0	0	0	0.00446533	0.00783111	0	0.00316514	0.0556331	0	0	0	0	0	0	0	0	0	0	0	0	0	0	0	0	0	0	0	0	0	0	0	0	0	0	0	0	0	0	0	0	0	0
s_Lactococcus_phage_P1048	0.000391803	0.00571884	0	0	0	0	0	0	0	0	0	0	0	0.000244509	0.00439959	0	0	0	0	0	0	0	0	0	0	0	0	0	0	0	0	0	0	0	0	0	0	0	0	0	0	0	0	0	0	0	0	0.00714656	0
s_Lactococcus_phage_P1532	0	0	0	0	0	0	0	0	0	0	0.00819775	0	0	0.00530184	0.000586389	0.00496056	0	0	0	0	0	0	0	0	0	0	0	0	0	0	0	0	0	0	0	0	0	0	0	0	0	0	0	0	0	0	0	0	0
s_Lactococcus_phage_P335	0	0	0	0.00161633	0	0	0	0	0	0	0	0	0	0	0	0	0	0	0	0	0	0	0	0	0	0	0	0	0	0	0	0	0	0	0	0	0	0	0	0	0	0	0	0	0	0	0	0	0
s_Lactococcus_phage_P4565	0	0	0	0	0	0	0	0	0	0	0	0	0	0.000123128	0.00116229	0	0	0	0	0	0	0	0	0	0	0	0	0	0	0	0	0	0	0	0	0	0	0	0	0	0	0	0	0	0	0	0	0	0
s_Lactococcus_phage_P656	0	0.00247661	0	0	0	0	0	0	0	0	0.00240577	0.0203477	0	0.0400776	0.0348758	0	0	0	0	0	0	0	0	0	0	0	0	0	0	0	0	0	0	0	0	0	0.0033005	0	0	0	0	0	0.00139676	0	0	0	0	0	0
s_Lactococcus_phage_P680	0	0.0217035	0	0.00655795	0	0	0	0	0	0	0.00392556	0.00151591	0	0.00390835	0.0229959	0	0	0.019794	0	0	0	0	0	0	0	0	0	0	0	0	0	0	0	0.0134961	0	0	0	0	0	0	0	0	0	0	0	0	0	0	0
s_Lactococcus_phage_Q54	0	0	0	0.0190364	0	0	0.00093894	0	0	0	0	0	0	0	0	0	0	0	0	0	0	0	0	0	0	0	0	0	0	0	0	0	0	0	0	0	0	0	0	0	0	0	0	0	0	0	0	0	0
s_Lactococcus_phage_Tuc2009	0	0	0	0	0	0	0	0	0	0	0	0.000847166	0	0	0	0	0	0	0	0	0	0	0	0	0	0	0	0	0	0	0	0	0	0	0	0	0	0	0	0	0	0	0	0	0	0	0	0	0
s_Lactococcus_phage_i0139	0	0	0	0	0	0	0	0	0	0	0	0	0	5.05695e-05	0	0	0	0	0	0	0	0	0	0	0	0	0	0	0	0	0	0	0	0	0	0	0	0	0	0	0	0	0	0	0	0	0	0	0
s_Lactococcus_phage_jm2	0	0	0	0	0	0	0	0	0	0	0	0	0	4.05358e-05	0	0	0	0	0	0	0	0	0	0	0	0	0	0	0	0	0	0	0	0	0	0	0	0	0	0	0	0	0	0	0	0	0	0	0
s_Lactococcus_phage_jm3	0	0	0	0	0	0	0	0	0	0	0	0	0	0	0.00151189	0	0	0	0	0	0	0	0	0	0	0	0	0	0	0	0	0	0	0	0	0	0	0	0	0	0	0	0	0	0	0	0	0	0
s_Lactococcus_phage_phi41	0	0.0236084	0	0.00466825	0	0	0	0	0.00244555	0	0.0112536	0.00926131	0	0.0399018	0.0597269	0.00363497	0	0	0	0	0	0	0	0	0	0	0	0	0	0	0	0	0	0	0	0	0	0	0	0	0	0	0	0	0	0	0	0.00584036	0
s_Lactococcus_phage_phi7	0.0118819	0.024908	0	0	0	0	0	0	0	0	0.000752241	0.0284205	0	0.000226554	0.0212503	0	0	0	0	0	0	0	0	0	0	0	0	0	0	0	0	0	0	0.0128734	0	0	0	0	0	0	0	0	0	0	0	0	0	0	0
s_Lactococcus_phage_vB_Llc_bIBB94p4	0	0	0	0	0	0	0	0	0	0	0.000579626	0	0	0	0	0	0	0	0	0	0	0	0	0	0	0	0	0	0	0	0	0	0	0	0	0	0	0	0	0	0	0	0	0	0	0	0	0	0
s_Lactococcus_phage_vB_Llc_bIBBAm4	0.000188038	0	0	0	0	0	0.00204289	0	0	0	0	0	0	0	0	0	0	0	0	0	0	0	0	0	0	0	0	0	0	0	0	0	0	0	0	0	0	0	0	0	0	0	0	0	0	0	0	0	0
s_Lactococcus_phage_vB_Llc_bIBBF12	0	0	0	0	0	0	0	0	0	0	0	0.00529348	0	0	0	0	0	0	0	0	0	0	0	0	0	0	0	0	0	0	0	0	0	0	0	0	0	0	0	0	0	0	0	0	0	0	0	0	0
s_Lactococcus_phage_vB_Llc_bIBBp6/4	0	0	0	0	0	0	0	0	0	0	0	0	0	0	0	0	0	0	0	0	0	0	0	0	0	0	0	0	0	0	0	0	0	0	0	0	0	0	0	0	0	0	0	0	0	0	0	0	0
s_Lactococcus_virus_712	0.00204193	0.0214553	0.00118885	0.00143043	0	0	0	0	0	0	0.00334284	0.0335118	0	0.00977933	0.00454782	0	0	0	0	0	0	0	0	0	0	0	0	0	0	0	0	0	0	0	0	0	0	0	0	0	0	0	0	0	0	0	0	0	0
s_Lactococcus_virus_ASCC191	0	0	0	0	0	0	0	0	0	0	0	0.00146038	0	0.000399951	0	0	0	0	0	0	0	0	0	0	0	0	0	0	0	0	0	0	0	0	0	0	0	0	0	0	0	0	0	0	0	0	0	0	0
s_Lactococcus_virus_ASCC532	0	0	0	0	0	0	0	0	0	0	0	0.00882756	0	0.0039433	0	0	0	0	0	0	0	0	0	0	0	0	0	0	0	0	0	0	0	0	0	0	0	0	0	0	0	0	0	0	0	0	0	0	0
s_Lactococcus_virus_CB13	0	0	0	0	0	0	0	0	0	0	0	0	0	0	0	0	0	0	0	0	0	0	0	0	0	0	0	0	0	0	0	0	0	0	0	0	0	0	0	0	0	0	0	0	0	0	0	0	0
s_Lactococcus_virus_KSY1	0.00111031	0.00117467	0	0	0	0.0101695	0	0	0	0	0.144117	0.15436	0	0.152791	0.0675508	0	0.000712228	0	0.00703247	0	0	0	0	0	0	0	0	0	0	0	0	0	0	0	0	0	0	0	0.00762688	0	0.00703877	0.0106667	0	0	0	0.00166058	0	0	0
s_Lactococcus_virus_Sl4	0.000122754	0	0	0	0	0	0	0	0	0.0177322	0	0.086599	0	0.0545811	0.00966156	0	0	0	0	0	0	0	0	0	0	0	0	0	0	0	0	0	0	0	0	0	0	0	0	0	0	0	0	0	0	0	0	0	0
s_Lactococcus_virus_bIL170	0	0	0	0	0	0.0107508	0	0	0	0	0.000638305	0.000187419	0	0.00158243	0.0166969	0	0	0.0969411	0	0	0	0	0	0	0	0	0	0	0	0	0	0	0	0	0	0	0	0	0	0	0	0	0	0	0	0	0	0	0
s_Lactococcus_virus_jj50	0	0	0	0	0	0	0	0	0	0	0	0	0	0	0	0	0	0	0	0	0	0	0	0	0	0	0	0	0	0	0	0	0	0	0	0	0	0	0	0	0	0	0	0	0	0	0	0	0
s_Lactococcus_virus_sk1	0	0	0	0	0	0	0	0	0	0	0	0.00330469	0	0.00241584	0	0	0	0	0	0	0	0	0	0	0	0	0	0	0	0	0	0	0	0	0	0	0	0	0	0	0	0	0	0	0	0	0	0	0
s_Lake_Sarah-associated_circular_molecule_4	0	0	0	0	0	0	0	0	0	0	0	0	0	0	0.00701499	0	0	0	0	0	0	0	0	0	0	0	0	0	0	0	0	0	0	0	0	0	0	0	0	0	0	0	0	0	0	0	0	0	0
s_Lake_Sarah-associated_circular_virus-28	0.000691163	0.00923255	0.0100359	0.0293273	0.0180293	0	0.00800446	0.00734276	0.00444373	0	0.017	0.000265731	0.0128951	0.000288526	0	0.0215769	0.00751698	0.132167	0.0128903	0	0	0.0323806	0	0	0	0	0	0	0	0.10228	0	0	0	0.0416765	0.0669459	0	0.0303415	0.0741182	0.00839877	0.0496678	0.00906751	0.0120483	0	0	0	0.0448407	0.0307373	0.104225	0.0619361
s_Larimichthys_croaker_adintovirus	0	0	0	0.0109832	0.0440908	0	0	0	0.00156792	0.017139	0.00552975	0	0.011245	0.000385023	0	0.0101235	0.00353237	0.00690853	0.0150974	0	0	0	0	0	0	0	0	0	0	0	0	0	0	0.0353243	0.0233934	0	0	0.0086236	0.0269813	0.00758894	0.0721001	0.0462199	0.00672863	0.0084316	0.0262243	0.010517	0.0213485	0.0515293	0.050507
s_Leuconostoc_phage_LDG	0.000112646	0	0	0.0066302	0	0.0192464	0.00350218	0	0	0	0	0	0	0	0	0	0	0	0	0	0	0	0	0	0	0	0	0	0	0	0	0	0	0	0	0	0	0	0	0	0	0	0	0	0	0	0	0.00814457	0
s_Leuconostoc_phage_Ln-7	0	0	0	0	0	0	0	0	0	0	0	0	0	0.000222614	0	0	0	0	0	0	0	0	0	0	0	0	0	0	0	0	0	0	0	0	0	0	0	0	0	0	0	0	0	0	0	0	0	0	0
s_Leuconostoc_phage_P965	0.000301661	0.00530239	0	0.00222903	0	0	0	0	0	0	0.00139017	0	0	0	0	0	0	0.0138685	0	0	0	0	0	0	0	0	0	0	0	0	0	0	0	0	0	0	0	0	0	0	0	0	0	0	0	0	0	0	0
s_Leuconostoc_virus_1A4	0	0	0	0	0	0	0	0	0	0	0	0	0	0	0	0.00289497	0	0	0	0	0	0	0	0	0	0	0	0	0	0	0	0	0	0	0	0	0	0	0	0	0	0	0	0	0	0	0	0	0
s_Leuconostoc_virus_LN03	0	0	0	0	0	0	0	0	0	0	0	0.0154366	0	0	0	0	0	0	0	0	0	0	0	0	0	0	0	0	0	0	0	0	0	0	0	0	0	0	0	0	0	0	0	0	0	0	0	0	0
s_Leuconostoc_virus_LN12	0	0.00290319	0	0	0	0	0	0	0	0.00173097	0	0	0	0	0	0	0	0	0	0	0	0	0	0	0	0	0	0	0	0	0	0	0	0	0	0	0	0	0	0	0	0	0	0	0	0	0	0	0
s_Leuconostoc_virus_Lmd1	0	0	0	0	0	0	0	0	0	0	0	0	0	0	0	0	0	0	0	0	0	0	0	0	0	0	0	0	0	0	0	0	0	0	0	0	0	0	0	0	0	0	0	0	0	0	0	0	0
s_Leuconostoc_virus_Ln9	0	0	0	0	0	0	0	0	0	0	0	0	0	0.0010505	0	0.00107819	0	0	0	0	0	0	0	0	0	0	0	0	0	0	0	0	0	0	0	0	0	0	0	0	0	0	0	0	0	0	0	0	0
s_Leuconostoc_virus_P793	0.000320347	0.0284159	0	0	0	0.0222338	0	0	0	0.0186326	0	0.0091333	0	0.000304372	0	0	0	0	0	0	0	0	0	0	0	0	0	0	0	0	0	0	0	0	0	0	0	0	0	0	0	0	0	0	0	0	0	0	0
s_Marinomonas_phage_P12026	0	0	0	0	0	0	0	0	0	0	0	0	0	0	0	0	0	0	0	0	0	0	0	0	0	0	0	0	0	0	0	0	0	0	0	0	0	0	0	0	0	0	0	0	0	0	0	0	0
s_McMurdo_Ice_Shelf_pond-associated_circular_DNA_virus-5	0	0	0	0	0	0	0.00337636	0	0	0	0	0	0	0	0	0	0	0	0	0	0	0	0	0	0	0	0	0	0	0	0	0	0	0	0	0	0	0	0	0	0	0	0	0	0	0	0	0	0
s_Meiothermus_phage_MMP7	0	0	0	0.00238884	0	0	0	0	0	0	0	0	0	0	0	0	0	0	0	0	0	0	0	0	0	0	0	0	0	0	0	0	0	0	0	0	0	0	0	0	0	0	0	0	0	0	0	0	0
s_Microbacterium_phage_Jacko	0	0	0	0	0	0	0	0	0	0	0	0	0	0	0	0.00244742	0	0	0	0	0	0	0	0	0	0	0	0	0	0	0	0	0	0	0	0	0	0	0	0	0	0	0	0	0	0	0	0	0
s_Microbacterium_phage_Margaery	0	0	0	0	0	0	0	0	0	0	0	0	0	0	0	0	0	0	0	0	0	0	0	0	0	0	0	0	0	0	0	0	0	0	0	0	0	0	0	0	0	0	0	0	0	0	0	0	0
s_Microbacterium_phage_WaterT	0	0	0	0.00340077	0	0	0	0	0	0.00392416	0	0	0	0	0	0	0.00192919	0	0.00451859	0	0	0	0	0	0	0	0	0	0	0	0	0	0	0	0	0	0	0.00515407	0.00965095	0	0.010284	0.013272	0	0.00955733	0	0.00581202	0	0.0099813	0
s_Microviridae_sp.	0	0.000131794	0	0.00161633	0	0	0	0.000263162	0	0	0	0.00820739	0	0	0	0	0	0	0	0	0	0	0	0	0	0	0	0	0	0	0	0	0	0	0	0	0	0	0	0	0	0	0	0	0	0.0014298	0	0	0
s_Microvirus_sp.	0	0	0	0	0	0	0	0	0	0	0	0	0	0	0	0	0	0	0	0	0	0	0	0	0	0	0	0	0	0	0	0	0	0	0	0	0	0	0	0	0	0	0	0	0	0	0	0	0
s_Murine_leukemia_virus	0	0	0	0	0	0	0	0	0	0	0	0	0	0	0	0	0	0	0	0	0	0	0	0	0	0	0	0	0	0	0	0	0	0	0	0	0	0	0	0	0.0034224	0	0	0	0	0	0	0	0
s_Myoviridae_environmental_samples	0	0	0	0	0	0	0	0	0	0	0	0	0	0	0	0	0	0	0	0	0	0	0	0	0	0	0	0	0	0	0	0	0	0	0	0	0	0	0	0	0	0	0	0	0	0	0	0	0
s_Myoviridae_sp.	0.000269133	0.000708636	0.00534259	0	0	0	0	0	0.00175704	0.00149958	0.00109397	0	0	7.73866e-05	0	0.00310249	0.00222007	0	0.00387554	0	0.0210033	0	0	0.0341726	0	0	0	0	0	0	0.0718453	0.133873	0	0	0.00421927	0	0.00418063	0.00713903	0.0202605	0.00550036	0	0.01182	0.0087338	0	0	0.0143053	0	0.00345557	0.00934348
s_Odonata-associated_circular_virus-14	0	0	0	0	0	0	0	0	0	0	0	0	0	0.00135178	0	0	0	0	0	0	0	0	0	0	0	0	0	0	0	0	0	0	0	0	0	0	0	0	0	0	0	0	0	0	0	0	0	0	0
s_Odonata-associated_circular_virus-18	0	0	0	0	0	0	0	0	0.00113318	0	0	0	0	0	0	0	0	0	0	0	0	0	0	0	0	0	0	0	0	0	0	0	0	0	0	0	0	0	0	0	0	0	0	0	0	0	0	0	0
s_Pandoravirus_dulcis	0	0	0	0	0	0	0	0	0	0	0	0	0	0	0	0	0	0	0	0	0	0	0	0	0	0	0	0	0	0	0	0	0	0	0.0054716	0	0	0	0	0	0	0	0	0	0	0	0	0	0
s_Pandoravirus_neocaledonia	0	0	0	0	0	0	0	0	0	0	0	0	0	0	0	0	0	0	0	0	0	0	0	0	0	0	0	0	0	0	0	0	0	0	0	0	0	0	0	0.00465368	0	0	0	0	0	0	0	0	0
s_Pantoea_phage_vB_PagM_LIET2	0	0	0	0	0	0	0	0	0	0	0	0	0	0	0	0	0	0	0	0	0	0	0	0	0	0	0	0	0	0	0	0	0	0	0	0	0	0	0	0	0	0	0	0	0	0	0	0	0
s_Paracoccus_phage_vB_PmaS-R3	0	0	0	0	0	0	0	0	0	0	0	0	0	0	0	0	0	0	0	0	0	0	0	0	0	0	0	0	0	0	0	0	0	0	0	0	0	0	0	0	0	0	0	0	0	0	0	0	0
s_Paracoccus_virus_Shpa	0	0	0	0	0	0	0	0	0	0	0	0	0	0	0	0	0	0	0	0	0	0	0	0	0	0	0	0	0	0	0	0	0	0	0	0	0	0	0	0	0	0	0	0	0	0	0.0055642	0	0
s_Parvoviridae_sp.	0	0	0	0.00107635	0	0	0	0	0	0	0	0	0	0	0	0	0	0	0	0	0	0	0	0	0	0	0	0	0	0	0	0	0	0	0	0	0	0	0	0	0	0	0	0	0	0.00427809	0	0	0
s_Parvovirus_NIH-CQV	0	0	0	0	0	0	0	0	0	0	0	0	0	0	0	0	0	0	0	0	0	0	0	0	0	0	0	0	0	0	0	0	0	0	0	0	0	0	0	0	0	0	0	0	0	0	0	0	0
s_Pectobacterium_phage_vB_PatM_CB7	0	0	0	0	0	0	0.000818887	0	0.00165369	0	0	0	0	0	0	0	0.00335638	0	0.00251145	0	0	0	0	0	0	0	0	0	0	0	0	0	0	0	0.005505	0	0	0	0	0	0	0	0	0	0	0	0	0	0
s_Pectobacterium_virus_phiTE	0	0	0	0	0	0	0	0	0	0	0	0	0	0	0	0	0	0	0	0	0	0	0	0.014733	0	0	0	0	0	0	0.110309	0.114053	0	0	0	0	0	0	0	0	0	0	0	0	0	0	0	0	0
s_Phage_DP_SC_2_H4_2017	0	0	0	0	0	0	0	0	0	0	0	0	0	0	0	0	0	0	0	0	0	0	0	0	0	0	0	0	0	0	0	0	0	0	0	0	0	0	0	0	0	0	0	0	0	0	0	0	0
s_Phormidium_phage_MIS-PhV1A	0	0	0	0	0	0	0	0	0	0	0	0	0	0	0	0	0	0	0	0	0	0	0	0	0	0	0	0	0	0	0	0	0	0	0.00288126	0	0	0	0	0	0	0	0	0	0	0	0	0	0
s_Pimephales_minnow_adintovirus	0	0	0	0.00045037	0	0	0	0	0	0	0	0	0	0	0	0.00386765	0	0	0.00702969	0	0	0	0	0	0	0	0	0	0	0	0	0	0	0	0	0	0	0.00329842	0	0	0	0	0.00236806	0	0	0.00967772	0	0	0
s_Pithovirus_LCPAC404	0	0	0	0	0	0	0	0	0	0	0	0	0	0	0	0	0	0	0	0	0	0	0	0	0	0	0	0	0	0	0	0	0	0	0	0	0	0	0	0	0	0	0	0	0	0	0	0	0
s_Plasmopara_viticola_lesion_associated_Partitivirus_7	0	0	0	0	0	0	0	0	0	0	0	0	0	0	0	0	0	0	0	0	0	0	0	0	0	0	0	0	0	0	0	0	0	0	0	0	0	0	0	0	0	0	0	0	0	0	0	0	0
s_Podoviridae_sp._ctfa10	0	0	0	0.0013213	0	0	0	0	0	0	0	0	0	0	0	0	0	0	0	0	0	0	0	0	0	0	0	0	0	0	0	0	0	0	0	0	0	0	0	0	0	0	0	0	0	0	0	0	0
s_Podoviridae_sp._ctviO18	0	0	0	0	0	0	0	0	0	0	0	0	0	0	0	0	0	0	0	0	0	0	0	0	0	0	0	0	0	0	0	0	0	0	0	0	0	0	0	0	0	0	0	0	0	0	0	0	0
s_Polaribacter_virus_P12002S	0	0	0	0	0	0	0	0	0	0	0	0	0	0	0	0	0	0	0	0	0	0	0	0	0	0	0	0	0	0	0	0	0	0	0	0	0	0	0	0	0	0	0	0	0	0	0	0	0
s_Prokaryotic_dsDNA_virus_sp.	0	0	0.00127958	0.0078325	0	0.0165311	0	0	0	0.00246143	0	0	0.00251273	0	0	0	0	0	0	0	0	0	0	0	0	0.0801602	0	0	0	0	0	0.0411275	0	0	0.0126853	0	0	0.00561518	0	0.00480741	0	0	0	0	0	0	0	0	0
s_Proteus_phage_vB_PmiP_RS10pmA	0	0	0	0	0	0	0	0	0	0	0	0	0	0	0	0	0	0	0	0	0	0	0	0.017111	0	0	0	0	0	0	0	0	0	0	0	0	0	0	0	0	0	0	0	0	0	0	0	0	0
s_Pseudoalteromonas_phage_H101	0	0	0	0	0	0	0	0	0	0	0	0	0	0	0	0	0	0	0	0.0141846	0	0	0	0	0	0	0	0	0	0	0	0	0	0	0	0	0	0	0	0	0	0	0	0	0	0	0	0	0
s_Pseudoalteromonas_phage_H103	0	0	0	0	0	0	0	0	0	0	0	0	0	0	0	0	0	0	0	0	0	0	0	0	0	0	0	0	0	0	0	0	0	0	0	0	0	0	0	0	0	0	0	0	0	0	0	0	0
s_Pseudoalteromonas_phage_PHS21	0	0	0	0	0	0	0	0	0	0	0	0	0	0	0	0	0	0	0	0	0	0	0	0	0	0	0	0	0	0	0	0	0	0	0	0	0	0	0	0	0	0	0	0	0	0	0	0	0
s_Pseudoalteromonas_phage_SL25	0	0	0	0	0	0	0	0	0	0	0	0	0	0	0	0	0	0	0	0	0	0	0	0	0	0	0	0	0	0	0	0	0	0	0	0	0	0	0	0	0	0	0	0	0	0	0	0	0
s_Pseudomonas_phage_201phi2-1	0	0	0	0	0	0	0	0	0	0	0	0	0	0	0	0	0	0	0	0	0	0	0	0	0	0	0	0	0	0	0	0	0	0	0	0	0	0	0	0	0	0	0	0	0.0262101	0	0	0	0
s_Pseudomonas_phage_AF	0	0	0	0	0	0	0	0	0	0	0	0	0	0	0	0	0	0	0	0	0	0	0	0	0	0	0	0	0	0	0	0	0	0	0	0	0	0	0	0	0	0	0	0	0	0	0	0	0
s_Pseudomonas_phage_LP14	0	0	0	0	0	0.00589606	0	0	0	0	0	0	0	0	0	0	0	0	0	0	0	0	0	0	0	0	0	0	0	0	0	0	0	0	0	0	0	0	0	0	0	0	0	0	0	0	0	0	0
s_Pseudomonas_phage_Lu11	0	0	0	0	0	0	0	0	0	0	0	0	0	0	0	0	0	0	0	0	0	0.0759294	0	0	0	0	0	0.120904	0	0	0	0	0	0	0	0	0	0	0	0	0	0	0	0	0.0928377	0	0	0	0
s_Pseudomonas_phage_PPSC2	0	0	0	0	0	0	0	0	0	0	0	0	0	0	0	0	0	0	0	0.0148652	0	0	0	0	0	0	0.0816688	0	0	0	0	0	0	0	0	0	0	0	0	0	0	0	0	0	0	0	0	0	0
s_Pseudomonas_phage_PPpW-3	0	0	0	0	0	0	0	0	0	0	0	0	0	0	0	0	0	0	0	0	0	0	0	0	0	0	0	0	0	0	0	0	0	0	0	0	0	0	0	0	0	0	0	0	0	0.00160429	0	0	0
s_Pseudomonas_phage_Phabio	0	0	0	0	0	0	0	0	0	0	0	0	0	0	0	0	0	0	0	0	0	0	0	0	0	0	0.0679643	0	0	0	0	0	0	0	0	0	0	0	0	0	0	0	0	0	0.0907723	0	0	0	0
s_Pseudomonas_phage_Psa21	0	0	0	0	0	0	0	0	0	0	0	0	0	0	0	0	0	0	0	0.0190846	0	0	0	0	0.0995244	0	0	0	0	0.0506836	0	0	0	0	0	0	0	0	0	0	0	0	0	0	0.0283821	0	0	0	0
s_Pseudomonas_phage_SaPL	0	0	0	0	0	0	0	0	0	0	0	0	0	0	0	0.0055527	0	0	0	0	0	0	0	0	0	0	0	0	0	0	0	0	0	0.0353487	0.00646914	0	0.269501	0	0	0.192318	0	0.119165	0	0	0	0	0	0	0.0356564
s_Pseudomonas_phage_phiK7A1	0	0	0	0	0	0.0179268	0	0	0	0	0	0	0	0	0	0	0	0	0	0.0195116	0	0	0.0457555	0.0685566	0	0.174324	0.0928846	0	0.0712641	0.10822	0.0654783	0	0.287034	0	0	0	0	0	0	0.00326042	0.00298363	0	0	0	0	0	0	0.00310243	0
s_Pseudomonas_phage_ventosus	0	0	0	0	0	0.0122273	0	0	0	0	0	0	0	0	0	0	0	0	0	0	0.00988038	0	0	0	0	0	0.115116	0.0328539	0	0	0	0	0	0	0	0	0	0.00450067	0	0	0	0	0	0	0	0	0	0	0
s_Pseudomonas_virus_KIL2	0.000102727	0	0	0	0	0	0	0	0	0	0	0	0	0	0	0	0	0	0	0	0	0	0	0	0	0	0	0	0	0	0	0.0358431	0	0	0	0	0	0	0	0	0	0	0	0	0	0	0	0	0
s_Pseudomonas_virus_Noxifer	0	0	0	0	0	0	0	0	0	0	0	0	0	0	0	0	0	0	0	0	0	0	0	0	0	0	0	0	0	0	0	0	0	0	0	0	0	0	0	0	0	0	0	0	0.0218022	0	0	0	0
s_Pseudomonas_virus_Ptobp6g	0	0	0	0	0	0	0	0	0	0	0	0	0	0	0	0	0	0	0	0	0	0	0	0	0	0	0	0	0	0	0	0	0	0	0	0	0	0	0	0	0	0	0	0	0	0	0	0	0
s_Pseudomonas_virus_VCM	0.000156122	0	0	0	0	0	0	0	0	0	0	0	0	0	0	0	0	0	0	0	0	0.148381	0	0	0.126179	0	0	0	0.120928	0	0	0	0	0	0	0	0	0	0	0	0	0	0	0	0	0	0	0	0
s_Rhinella_marina_endogenous_retrovirus	0	0	0	0	0	0	0	0	0.00236697	0	0.0112055	0	0	0	0	0	0	0	0	0	0	0	0	0	0	0	0	0	0	0	0	0	0	0	0	0	0	0	0	0	0	0	0	0	0	0	0	0	0
s_Rhodoferax_phage_P26218	0	0	0	0	0	0	0	0	0	0	0	0	0	0	0	0	0	0	0	0	0	0	0	0	0	0	0	0	0	0	0	0	0	0	0	0	0	0	0	0	0	0	0	0	0	0	0	0	0
s_Salmonella_phage_vB_SalM-LPST94	0	0.0006887	0	0	0	0	0	0.000684715	0.00270268	0.0043265	0	0	0	0	0	0	0	0	0	0	0	0	0	0	0	0	0	0	0	0	0	0	0	0	0	0	0	0	0	0	0	0	0	0	0.0113792	0	0	0	0
s_Salmonella_phage_vB_SalM_SA002	0	0	0	0	0	0	0	0	0	0	0	0	0	0	0	0	0	0	0	0	0	0	0	0	0	0	0	0	0	0	0	0	0	0	0.0087202	0	0	0	0	0	0.00775745	0	0	0	0	0	0	0	0
s_Salmonella_virus_Spp16	0	0	0	0	0	0	0	0	0	0.0030337	0	0	0	0	0	0	0.00324573	0	0	0	0	0	0	0	0	0	0	0	0	0	0	0	0	0	0.0167323	0	0	0.00544518	0	0.00501106	0.0103723	0	0	0	0	0	0	0	0
s_Serratia_phage_Eta	0	0.00143161	0.00392679	0	0.0107918	0	0.0020573	0.00125068	0.00271744	0.00466824	0	0	0.00702285	0	0	0.00446433	0.00256181	0.00543194	0.00741844	0	0	0	0	0	0	0	0	0	0	0	0	0	0	0.0173661	0.0200168	0	0	0	0.0201892	0.0126552	0.00962854	0.0154542	0	0.0236379	0.0699454	0	0.0105691	0	0
s_Serratia_phage_Tsm2	0	0.000324997	0	0	0	0	0	0	0	0	0	0	0	0	0	0	0	0.00435811	0	0	0	0	0	0	0	0	0	0	0	0	0	0	0	0	0	0	0	0	0.0136125	0	0	0	0	0	0	0	0	0	0
s_Sewage-associated_circular_DNA_virus-1	0	0	0	0	0	0	0	0	0	0	0	0	0	0	0	0	0	0	0	0	0	0	0	0	0	0	0	0	0	0	0	0	0	0	0	0	0	0	0	0	0	0	0	0	0	0	0	0	0
s_Sinorhizobium_phage_ort11	0	0	0	0	0	0	0	0	0	0	0	0	0	0	0	0	0	0	0	0	0	0	0	0	0	0	0	0	0	0	0	0	0	0	0	0	0	0	0	0	0	0	0	0	0	0.00450728	0	0	0
s_Sinorhizobium_phage_phiM6	0	0	0	0	0	0	0	0	0	0	0.00113325	0	0	0	0	0	0	0	0	0	0	0	0	0	0	0	0	0	0	0	0	0	0	0	0	0	0	0	0	0	0	0	0	0	0	0	0	0	0
s_Siphoviridae_sp.	0.000794443	0.00235098	0.0129472	0.0131824	0.036042	0.0623445	0.00749138	0.00195789	0.0077159	0.00671328	0.0095896	0	0.0101899	0	0.00063258	0.0111775	0.0173023	0.0102665	0.0209101	0.16072	0.200847	0.217917	0.140063	0.118527	0.25783	0.17809	0	0.251092	0	0	0.210031	0.126472	0	0.00852511	0.0413478	0	0.0233125	0.023997	0.018678	0.0278367	0.038919	0.0455754	0.0242474	0.0329557	0.00950351	0.0681169	0.0242934	0.0467756	0.0330078
s_Small_anellovirus	0	0	0	0	0	0	0	0	0	0	0	0	0	0	0	0	0	0	0	0	0	0	0	0	0	0	0	0	0	0	0	0	0	0	0	0	0	0	0	0.00328945	0	0	0	0	0	0	0	0	0
s_Sphingomonas_virus_Scott	0	0	0	0	0	0	0	0	0	0	0	0	0	0	0	0	0	0	0	0	0	0	0	0	0	0	0	0	0	0	0	0	0	0	0.00243182	0	0	0	0	0	0	0	0	0	0	0	0	0	0
s_Spider_associated_cyclovirus_1	0	0	0	0	0	0	0	0	0	0	0	0	0	0	0	0	0	0	0	0	0	0	0	0	0	0	0	0	0	0	0	0	0	0	0	0	0	0	0	0	0	0	0	0	0	0	0	0	0
s_Staphylococcus_virus_CNPH82	8.13896e-05	0	0	0	0	0	0	0	0	0	0	0	0	0	0	0	0	0	0	0	0	0	0	0	0	0	0	0	0	0	0	0	0	0	0	0	0	0	0	0	0	0	0	0	0	0	0	0	0
s_Streptococcus_phage_CHPC1036	0.00022674	0	0	0	0	0	0	0	0	0	0	0	0	0	0	0	0	0	0	0	0	0	0	0	0	0	0	0	0	0	0	0	0	0	0	0	0	0	0	0	0	0	0	0	0	0	0	0	0
s_Streptococcus_phage_CHPC1042	0	0.0002654	0	0	0	0	0	0	0	0	0	0	0	0	0	0	0	0	0	0	0	0	0	0	0	0	0	0	0	0	0	0	0	0	0	0	0	0	0	0	0	0	0	0	0	0	0	0	0
s_Streptococcus_phage_CHPC869	0.000293554	0	0	0	0	0	0	0	0	0	0	0	0	0	0	0	0	0	0	0	0	0	0	0	0	0	0	0	0	0	0	0	0	0	0	0	0	0	0	0	0	0	0	0	0	0	0	0	0
s_Streptococcus_phage_CHPC927	0	0.00126115	0	0	0	0	0	0	0	0	0	0	0	0	0	0	0	0	0	0	0	0	0	0	0	0	0	0	0	0	0	0	0	0	0	0	0	0	0	0	0	0	0	0	0	0	0	0	0
s_Streptococcus_phage_Javan310	0	0	0	0	0	0	0	0.000378494	0	0	0	0	0	0	0	0	0.0019024	0	0	0	0	0	0	0	0	0	0	0	0	0	0	0	0	0	0	0	0	0	0	0	0	0	0	0	0	0	0	0	0
s_Streptococcus_phage_Javan427	0	0	0	0	0	0	0	0	0	0	0	0	0	0	0	0	0	0	0	0	0	0	0	0	0	0	0	0	0	0	0	0	0	0	0	0	0	0	0	0	0.0112052	0	0	0	0	0	0	0	0
s_Streptococcus_phage_P7633	0.000180866	0	0	0	0	0	0	0	0	0	0	0	0	0	0	0	0	0	0	0	0	0	0	0	0	0	0	0	0	0	0	0	0	0	0	0	0	0	0	0	0	0	0	0	0	0	0	0	0
s_Streptococcus_phage_P9851	0	0	0	0	0	0	0	0	0	0.00357043	0	0	0	0	0	0	0	0	0	0	0	0	0	0	0	0	0	0	0	0	0	0	0	0	0	0	0	0	0	0	0	0	0	0	0	0	0	0	0
s_Streptococcus_phage_P9852	0	0	0	0	0	0	0	0	0	0.00255499	0	0	0	0	0	0	0	0	0	0	0	0	0	0	0	0	0	0	0	0	0	0	0	0	0	0	0	0	0	0	0	0	0	0	0	0	0	0	0
s_Streptococcus_phage_SW19	0	0	0	0	0	0	0	0	0	0	0	0	0.00213299	0	0	0	0	0	0	0	0	0	0	0	0	0	0	0	0	0	0	0	0	0	0	0	0	0	0	0	0	0	0	0	0	0	0	0	0
s_Streptococcus_phage_vB_SthS_VA214	0	0	0	0	0	0	0	0	0	0	0	0	0	0.000192563	0	0	0	0	0	0	0	0	0	0	0	0	0	0	0	0	0	0	0	0	0	0	0	0	0	0	0	0	0	0	0	0	0	0	0
s_Streptomyces_phage_Kardashian	0	0	0	0	0	0	0	0	0	0	0	0	0	0	0	0	0	0	0	0	0	0	0	0	0	0	0	0	0	0	0	0	0	0	0	0	0	0	0	0	0	0	0	0	0	0	0	0	0
s_Sulfitobacter_phage_phiGT1	0	0	0	0	0	0	0	0	0	0	0	0	0	0	0	0	0	0	0	0	0	0	0	0	0	0	0	0	0	0	0	0	0	0	0	0	0	0	0	0	0	0	0	0	0	0	0	0	0
s_Synechococcus_phage_S-LBS1	0	0	0	0	0	0	0	0	0	0	0	0	0	0	0	0	0	0	0	0	0	0	0	0	0	0	0	0	0	0	0	0	0	0	0	0	0	0	0	0	0	0	0	0	0	0	0	0	0
s_TTV-like_mini_virus	0	0	0	0	0	0	0	0	0	0	0	0	0	0	0	0	0	0	0	0	0	0	0	0	0	0	0	0	0	0	0	0	0	0	0	0	0	0	0	0	0	0	0	0	0	0	0	0	0
s_Terrapene_box_turtle_adintovirus	0	0	0	0	0	0	0	0	0	0.00129618	0	0	0	0	0	0	0	0	0	0	0	0	0	0	0	0	0	0	0	0	0	0	0	0	0	0	0	0	0	0	0	0	0	0	0	0	0	0	0
s_Thermus_phage_TMA	0	0	0	0.0014982	0	0	0	0	0	0	0	0	0	0	0	0	0	0	0	0	0	0	0	0	0	0	0	0	0	0	0	0	0	0	0	0	0	0	0	0	0	0	0	0	0	0	0	0	0
s_Thermus_phage_TSP4	0	0	0	0	0	0	0	0	0	0	0	0	0	0.000756384	0	0	0	0.00610499	0	0	0	0	0	0	0	0	0	0	0	0	0	0	0	0	0	0	0	0	0	0	0	0	0	0	0	0	0	0	0
s_Thermus_phage_YS40_Isch	0	0	0	0.00381427	0	0	0	0	0	0	0	0	0	0	0	0	0	0	0	0	0	0	0	0	0	0	0	0	0	0	0	0	0	0	0	0	0.00489351	0	0	0	0	0	0	0	0	0	0	0	0
s_Thermus_phage_phiFa	0	0	0	0.0137657	0	0	0	0	0	0	0	0	0.0233913	0	0	0	0	0.0344818	0	0	0	0	0	0	0	0	0	0	0	0	0	0	0	0	0	0	0	0	0	0	0	0	0	0	0	0	0	0	0
s_Thermus_phage_phiLo	0	0	0	0.00160444	0	0	0	0	0	0	0	0	0	0	0	0	0	0	0	0	0	0	0	0	0	0	0	0	0	0	0	0	0	0	0	0	0	0	0	0	0	0	0	0	0	0	0	0	0
s_Torque_teno_midi_virus	0	0	0	0	0	0	0	0	0	0	0	0	0	0	0	0	0	0	0	0	0	0	0	0	0	0	0	0	0	0	0	0	0	0	0	0	0	0	0	0.00527083	0	0	0	0	0	0	0	0	0
s_Torque_teno_midi_virus_11	0	0	0	0	0	0	0	0	0	0	0	0	0	0	0	0	0	0	0	0	0	0	0	0	0	0	0	0	0	0	0	0	0	0	0	0	0	0	0	0.00780586	0	0	0	0	0	0	0	0	0
s_Torque_teno_midi_virus_14	0	0	0	0	0	0	0	0	0	0	0	0	0	0	0	0	0	0	0	0	0	0	0	0	0	0	0	0	0	0	0	0	0	0	0	0	0	0	0	0	0	0	0	0	0	0	0	0	0
s_Torque_teno_midi_virus_6	0	0	0	0	0	0	0	0	0	0	0	0	0	0	0	0	0	0	0	0	0	0	0	0	0	0	0	0	0	0	0	0	0	0	0	0	0	0	0	0.00245532	0	0	0	0	0	0	0	0	0
s_Torque_teno_midi_virus_7	0	0	0	0	0	0	0	0	0	0	0	0	0	0	0	0	0	0	0	0	0	0	0	0	0	0	0	0	0	0	0	0	0	0	0	0	0	0	0	0	0	0	0	0	0	0	0	0	0
s_Torque_teno_midi_virus_9	0	0	0	0	0	0	0	0	0	0	0	0	0	0	0	0	0	0	0	0	0	0	0	0	0	0	0	0	0	0	0	0	0	0	0	0	0	0	0	0	0	0	0	0	0	0	0	0	0
s_Trichosanthes_kirilowii_parvo-like_virus	0	0	0	0	0	0	0	0	0	0	0	0	0	0	0	0	0	0	0	0	0	0	0	0	0	0	0	0	0	0	0	0	0	0	0	0	0	0	0	0	0	0	0	0	0	0	0	0	0
s_Vibrio_phage_1.024.O._10N.261.45.F8	0	0	0	0	0	0	0	0	0	0	0	0	0	0	0	0	0	0	0	0	0	0	0	0	0	0	0	0	0	0	0	0	0	0	0	0	0	0	0	0	0	0	0	0	0	0	0	0	0
s_Vibrio_phage_1.063.O._10N.261.45.C7	0	0	0	0	0	0	0	0	0	0	0	0	0	0	0	0	0	0	0	0	0	0	0	0	0	0	0	0	0	0	0	0	0	0	0	0	0	0	0	0	0	0	0	0	0	0	0	0	0
s_Vibrio_phage_pYD21-A	0	0	0	0	0	0	0	0	0	0	0	0	0	0	0	0	0	0	0	0	0	0	0	0	0	0	0	0	0	0	0	0	0	0	0	0	0	0	0	0	0	0	0	0	0	0	0	0	0
s_Vibrio_phage_vB_VhaM_VH-8	0	0	0	0	0	0.0600033	0	0	0	0	0	0	0	0	0	0	0	0	0	0	0	0	0	0	0	0	0	0	0	0	0	0	0	0	0	0	0	0	0	0	0	0	0	0	0	0	0	0	0
s_Vibrio_phage_vB_VpaP_MGD2	0	0	0	0	0	0	0	0	0	0	0	0	0	0	0	0	0	0	0	0	0	0	0	0	0	0	0	0	0	0	0	0	0	0	0	0	0	0	0	0	0	0	0	0	0	0	0	0	0
s_Vibrio_virus_Cyclit	0	0	0	0	0	0	0	0	0	0	0	0	0	0	0	0	0	0	0	0	0	0	0	0	0	0	0	0	0	0	0	0	0	0	0	0	0	0	0	0	0	0	0	0	0.0199744	0	0	0	0
s_Virus_Rctr71	0	0	0	0	0	0	0	0	0	0	0	0	0	0	0	0	0	0	0	0	0	0	0	0	0	0	0	0	0	0	0	0	0	0	0.00571057	0	0	0	0	0	0	0	0	0	0	0	0	0	0
s_Xanthomonas_phage_XacN1	0	0	0	0	0	0	0	0	0	0	0	0	0	0	0	0	0	0	0	0	0	0	0	0	0	0	0	0	0	0	0	0	0	0	0	0	0	0	0	0	0	0	0	0	0	0	0	0	0
s_Xanthomonas_phage_Xoo-sp14	0	0	0	0	0	0	0	0	0	0	0	0	0	0	0	0	0	0	0	0	0	0	0	0.022917	0	0	0	0	0	0	0	0	0	0	0	0	0	0	0	0	0	0	0	0	0.0772529	0.00414106	0	0	0
s_Yellowstone_lake_phycodnavirus_3	0	0	0	0	0	0	0	0	0	0	0	0	0	0	0	0	0	0	0	0	0	0	0	0	0	0	0	0	0	0	0	0	0	0	0	0	0	0	0	0	0	0	0	0	0	0	0	0	0
s_crAssphage_cr108_1	0	0	0	0	0	0	0	0.000587892	0	0	0.000942624	0	0	0	0	0	0	0	0	0	0	0	0	0	0	0	0	0	0	0	0	0	0	0	0	0	0	0	0	0	0	0	0	0	0	0	0	0	0
s_crAssphage_cr126_1	0	0	0	0	0	0	0	0	0	0	0	0	0	0	0	0	0	0	0	0	0	0	0	0	0	0	0	0	0	0	0	0	0	0	0	0	0	0	0	0.00325002	0	0	0	0	0	0	0	0	0
s_crAssphage_cr6_1	0	0	0	0	0	0	0	0	0	0	0	0	0	0	0	0	0	0	0	0	0	0	0	0	0	0	0	0	0	0	0	0	0	0	0	0	0	0	0	0	0	0	0	0	0	0	0	0	0
s_uncultured_Caudovirales_phage	0.00448412	0.0174213	0.035617	0.108564	0.091527	0.0105881	0.254378	0.0251521	0.0371721	0.0203525	0.0596961	0	0.0840484	0.00279015	0	0.0295572	0.0366197	0	0.0967839	0.0523342	0.0177786	0.0871874	0.118128	0	0	0	0.0367198	0.0392103	0.140796	0	0.0752765	0	0	0.111388	0.161733	0.485639	0.0706677	0.248709	0.00690645	0.207841	0.0513897	0.00735417	0	0	0	0.267864	0.212178	0.112945	0.192717
s_uncultured_Mediterranean_phage	0	0	0	0	0	0	0	0	0	0	0	0	0	0	0	0	0	0	0	0	0	0	0	0	0	0	0	0	0	0	0	0	0	0	0	0	0	0	0	0	0	0	0	0	0	0	0	0	0
s_uncultured_Mediterranean_phage_uvDeep-CGR2-AD7-C12	0	0	0	0	0	0	0	0	0	0	0	0	0	0	0	0	0	0	0	0	0	0	0	0	0	0	0	0	0	0	0	0	0	0	0	0	0	0	0	0	0	0	0	0	0	0	0	0	0
s_uncultured_Mediterranean_phage_uvMED	0	0	0	0	0	0	0	0	0	0	0	0	0	0	0	0	0	0	0	0	0	0	0	0	0	0	0	0	0	0	0	0	0	0	0	0	0	0	0	0	0	0	0	0	0	0	0	0	0
s_uncultured_marine_virus	0	0	0	0.000905505	0	0	0	0.00045898	0	0	0	0	0	0.0760954	0	0	0	0	0	0	0	0	0	0	0	0	0	0	0	0	0	0	0	0	0	0	0	0	0	0	0	0	0	0	0	0	0	0	0
s_uncultured_virus	0	0.00273922	0	0.00278424	0	0	0.00150437	0.000452858	0.000817889	0	0	0	0.00195882	0	0	0	0	0	0.00268702	0	0	0	0	0	0	0	0	0	0	0	0	0	0	0	0	0	0.00302349	0	0	0	0	0	0	0	0	0.0224555	0	0	0.00408508
s_unidentified_circular_ssDNA_virus	0	0	0	0	0	0	0	0.00903087	0	0	0	0	0	0	0	0	0	0	0	0	0	0	0	0	0	0	0	0	0	0	0	0	0	0	0	0	0	0	0	0	0	0	0	0	0	0	0	0	0
counts	49	53	19	44	13	20	22	24	23	39	49	52	24	76	44	32	20	18	22	8	6	8	8	11	4	6	7	6	4	4	7	8	2	19	24	2	20	22	14	28	18	15	9	10	16	26	12	18	14
[truncated: 51 more columns]
