# Supplementary material for: Gut virome characteristics associated with early onset of anemia and neurodevelopmental delay in preterm infants
Source: iScience. 2025 Sep 16;28(10):113578. doi: 10.1016/j.isci.2025.113578 (PMC12510052; doi:10.1016/j.isci.2025.113578)
Supplement: Table S4. Relative abundance of bacterial species by metagenomic sequencing in this study [file mmc5.xlsx]

## Sheet: Sheet1
Table S4. Relative abundance of bacterial species by metagenomic sequencing in this study.
ID	A002	A019	A061	C009	C017	C071	C103	D016	G033	G080
s_	0.00232	0.0047	0.00818	0.0051	0.00464	0.06477	0.05639	0.02616	0.00679	0.00354
s_[Enterobacter]_lignolyticus	0	0	0	0	0	0	0	0	0.00011	5e-05
s_Acinetobacter_baumannii	0	1e-05	1e-05	1e-05	3e-05	0.00081	0.00074	0	0	0
s_Aeromonas_jandaei	0	0	1e-05	0	0	0.02877	0.03013	0	0	0
s_Alicyclobacillus_ferrooxydans	0	0	0	0	0	0.00104	0.00072	0	0	0
s_Aquiflexum_balticum	0	0	0	0	0	0.00051	0.00019	0	0	0
s_Bacillus_cereus	2e-05	0	2e-05	0	1e-05	0.00613	0.00699	0	0	0
s_Bacillus_paralicheniformis	1e-05	1e-05	3e-05	1e-05	0	0.0804	0.0878	0	0	0
s_Bacillus_thuringiensis	2e-05	0	2e-05	0	0	0.00134	0.00287	0	0	0
s_Bacteroides_caccae	0	0	0	0	0	0	0	0	8e-05	0.00096
s_Bacteroides_fragilis	0	0	0	0.00061	0	8e-05	8e-05	0	0.0416	0.01773
s_Bacteroides_ovatus	0	0	0	0	0	0	0	0	2e-05	0.00021
s_Bacteroides_sp._PHL_2737	0	0	0	0	0	0	0	0	2e-05	0.00026
s_Bacteroides_sp._ZJ-18	0	0	0	0	0	0	0	0	8e-05	0.00292
s_Bacteroides_thetaiotaomicron	0	0	0	0	0	0	0	0	3e-05	0.00015
s_Bacteroides_uniformis	0	0	0	0	0	0	0	0	0.00017	0.00015
s_Bacteroides_xylanisolvens	0	0	0	0	0	0	0	0	4e-05	0.00011
s_BeAn_58058_virus	0	0	0	0	0	0.01574	0.01649	0	0	0
s_Bifidobacterium_animalis	0	0.00277	0	0	0	1e-05	1e-05	0	0	0
s_Botrytis_cinerea	0	0	0	0	0	0.00234	0.00129	0	0	0
s_Brevibacillus_sp._DP1.3A	0	0	0	0	0	0.00046	0.0004	0	0	0
s_Burkholderia_pseudomallei	0	0	1e-05	0	0	0.02722	0.02956	0	0	0
s_Candida_dubliniensis	0	0	0	0	0	0.00051	0.00044	0	0	0
s_Cedecea_neteri	0	3e-05	1e-05	7e-05	0.00062	2e-05	2e-05	0	0.00013	3e-05
s_Chondrocystis_sp._NIES-4102	0	0	0	0	0	0.0004	0.00025	0	0	0
s_Citrobacter_amalonaticus	0	0	0	0	0	0	0	0	0.00019	6e-05
s_Citrobacter_braakii	0	0	0	0	0	0	0	0	0.00016	6e-05
s_Citrobacter_farmeri	0	0	0	0	0	0	0	0	0.00018	7e-05
s_Citrobacter_freundii	0	0.00024	9e-05	0.00065	0.00017	7e-05	6e-05	0	0.00088	0.00049
s_Citrobacter_koseri	0	7e-05	0.00208	0.00018	1e-05	0	0	0	0.00031	4e-05
s_Citrobacter_portucalensis	0	0	0	0	0	0	0	0	0.00026	3e-05
s_Citrobacter_rodentium	0	0	0	0	0	0	0	0	0.00014	5e-05
s_Citrobacter_sp._R56	0	0	0	0	0	0	0	0	0.00016	5e-05
s_Citrobacter_sp._RHB25-C09	0	0	0	0	0	0	0	0	0.00016	5e-05
s_Citrobacter_werkmanii	0	0	0	0	0	0	0	0	0.00016	5e-05
s_Clostridioides_difficile	3e-05	0.00038	0.0562	0	0	0.00014	0.00012	3e-05	0	0.00179
s_Clostridium_beijerinckii	0	2e-05	0.0007	0	0	0.00012	0.0001	0	0	0
s_Clostridium_botulinum	0	4e-05	0.0006	0	0	0.00182	0.00153	0	0	0
s_Clostridium_butyricum	0	0.00016	0.01394	0	0.0001	0.0001	8e-05	0	0	0
s_Clostridium_perfringens	0	5e-05	0.00758	0	0	0.00024	0.00018	0	0	0
s_Clostridium_saccharobutylicum	0	1e-05	0.00048	0	0	5e-05	4e-05	0	0	0
s_Clostridium_saccharoperbutylacetonicum	0	1e-05	0.00043	0	0	9e-05	7e-05	0	0	0
s_Clostridium_sp._C1	0	0	0	0	0	0	0	0	2e-05	0.00011
s_Clostridium_sp._C5S11	0	1e-05	0.00039	0	0	6e-05	5e-05	0	0	0
s_Clostridium_sp._DL-VIII	0	1e-05	0.00036	0	0	7e-05	5e-05	0	0	0
s_Colletotrichum_higginsianum	0	0	0	0	0	0.00028	0.00032	0	0	0
s_Cutibacterium_avidum	0	0.00047	0	0	0	1e-05	1e-05	0	0	0
s_Desulfobacter_postgatei	0	0	0	0	0	0.00055	0.00047	0	0	0
s_Enterobacter_asburiae	0	0	0	0	0	0	0	0	0.00015	4e-05
s_Enterobacter_cloacae	0	0.00038	6e-05	0.00021	8e-05	6e-05	5e-05	0	0.00029	0.0001
s_Enterobacter_cloacae_complex_sp.	0	0.00054	1e-05	4e-05	1e-05	1e-05	1e-05	0	0.00025	2e-05
s_Enterobacter_hormaechei	0	0.00615	9e-05	0.00042	0.00194	6e-05	5e-05	0	0.00059	0.00035
s_Enterobacter_roggenkampii	0	0	0	0	0	0	0	0	0.00019	0.00011
s_Enterobacter_sp._SA187	0	0	0	0	0	0	0	0	0.00011	5e-05
s_Enterococcus_casseliflavus	0.00097	1e-05	3e-05	0	3e-05	2e-05	1e-05	0	0	0
s_Enterococcus_durans	0.00136	2e-05	3e-05	0	4e-05	2e-05	2e-05	0	0	0
s_Enterococcus_faecalis	0.00131	0.00748	4e-05	0	0.00408	0.02257	0.02477	0	0	0
s_Enterococcus_faecium	0.98195	0.01714	0.02076	1e-05	0.04547	0.00026	0.00015	0.93528	1e-05	2e-05
s_Enterococcus_hirae	0.0009	1e-05	2e-05	0	5e-05	3e-05	3e-05	0	0	0
s_Enterococcus_lactis	0.00308	5e-05	6e-05	0	0.00039	1e-05	1e-05	0	0	0
s_Enterococcus_mundtii	0.00121	2e-05	3e-05	0	3e-05	3e-05	2e-05	0	0	0
s_Enterococcus_sp._DA9	0.00103	2e-05	3e-05	0	0.00016	0	0	0	0	0
s_Enterococcus_sp._M190262	0.00355	5e-05	7e-05	0	0	0	0	0	0	0
s_Escherichia_albertii	0	0.00092	1e-05	0.00164	1e-05	2e-05	2e-05	0	0.00204	0.00114
s_Escherichia_coli	3e-05	0.8578	0.00707	0.97768	0.00225	0.01491	0.01435	3e-05	0.85365	0.92781
s_Escherichia_fergusonii	4e-05	0.00095	2e-05	0.00177	1e-05	1e-05	1e-05	5e-05	0.00215	0.00113
s_Escherichia_marmotae	0	0.00037	0	0.00091	3e-05	1e-05	1e-05	0	0.00139	0.00056
s_Escherichia_sp._E4742	0	0.00031	0	0.00072	0	0	0	0	0.00103	0.00044
s_Escherichia_sp._SCLE84	0	0	0	0	0	0	0	0	0.00041	3e-05
s_Escherichia_sp._TC-EC600-tetX4	0	0	0	0	0	0	0	0	0.00054	5e-05
s_Flammeovirga_yaeyamensis	0	0	0	0	0	0.00108	0.00099	0	0	0
s_Fusarium_poae	0	0	0	0	0	0.00094	0.00074	0	0	0
s_Human_endogenous_retrovirus_K	0	0	0	0	0	0.00521	0.00533	0	0	0
s_Klebsiella_aerogenes	0	0.01119	0.00099	9e-05	0.00138	2e-05	1e-05	0	0.00014	5e-05
s_Klebsiella_africana	0	0.0001	0.00109	1e-05	0.00139	0	0	0	0	0
s_Klebsiella_michiganensis	0	0.00024	0.00151	0.0001	0.00243	2e-05	2e-05	0	0.00012	4e-05
s_Klebsiella_oxytoca	0	0.00012	0.00063	9e-05	0.00085	2e-05	2e-05	0	0.00016	0.00115
s_Klebsiella_pneumoniae	4e-05	0.07548	0.80959	0.00108	0.89592	0.23631	0.24986	6e-05	0.003	0.00075
s_Klebsiella_quasipneumoniae	0	0.00647	0.00647	8e-05	0.01679	3e-05	3e-05	0	0.00027	4e-05
s_Klebsiella_quasivariicola	0	0.00011	0.00106	1e-05	0.00195	0	0	0	0	0
s_Klebsiella_sp._CTHL.F3a	0	1e-05	8e-05	0	0.00035	0	0	0	0	0
s_Klebsiella_sp._KPN54798	0	9e-05	0.00058	0	0.00169	0	0	0	0	0
s_Klebsiella_sp._P1927	0	6e-05	0.00062	1e-05	0.00054	0	0	0	0	0
s_Klebsiella_sp._P1954	0	0.00011	0.00058	2e-05	0.00108	0	0	0	0	0
s_Klebsiella_variicola	0	0.00055	0.00436	9e-05	0.00811	1e-05	1e-05	0	0.00011	3e-05
s_Kosakonia_cowanii	0	0	0	0	0	0	0	0	0.00011	3e-05
s_Kosakonia_radicincitans	0	5e-05	1e-05	8e-05	0.00032	1e-05	0	0	0.00018	3e-05
s_Leclercia_adecarboxylata	0	0	0	0	0	0	0	0	0.00018	6e-05
s_Massilia_sp._HC52	0	0	0	0	0	0.0007	0.00052	0	0	0
s_Morganella_morganii	0	0	0	0	0	0	0	0	1e-05	0.00025
s_Naumovozyma_castellii	0	0	0	0	0	0.00031	0.00026	0	0	0
s_Neisseria_gonorrhoeae	0	0	0	0	0	0.00754	0.00837	0	0	0
s_Neurospora_crassa	0	0	0	0	0	0.00023	0.00031	0	0	0
s_Pantoea_ananatis	0	0	2e-05	0	0.0007	2e-05	2e-05	0	0	0
s_Papiine_betaherpesvirus_3	0	0	0	0	0	0.0102	0.01097	0	0	0
s_Parabacteroides_distasonis	0	0	0	0	0	0	0	0	0.0001	0.01044
s_Parabacteroides_goldsteinii	0	0	0	0	0	0.00046	0.00028	0	0	0
s_Parabacteroides_sp._CT06	0	0	0	0	0	0	0	0	1e-05	0.00018
s_Paracoccus_mutanolyticus	0	0	0	0	0	0.01164	0.01327	0	0	0
s_Pasteurella_multocida	1e-05	1e-05	4e-05	1e-05	0	0.09919	0.10024	0	0	0
s_Phocaeicola_dorei	0	0	0	0	0	0	0	0	6e-05	0.01481
s_Phocaeicola_vulgatus	0	0	0	0.00221	0	2e-05	2e-05	0	0.00019	0.00238
s_Porphyrobacter_sp._GA68	0	0	0	0	0	0.0013	0.00179	0	0	0
s_Proteus_virus_Isfahan	1e-05	0	1e-05	0	0	0.00473	0.00778	0	0	0
s_Pseudocitrobacter_sp._G163CM	0	0	0	0	0	0	0	0	0.00013	4e-05
s_Pseudomonas_putida	0	0	1e-05	0	0	0.00696	0.00763	0	0	0
s_Pseudomonas_sp._DR208	0	0	0	0	0	0.00031	0.00013	0	0	0
s_Ralstonia_solanacearum	0	0	1e-05	0	0	0.02357	0.02177	0	0	0
s_Raoultella_ornithinolytica	0	0	0	0	0	0	0	0	0.00018	0.00011
s_Rothia_mucilaginosa	0.00077	6e-05	0.00565	0	0	1e-05	1e-05	0	0	0
s_Salmonella_bongori	0	0	0	0	0	0	0	0	0.00018	5e-05
s_Salmonella_enterica	2e-05	0.00179	0.00111	0.0021	0.00123	0.10399	0.08832	3e-05	0.00369	0.00184
s_Shigella_boydii	0	0.00029	2e-05	0.00081	1e-05	0	0	0	0.0028	0.0004
s_Shigella_dysenteriae	0	0.00025	2e-05	0.00077	0	0	0	0	0.00183	0.00032
s_Shigella_flexneri	0	0.00074	8e-05	0.0016	3e-05	0	0	0	0.00632	0.00077
s_Shigella_sonnei	0	0	0	0	0	0	0	0	0.0038	2e-05
s_Shigella_sp._PAMC_28760	0	0.00012	0	0.00032	0	0	0	0	0.06107	0.00011
s_Staphylococcus_aureus	0.00024	3e-05	0.00016	1e-05	0.00013	0.16019	0.15029	0.0002	1e-05	4e-05
s_Staphylococcus_epidermidis	0	0	0.00332	0	0.00295	6e-05	5e-05	0	0	0
s_Staphylococcus_haemolyticus	0	0	2e-05	0	2e-05	0.038	0.04037	0	0	0
s_Staphylococcus_hominis	0	0	1e-05	0	0.00061	3e-05	2e-05	0	0	0
s_Streptococcus_agalactiae	0	0	0	0	0	0	0	0.00011	0	2e-05
s_Streptococcus_australis	0	0	0.00078	0	0	1e-05	1e-05	0.00087	0	1e-05
s_Streptococcus_gordonii	0	0	0.00034	0	0	2e-05	2e-05	0.00037	0	1e-05
s_Streptococcus_lactarius	0	0	0.02575	0	0	1e-05	0	0.03208	0	1e-05
s_Streptococcus_mitis	0.00042	7e-05	0.00115	0	1e-05	2e-05	1e-05	0.0009	0.00014	0.00128
s_Streptococcus_oralis	7e-05	1e-05	0.00036	0	0	3e-05	2e-05	0.0004	1e-05	0.0001
s_Streptococcus_parasanguinis	0	0	0.00177	0	1e-05	1e-05	0	0	0	0
s_Streptococcus_pneumoniae	0.00012	2e-05	0.00099	0	1e-05	0.0081	0.00658	0.00082	5e-05	0.00048
s_Streptococcus_pseudopneumoniae	0	0	0	0	0	0	0	5e-05	1e-05	0.00011
s_Streptococcus_salivarius	0	0	0.00087	0	0.00089	2e-05	1e-05	0.0008	0	1e-05
s_Streptococcus_sp._HSISM1	0	0	0.00166	0	1e-05	0	0	0	0	0
s_Streptococcus_sp._HSISS2	0	0	0.00066	0	1e-05	0	0	0.0003	0	1e-05
s_Streptococcus_sp._HSISS3	0	0	0.00079	0	2e-05	0	0	0	0	0
s_Streptococcus_sp._LPB0220	0	0	0.0014	0	1e-05	0	0	0	0	0
s_Streptococcus_sp._oral_taxon_431	0	0	0	0	0	0	0	0.00018	0	1e-05
s_Streptococcus_thermophilus	0.00014	0.0003	0.00427	9e-05	4e-05	2e-05	2e-05	0.00097	2e-05	0.00235
s_Wolbachia_endosymbiont_of_Corcyra_cephalonica	0	0	0	0	0	0.00063	0.00147	0	0	0
s_Yersinia_pestis	0	0	0	0	0	0	0	0	0.00011	4e-05
s_Yokenella_regensburgei	0	0	0	0	0	0	0	0	0.00011	6e-05
