# Supplementary material for: Gut virome characteristics associated with early onset of anemia and neurodevelopmental delay in preterm infants
Source: iScience. 2025 Sep 16;28(10):113578. doi: 10.1016/j.isci.2025.113578 (PMC12510052; doi:10.1016/j.isci.2025.113578)
Supplement: Table S5. 16S sequencing summary in this study [file mmc6.xlsx]

## Sheet: Sheet1
Table S5. 16S sequencing summary in this study.
Sample	RawPE	Combined	Qualified	Nochime	Base(nt)	Avglen(nt)	GC	Q20	Q30	Effective%
A006	73199	72336	72193	69470	16293112	234.53	0.5209	0.9958	0.9831	0.9491
A008	144787	143800	143213	134968	33716041	249.81	0.5362	0.9945	0.9798	0.9322
A011	134189	133643	133055	125380	31645283	252.39	0.5363	0.9943	0.9793	0.9344
A012	112565	112227	111759	107795	27261982	252.91	0.5222	0.995	0.9811	0.9576
A020	134476	133951	133444	129818	32755280	252.32	0.5103	0.995	0.9811	0.9654
A023	121725	119253	118798	116985	29401835	251.33	0.5259	0.9922	0.9701	0.9611
A039	133935	132876	132355	125005	31034257	248.26	0.5327	0.9946	0.9796	0.9333
A040	133852	133295	132686	126287	31848450	252.19	0.531	0.9938	0.9769	0.9435
A051	134666	134158	133558	128570	32414504	252.12	0.5388	0.9938	0.977	0.9547
A058	136369	135977	135565	131801	33319518	252.8	0.5151	0.9953	0.9825	0.9665
A059	142843	142347	141892	137547	34701821	252.29	0.5269	0.995	0.981	0.9629
A060	134718	134284	133724	128982	32606240	252.8	0.5422	0.9946	0.9798	0.9574
A063	142982	142342	141633	137096	34445440	251.25	0.5249	0.9936	0.975	0.9588
A068	111148	110480	109827	107756	27152003	251.98	0.5146	0.9929	0.9724	0.9695
A069	132077	131309	130642	126881	31841251	250.95	0.5234	0.9937	0.9754	0.9607
A098	136042	135492	134962	125372	31434904	250.73	0.5321	0.9943	0.979	0.9216
B025	77967	77748	77565	76238	19173339	251.49	0.5291	0.9951	0.9806	0.9778
B026	137277	134795	134451	132247	29247521	221.16	0.5022	0.9953	0.9807	0.9634
B030	96289	94660	94477	92642	19942400	215.26	0.4767	0.996	0.9836	0.9621
B047	132089	131636	131078	121887	30734858	252.16	0.536	0.9941	0.978	0.9228
B050	132034	131516	130939	122691	30888841	251.76	0.5352	0.9942	0.9789	0.9292
B064	100751	100338	99878	97988	24770074	252.79	0.5419	0.9943	0.979	0.9726
B088	133637	132409	131967	124258	29950442	241.03	0.5238	0.9948	0.9805	0.9298
B090	135684	135015	134522	126360	31524414	249.48	0.5333	0.9947	0.9803	0.9313
B095	136337	135783	135277	127958	32276546	252.24	0.5363	0.9947	0.9803	0.9385
B105	134132	130624	130465	129181	26066783	201.78	0.4708	0.9964	0.9847	0.9631
C001	132539	132129	131601	128722	32549118	252.86	0.5446	0.9944	0.979	0.9712
C003	132077	131557	131015	122033	30831988	252.65	0.5371	0.9942	0.9786	0.924
C007	74484	73828	73699	72920	17300189	237.25	0.5231	0.9957	0.9828	0.979
C014	134730	134089	133592	125392	31302827	249.64	0.5311	0.9945	0.9798	0.9307
C015	58708	57882	57698	56730	13086000	230.67	0.4998	0.9945	0.9778	0.9663
C021	92379	91311	91105	87440	20276394	231.89	0.514	0.9953	0.9817	0.9465
C031	136088	135688	135078	128106	32398708	252.91	0.5351	0.994	0.978	0.9413
C034	134823	134403	133873	127024	32101592	252.72	0.5416	0.9945	0.9794	0.9422
C036	136237	135841	135344	127521	32169261	252.27	0.5384	0.9946	0.9795	0.936
C038	132433	131942	131474	123100	31062635	252.34	0.5359	0.9944	0.9795	0.9295
C043	141288	140839	140296	132103	33385332	252.72	0.5374	0.9947	0.9804	0.935
C048	135471	134818	134204	128950	32372302	251.05	0.5184	0.9941	0.9768	0.9519
C053	131979	131125	130700	124431	30860449	248.01	0.5315	0.9949	0.9808	0.9428
C057	106574	105077	104811	101666	23571959	231.86	0.5093	0.9952	0.981	0.9539
C065	76639	76128	75745	70793	17810186	251.58	0.5251	0.9935	0.9748	0.9237
C067	133504	132841	132360	122734	30715887	250.26	0.5328	0.9946	0.98	0.9193
C073	133444	132012	131503	125453	31364078	250.01	0.5414	0.9947	0.9802	0.9401
C074	75287	74794	74630	69587	17221730	247.48	0.5336	0.9954	0.9819	0.9243
C075	57178	57026	56912	55354	13988263	252.71	0.5549	0.9953	0.982	0.9681
C077	114802	114176	113916	111899	27527461	246	0.5227	0.9957	0.9824	0.9747
C078	134232	133762	133189	124156	31323005	252.29	0.5365	0.9943	0.9794	0.9249
C081	107709	107343	107097	105927	26666952	251.75	0.5135	0.9952	0.9814	0.9835
C082	132217	130535	130044	125821	30057176	238.89	0.5269	0.9947	0.9796	0.9516
C083	132912	132327	131763	122912	30791914	250.52	0.5324	0.9943	0.979	0.9248
C085	82143	81654	81481	78893	19251683	244.02	0.5271	0.9957	0.983	0.9604
C094	145580	143463	143242	141859	31140177	219.51	0.501	0.9964	0.9846	0.9744
C101	73602	73259	73070	72385	17989209	248.52	0.5268	0.9951	0.9797	0.9835
C102	89174	88670	88288	86699	21873664	252.29	0.5136	0.9938	0.9769	0.9722
C104	131349	128490	128200	125428	26674133	212.66	0.4838	0.9958	0.983	0.9549
C106	84512	83692	83383	81517	20352213	249.67	0.5256	0.9939	0.9771	0.9646
D013	113875	112418	111981	103450	26013222	251.46	0.5306	0.994	0.9779	0.9085
D018	70903	70290	70078	65249	16320997	250.13	0.5356	0.9946	0.9795	0.9203
D022	119329	118843	118349	110817	27865168	251.45	0.5352	0.9945	0.9799	0.9287
D027	104526	103567	103270	99289	24241511	244.15	0.5286	0.9947	0.9799	0.9499
D028	135908	135309	134772	127906	32103539	250.99	0.5346	0.9948	0.9807	0.9411
D032	94317	93843	93618	91829	22685603	247.04	0.5383	0.9959	0.9835	0.9736
D037	132879	132430	131911	123827	31289385	252.69	0.534	0.9948	0.9807	0.9319
D049	136338	135840	135267	127322	32178927	252.74	0.5383	0.9947	0.9801	0.9339
D052	133853	133384	132831	126058	31840224	252.58	0.517	0.9937	0.9771	0.9418
D054	135234	134213	133764	126387	31230487	247.1	0.5309	0.995	0.9812	0.9346
D062	131687	129726	129514	127683	28905297	226.38	0.5032	0.9959	0.9834	0.9696
D066	134652	131050	130580	123941	31177901	251.55	0.5359	0.9949	0.9806	0.9205
D070	126537	125175	124912	122518	28675720	234.05	0.5256	0.9959	0.9834	0.9682
D072	126097	124943	124637	122161	29060474	237.89	0.5427	0.9952	0.9812	0.9688
D076	88865	88119	87947	84876	20471485	241.19	0.5297	0.9957	0.9825	0.9551
D079	133898	129890	129670	126927	24525781	193.23	0.4612	0.9968	0.9859	0.9479
D087	121869	121581	121031	120496	30475014	252.91	0.5461	0.9944	0.9791	0.9887
D089	136022	134113	133753	132572	30309625	228.63	0.5067	0.9953	0.9813	0.9746
D096	135644	134988	134410	129007	32306491	250.42	0.5194	0.9936	0.9768	0.9511
D097	141517	135450	135193	131614	29657202	225.33	0.5029	0.9948	0.979	0.93
D100	135318	134689	134262	132432	33181249	250.55	0.5359	0.9945	0.9793	0.9787
Total	9249132	9172856	9140988	8775079	2148978926
Mean	120119	119128	118714	113962	2.79088e+07	244.9	0.525275	0.994742	0.979906	0.949768
SD	23457.7	23254.5	23143.6	21868.3	5.54473e+06	12.5437	0.0168902	0.000797257	0.00263595	0.0194862
