# Supplementary material for: Gut virome characteristics associated with early onset of anemia and neurodevelopmental delay in preterm infants
Source: iScience. 2025 Sep 16;28(10):113578. doi: 10.1016/j.isci.2025.113578 (PMC12510052; doi:10.1016/j.isci.2025.113578)
Supplement: Table S8. Lifestyle of bacteriophages in this study [file mmc9.xlsx]

## Sheet: Sheet1
Table S8. Lifestyle of bacteriophages in this study.
# contig	classification	reason	lineage	lineage scores	superkingdom	phylum	class	order	family	genus	species	contig_length	completeness	contamination	Annotation(integrase|recombinase)	Class
A10052_k149_1897	taxid assigned	based on 4/15 ORFs	1;10239;2731341;2731360;2731618;2731619;28883;10662;1911928	1.00;0.60;0.60;0.60;0.60;0.60;0.60;0.53;0.53	Viruses: 0.60	Uroviricota: 0.60	Caudoviricetes: 0.60	Caudovirales: 0.60	Myoviridae: 0.53	no support	no support	7067	4.73	0	NA	unkonwn
A10052_k149_2064	taxid assigned	based on 2/3 ORFs	1;10239;2731341;2731360;2731618;2731619;28883;10699;196894;2170413	1.00;0.73;0.73;0.73;0.73;0.73;0.73;0.73;0.73;0.73	Viruses: 0.73	Uroviricota: 0.73	Caudoviricetes: 0.73	Caudovirales: 0.73	Siphoviridae: 0.73	NA	Siphoviridae sp.: 0.73	1880	2.59	0	NA	unkonwn
A10052_k149_207	taxid assigned	based on 1/1 ORFs	1;10239;2731341;2731360;2731618;2731619;28883;2100420;2100421	1.00;1.00;1.00;1.00;1.00;1.00;1.00;1.00;1.00	Viruses: 1.00	Uroviricota: 1.00	Caudoviricetes: 1.00	Caudovirales: 1.00	NA	NA	uncultured Caudovirales phage: 1.00	390	0.89	0	NA	unkonwn
A10052_k149_2088	taxid assigned	based on 2/4 ORFs	1;10239;2731341;2731360;2731618;2731619;28883;10662;1911928	1.00;0.74;0.74;0.74;0.74;0.74;0.74;0.74;0.74	Viruses: 0.74	Uroviricota: 0.74	Caudoviricetes: 0.74	Caudovirales: 0.74	Myoviridae: 0.74	no support	no support	1268	0.88	0	NA	unkonwn
A10052_k149_2093	taxid assigned	based on 1/1 ORFs	1;10239;2731341;2731360;2731618;2731619;28883;10662;2733124	1.00;1.00;1.00;1.00;1.00;1.00;1.00;1.00;1.00	Viruses: 1.00	Uroviricota: 1.00	Caudoviricetes: 1.00	Caudovirales: 1.00	Myoviridae: 1.00	Phapecoctavirus: 1.00	no support	494	0.14	0	NA	unkonwn
A10052_k149_2195	taxid assigned	based on 3/12 ORFs	1;10239;2731341;2731360;2731618;2731619;28883;10662;1911928;2508196;2282400	1.00;0.61;0.61;0.61;0.61;0.61;0.61;0.61;0.61;0.61;0.61	Viruses: 0.61	Uroviricota: 0.61	Caudoviricetes: 0.61	Caudovirales: 0.61	Myoviridae: 0.61	NA	Acinetobacter phage ABPH49: 0.61	5127	2.01	0	NA	unkonwn
A10052_k149_28	taxid assigned	based on 2/2 ORFs	1;10239;2731341;2731360;2731618;2731619;28883;10699;196894;2170413	1.00;0.53;0.53;0.53;0.53;0.53;0.53;0.53;0.53;0.53	Viruses: 0.53	Uroviricota: 0.53	Caudoviricetes: 0.53	Caudovirales: 0.53	Siphoviridae: 0.53	NA	Siphoviridae sp.: 0.53	830	0.32	0	NA	unkonwn
A10052_k149_294	taxid assigned	based on 1/1 ORFs	1;10239;2731341;2731360;2731618;2731619;28883;10662;1911928;1914850	1.00;1.00;1.00;1.00;1.00;1.00;1.00;1.00;1.00;1.00	Viruses: 1.00	Uroviricota: 1.00	Caudoviricetes: 1.00	Caudovirales: 1.00	Myoviridae: 1.00	Certrevirus: 1.00	no support	554	0.38	0	NA	unkonwn
A10052_k149_332	taxid assigned	based on 1/4 ORFs	1;10239;2731341;2731360;2731618;2731619;28883;10662;1911928	1.00;1.00;1.00;1.00;1.00;1.00;1.00;1.00;1.00	Viruses: 1.00	Uroviricota: 1.00	Caudoviricetes: 1.00	Caudovirales: 1.00	Myoviridae: 1.00	no support	no support	1175	0.8	0	NA	unkonwn
A10052_k149_351	taxid assigned	based on 1/1 ORFs	1;10239;2731341;2731360;2731618;2731619;28883;10662;2560197	1.00;1.00;1.00;1.00;1.00;1.00;1.00;1.00;1.00	Viruses: 1.00	Uroviricota: 1.00	Caudoviricetes: 1.00	Caudovirales: 1.00	Myoviridae: 1.00	Otagovirus: 1.00	no support	449	0.47	0	NA	unkonwn
A10052_k149_390	taxid assigned	based on 6/9 ORFs	1;10239;2731341;2731360;2731618;2731619;28883;10699;196894;2170413	1.00;0.76;0.76;0.76;0.76;0.76;0.76;0.71;0.71;0.71	Viruses: 0.76	Uroviricota: 0.76	Caudoviricetes: 0.76	Caudovirales: 0.76	Siphoviridae: 0.71	NA	Siphoviridae sp.: 0.71	2266	3.13	0	NA	unkonwn
A10052_k149_477	taxid assigned	based on 1/1 ORFs	1;10239;2731341;2731360;2731618;2731619;28883;10662;196896;2048980	1.00;1.00;1.00;1.00;1.00;1.00;1.00;1.00;1.00;1.00	Viruses: 1.00	Uroviricota: 1.00	Caudoviricetes: 1.00	Caudovirales: 1.00	Myoviridae: 1.00	NA	Pseudomonas phage ventosus: 1.00	344	NA	0	NA	unkonwn
A10052_k149_507	taxid assigned	based on 2/15 ORFs	1;10239;2731341;2731360;2731618;2731619;28883;10662;1911928;2508196;2282400	1.00;0.54;0.54;0.54;0.54;0.54;0.54;0.54;0.54;0.54;0.54	Viruses: 0.54	Uroviricota: 0.54	Caudoviricetes: 0.54	Caudovirales: 0.54	Myoviridae: 0.54	NA	Acinetobacter phage ABPH49: 0.54	5816	1.62	0	NA	unkonwn
A10052_k149_650	taxid assigned	based on 1/1 ORFs	1;10239;2731341;2731360;2731618;2731619;28883;10662;196896;2202564	1.00;1.00;1.00;1.00;1.00;1.00;1.00;1.00;1.00;1.00	Viruses: 1.00	Uroviricota: 1.00	Caudoviricetes: 1.00	Caudovirales: 1.00	Myoviridae: 1.00	NA	Myoviridae sp.: 1.00	479	NA	0	NA	unkonwn
A10052_k149_823	taxid assigned	based on 2/4 ORFs	1;10239;2731341;2731360;2731618;2731619;28883;10699;196894;2170413	1.00;1.00;1.00;1.00;1.00;1.00;1.00;0.71;0.71;0.71	Viruses: 1.00	Uroviricota: 1.00	Caudoviricetes: 1.00	Caudovirales: 1.00	Siphoviridae: 0.71	NA	Siphoviridae sp.: 0.71	912	1.5	0	NA	unkonwn
A10052_k149_928	taxid assigned	based on 2/3 ORFs	1;10239;2731341;2731360;2731618;2731619;28883;10662;1911928;1914850	1.00;0.93;0.93;0.93;0.93;0.93;0.93;0.93;0.93;0.93	Viruses: 0.93	Uroviricota: 0.93	Caudoviricetes: 0.93	Caudovirales: 0.93	Myoviridae: 0.93	Certrevirus: 0.93	no support	4659	3.26	0	NA	unkonwn
A10058_k149_1084	taxid assigned	based on 1/1 ORFs	1;10239;2731341;2731360;2731618;2731619;28883;10662;1911928	1.00;1.00;1.00;1.00;1.00;1.00;1.00;1.00;1.00	Viruses: 1.00	Uroviricota: 1.00	Caudoviricetes: 1.00	Caudovirales: 1.00	Myoviridae: 1.00	no support	no support	483	0.36	0	NA	unkonwn
A10058_k149_1093	taxid assigned	based on 1/2 ORFs	1;10239;2731341;2731360;2731618;2731619;28883;10662;1911928	1.00;1.00;1.00;1.00;1.00;1.00;1.00;1.00;1.00	Viruses: 1.00	Uroviricota: 1.00	Caudoviricetes: 1.00	Caudovirales: 1.00	Myoviridae: 1.00	no support	no support	350	NA	0	NA	unkonwn
A10058_k149_1097	taxid assigned	based on 1/1 ORFs	1;10239;2731341;2731360;2731618;2731619;28883;10699;1623305;2050979	1.00;1.00;1.00;1.00;1.00;1.00;1.00;1.00;1.00;1.00	Viruses: 1.00	Uroviricota: 1.00	Caudoviricetes: 1.00	Caudovirales: 1.00	Siphoviridae: 1.00	Skunavirus: 1.00	no support	588	1.91	0	NA	unkonwn
A10058_k149_116	taxid assigned	based on 2/2 ORFs	1;10239;2731341;2731360;2731618;2731619;28883;10699;186532;329156	1.00;0.72;0.72;0.72;0.72;0.72;0.72;0.72;0.72;0.72	Viruses: 0.72	Uroviricota: 0.72	Caudoviricetes: 0.72	Caudovirales: 0.72	Siphoviridae: 0.72	Ceduovirus: 0.72	no support	483	0.55	0	NA	unkonwn
A10058_k149_1315	taxid assigned	based on 1/1 ORFs	1;10239;2731341;2731360;2731618;2731619;28883;10699;1623305	1.00;1.00;1.00;1.00;1.00;1.00;1.00;1.00;1.00	Viruses: 1.00	Uroviricota: 1.00	Caudoviricetes: 1.00	Caudovirales: 1.00	Siphoviridae: 1.00	Skunavirus: 1.00	no support	453	1.39	0	NA	unkonwn
A10058_k149_134	taxid assigned	based on 1/1 ORFs	1;10239;2731341;2731360;2731618;2731619;28883;10699;1623305	1.00;1.00;1.00;1.00;1.00;1.00;1.00;1.00;1.00	Viruses: 1.00	Uroviricota: 1.00	Caudoviricetes: 1.00	Caudovirales: 1.00	Siphoviridae: 1.00	Skunavirus: 1.00	no support	549	1.81	0	NA	unkonwn
A10058_k149_1375	taxid assigned	based on 1/1 ORFs	1;10239;2731341;2731360;2731618;2731619;28883;10699;2169599;2169621	1.00;1.00;1.00;1.00;1.00;1.00;1.00;1.00;1.00;1.00	Viruses: 1.00	Uroviricota: 1.00	Caudoviricetes: 1.00	Caudovirales: 1.00	Siphoviridae: 1.00	Limdunavirus: 1.00	no support	330	1.24	0	NA	unkonwn
A10058_k149_1462	taxid assigned	based on 2/2 ORFs	1;10239;2731341;2731360;2731618;2731619;28883;10744;2732588;2732589	1.00;1.00;1.00;1.00;1.00;1.00;1.00;1.00;1.00;1.00	Viruses: 1.00	Uroviricota: 1.00	Caudoviricetes: 1.00	Caudovirales: 1.00	Podoviridae: 1.00	Andhravirus: 1.00	no support	1049	5.89	0	NA	unkonwn
A10058_k149_1476	taxid assigned	based on 4/4 ORFs	1;10239;2731341;2731360;2731618;2731619;28883;10699;1623305;2050979	1.00;0.68;0.68;0.68;0.68;0.68;0.68;0.68;0.68;0.68	Viruses: 0.68	Uroviricota: 0.68	Caudoviricetes: 0.68	Caudovirales: 0.68	Siphoviridae: 0.68	Skunavirus: 0.68	no support	1753	5.68	0	NA	unkonwn
A10058_k149_1542	taxid assigned	based on 1/1 ORFs	1;10239;2731341;2731360;2731618;2731619;28883;2100420;2100421	1.00;1.00;1.00;1.00;1.00;1.00;1.00;1.00;1.00	Viruses: 1.00	Uroviricota: 1.00	Caudoviricetes: 1.00	Caudovirales: 1.00	NA	NA	uncultured Caudovirales phage: 1.00	392	NA	0	NA	unkonwn
A10058_k149_1703	taxid assigned	based on 1/1 ORFs	1;10239;2731341;2731360;2731618;2731619;28883;10699;1623305;2050979	1.00;1.00;1.00;1.00;1.00;1.00;1.00;1.00;1.00;1.00	Viruses: 1.00	Uroviricota: 1.00	Caudoviricetes: 1.00	Caudovirales: 1.00	Siphoviridae: 1.00	Skunavirus: 1.00	no support	1707	5.48	0	NA	unkonwn
A10058_k149_1733	taxid assigned	based on 1/1 ORFs	1;10239;2731341;2731360;2731618;2731619;28883;2100420;2100421	1.00;1.00;1.00;1.00;1.00;1.00;1.00;1.00;1.00	Viruses: 1.00	Uroviricota: 1.00	Caudoviricetes: 1.00	Caudovirales: 1.00	NA	NA	uncultured Caudovirales phage: 1.00	533	NA	0	NA	unkonwn
A10058_k149_1767	taxid assigned	based on 1/3 ORFs	1;10239;2731341;2731360;2731618;2731619;28883;10744;1920753	1.00;1.00;1.00;1.00;1.00;1.00;1.00;1.00;1.00	Viruses: 1.00	Uroviricota: 1.00	Caudoviricetes: 1.00	Caudovirales: 1.00	Podoviridae: 1.00	Gamaleyavirus: 1.00	no support	408	0.56	0	NA	unkonwn
A10058_k149_1830	taxid assigned	based on 1/1 ORFs	1;10239;2731341;2731360;2731618;2731619;28883;10699;2169599;2169621;2486072;1897539	1.00;1.00;1.00;1.00;1.00;1.00;1.00;1.00;1.00;1.00;1.00;1.00	Viruses: 1.00	Uroviricota: 1.00	Caudoviricetes: 1.00	Caudovirales: 1.00	Siphoviridae: 1.00	Limdunavirus: 1.00	Leuconostoc phage LDG: 1.00	702	2.62	0	NA	unkonwn
A10058_k149_2192	taxid assigned	based on 1/1 ORFs	1;10239;2731341;2731360;2731618;2731619;28883;2100420;2100421	1.00;1.00;1.00;1.00;1.00;1.00;1.00;1.00;1.00	Viruses: 1.00	Uroviricota: 1.00	Caudoviricetes: 1.00	Caudovirales: 1.00	NA	NA	uncultured Caudovirales phage: 1.00	498	NA	0	NA	unkonwn
A10058_k149_2198	taxid assigned	based on 1/1 ORFs	1;10239;2731341;2731360;2731618;2731619;28883;10699;1623305;2050979	1.00;1.00;1.00;1.00;1.00;1.00;1.00;1.00;1.00;1.00	Viruses: 1.00	Uroviricota: 1.00	Caudoviricetes: 1.00	Caudovirales: 1.00	Siphoviridae: 1.00	Skunavirus: 1.00	no support	350	1.18	0	NA	unkonwn
A10058_k149_2262	taxid assigned	based on 1/1 ORFs	1;10239;2731341;2731360;2731618;2731619;28883;10699;1982251;2079398	1.00;1.00;1.00;1.00;1.00;1.00;1.00;1.00;1.00;1.00	Viruses: 1.00	Uroviricota: 1.00	Caudoviricetes: 1.00	Caudovirales: 1.00	Siphoviridae: 1.00	Pahexavirus: 1.00	no support	362	NA	0	NA	unkonwn
A10058_k149_2274	taxid assigned	based on 2/2 ORFs	1;10239;2731341;2731360;2731618;2731619;28883;10699;1623305	1.00;0.75;0.75;0.75;0.75;0.75;0.75;0.75;0.75	Viruses: 0.75	Uroviricota: 0.75	Caudoviricetes: 0.75	Caudovirales: 0.75	Siphoviridae: 0.75	Skunavirus: 0.75	no support	2226	7.34	0	NA	unkonwn
A10058_k149_2319	taxid assigned	based on 1/1 ORFs	1;10239;2731341;2731360;2731618;2731619;28883;10699;1623305;2050979	1.00;1.00;1.00;1.00;1.00;1.00;1.00;1.00;1.00;1.00	Viruses: 1.00	Uroviricota: 1.00	Caudoviricetes: 1.00	Caudovirales: 1.00	Siphoviridae: 1.00	Skunavirus: 1.00	no support	511	1.62	0	NA	unkonwn
A10058_k149_2367	taxid assigned	based on 1/1 ORFs	1;10239;2731341;2731360;2731618;2731619;28883;10699;196894;2170413	1.00;1.00;1.00;1.00;1.00;1.00;1.00;1.00;1.00;1.00	Viruses: 1.00	Uroviricota: 1.00	Caudoviricetes: 1.00	Caudovirales: 1.00	Siphoviridae: 1.00	NA	Siphoviridae sp.: 1.00	303	0.28	0	NA	unkonwn
A10058_k149_2461	taxid assigned	based on 1/1 ORFs	1;10239;2731341;2731360;2731618;2731619;28883;10699;1623305;2050979	1.00;1.00;1.00;1.00;1.00;1.00;1.00;1.00;1.00;1.00	Viruses: 1.00	Uroviricota: 1.00	Caudoviricetes: 1.00	Caudovirales: 1.00	Siphoviridae: 1.00	Skunavirus: 1.00	no support	1030	3.33	0	NA	unkonwn
A10058_k149_2465	taxid assigned	based on 2/2 ORFs	1;10239;2731341;2731360;2731618;2731619;28883;10699;1623305;2050979;2029664	1.00;0.65;0.65;0.65;0.65;0.65;0.65;0.65;0.65;0.65;0.65	Viruses: 0.65	Uroviricota: 0.65	Caudoviricetes: 0.65	Caudovirales: 0.65	Siphoviridae: 0.65	Skunavirus: 0.65	Lactococcus phage 51701: 0.65	708	0.77	0	NA	unkonwn
A10058_k149_2469	taxid assigned	based on 1/1 ORFs	1;10239;2731341;2731360;2731618;2731619;28883;2100420;2100421	1.00;1.00;1.00;1.00;1.00;1.00;1.00;1.00;1.00	Viruses: 1.00	Uroviricota: 1.00	Caudoviricetes: 1.00	Caudovirales: 1.00	NA	NA	uncultured Caudovirales phage: 1.00	380	NA	0	NA	unkonwn
A10058_k149_2532	taxid assigned	based on 2/2 ORFs	1;10239;2731341;2731360;2731618;2731619;28883;10699;1623305	1.00;0.72;0.72;0.72;0.72;0.72;0.72;0.72;0.72	Viruses: 0.72	Uroviricota: 0.72	Caudoviricetes: 0.72	Caudovirales: 0.72	Siphoviridae: 0.72	Skunavirus: 0.72	no support	340	1.12	0	NA	unkonwn
A10058_k149_2555	taxid assigned	based on 2/2 ORFs	1;10239;2731341;2731360;2731618;2731619;28883;10699;1623305;2050979	1.00;1.00;1.00;1.00;1.00;1.00;1.00;1.00;1.00;1.00	Viruses: 1.00	Uroviricota: 1.00	Caudoviricetes: 1.00	Caudovirales: 1.00	Siphoviridae: 1.00	Skunavirus: 1.00	no support	584	1.79	0	NA	unkonwn
A10058_k149_2561	taxid assigned	based on 1/1 ORFs	1;10239;2731341;2731360;2731618;2731619;28883;10699	1.00;1.00;1.00;1.00;1.00;1.00;1.00;1.00	Viruses: 1.00	Uroviricota: 1.00	Caudoviricetes: 1.00	Caudovirales: 1.00	Siphoviridae: 1.00	no support	no support	289	0.61	0	NA	unkonwn
A10058_k149_2580	taxid assigned	based on 1/2 ORFs	1;10239;2731341;2731360;2731618;2731619;28883;10662;1911928;1914850;2184715;1958916	1.00;1.00;1.00;1.00;1.00;1.00;1.00;1.00;1.00;1.00;1.00;1.00	Viruses: 1.00	Uroviricota: 1.00	Caudoviricetes: 1.00	Caudovirales: 1.00	Myoviridae: 1.00	Certrevirus: 1.00	Pectobacterium phage vB_PatM_CB7: 1.00	408	NA	0	NA	unkonwn
A10058_k149_2584	taxid assigned	based on 1/1 ORFs	1;10239;2731341;2731360;2731618;2731619;28883;10699;2169599;2169621	1.00;1.00;1.00;1.00;1.00;1.00;1.00;1.00;1.00;1.00	Viruses: 1.00	Uroviricota: 1.00	Caudoviricetes: 1.00	Caudovirales: 1.00	Siphoviridae: 1.00	Limdunavirus: 1.00	no support	597	2.25	0	NA	unkonwn
A10058_k149_2612	taxid assigned	based on 1/1 ORFs	1;10239;2731341;2731360;2731618;2731619;28883;2100420;2100421	1.00;1.00;1.00;1.00;1.00;1.00;1.00;1.00;1.00	Viruses: 1.00	Uroviricota: 1.00	Caudoviricetes: 1.00	Caudovirales: 1.00	NA	NA	uncultured Caudovirales phage: 1.00	419	NA	0	NA	unkonwn
A10058_k149_2697	taxid assigned	based on 1/1 ORFs	1;10239;2731341;2731360;2731618;2731619;28883;10699;1623305	1.00;1.00;1.00;1.00;1.00;1.00;1.00;1.00;1.00	Viruses: 1.00	Uroviricota: 1.00	Caudoviricetes: 1.00	Caudovirales: 1.00	Siphoviridae: 1.00	Skunavirus: 1.00	no support	2271	7.49	0	NA	unkonwn
A10058_k149_2779	taxid assigned	based on 2/2 ORFs	1;10239;2731341;2731360;2731618;2731619;28883;10662;1911928;2508196;2282400	1.00;1.00;1.00;1.00;1.00;1.00;1.00;1.00;1.00;1.00;1.00	Viruses: 1.00	Uroviricota: 1.00	Caudoviricetes: 1.00	Caudovirales: 1.00	Myoviridae: 1.00	NA	Acinetobacter phage ABPH49: 1.00	492	0.33	0	NA	unkonwn
A10058_k149_2784	taxid assigned	based on 1/1 ORFs	1;10239;2731341;2731360;2731618;2731619;28883;10699;1623305	1.00;1.00;1.00;1.00;1.00;1.00;1.00;1.00;1.00	Viruses: 1.00	Uroviricota: 1.00	Caudoviricetes: 1.00	Caudovirales: 1.00	Siphoviridae: 1.00	Skunavirus: 1.00	no support	352	0.96	0	NA	unkonwn
A10058_k149_2893	taxid assigned	based on 1/1 ORFs	1;10239;2731341;2731360;2731618;2731619;28883;10662;1911928;1914850;2184715	1.00;1.00;1.00;1.00;1.00;1.00;1.00;1.00;1.00;1.00;1.00	Viruses: 1.00	Uroviricota: 1.00	Caudoviricetes: 1.00	Caudovirales: 1.00	Myoviridae: 1.00	Certrevirus: 1.00	no support	375	0.26	0	NA	unkonwn
A10058_k149_2925	taxid assigned	based on 1/1 ORFs	1;10239;2731341;2731360;2731618;2731619;28883;10662;2733128;2734137;2315458*	1.00;1.00;1.00;1.00;1.00;1.00;1.00;1.00;1.00;1.00;1.00	Viruses: 1.00	Uroviricota: 1.00	Caudoviricetes: 1.00	Caudovirales: 1.00	Myoviridae: 1.00	Saclayvirus: 1.00	Acinetobacter virus Aci05: 1.00	441	0.47	0	NA	unkonwn
A10058_k149_2937	taxid assigned	based on 1/1 ORFs	1;10239;2731341;2731360;2731618;2731619;28883;10699;1623305;2050979	1.00;1.00;1.00;1.00;1.00;1.00;1.00;1.00;1.00;1.00	Viruses: 1.00	Uroviricota: 1.00	Caudoviricetes: 1.00	Caudovirales: 1.00	Siphoviridae: 1.00	Skunavirus: 1.00	no support	1568	3.67	0	NA	unkonwn
A10058_k149_3280	taxid assigned	based on 3/3 ORFs	1;10239;2731341;2731360;2731618;2731619;28883;10699;1623305;2050979	1.00;0.51;0.51;0.51;0.51;0.51;0.51;0.51;0.51;0.51	Viruses: 0.51	Uroviricota: 0.51	Caudoviricetes: 0.51	Caudovirales: 0.51	Siphoviridae: 0.51	Skunavirus: 0.51	no support	1017	3.33	0	NA	unkonwn
A10058_k149_3536	taxid assigned	based on 1/1 ORFs	1;10239;2731341;2731360;2731618;2731619;28883;10699;1623305;2050979	1.00;1.00;1.00;1.00;1.00;1.00;1.00;1.00;1.00;1.00	Viruses: 1.00	Uroviricota: 1.00	Caudoviricetes: 1.00	Caudovirales: 1.00	Siphoviridae: 1.00	Skunavirus: 1.00	no support	650	1.85	0	NA	unkonwn
A10058_k149_3771	taxid assigned	based on 1/2 ORFs	1;10239;2731341;2731360;2731618;2731619;28883;10662;1911928	1.00;1.00;1.00;1.00;1.00;1.00;1.00;1.00;1.00	Viruses: 1.00	Uroviricota: 1.00	Caudoviricetes: 1.00	Caudovirales: 1.00	Myoviridae: 1.00	no support	no support	433	0.29	0	NA	unkonwn
A10058_k149_3894	taxid assigned	based on 1/1 ORFs	1;10239;2731341;2731360;2731618;2731619;28883;10699;1623305;2050979	1.00;1.00;1.00;1.00;1.00;1.00;1.00;1.00;1.00;1.00	Viruses: 1.00	Uroviricota: 1.00	Caudoviricetes: 1.00	Caudovirales: 1.00	Siphoviridae: 1.00	Skunavirus: 1.00	no support	749	0.85	0	NA	unkonwn
A10058_k149_3946	taxid assigned	based on 2/2 ORFs	1;10239;2731341;2731360;2731618;2731619;28883;2100420;2100421	1.00;0.72;0.72;0.72;0.72;0.72;0.72;0.72;0.72	Viruses: 0.72	Uroviricota: 0.72	Caudoviricetes: 0.72	Caudovirales: 0.72	NA	NA	uncultured Caudovirales phage: 0.72	469	NA	0	NA	unkonwn
A10058_k149_3969	taxid assigned	based on 1/2 ORFs	1;10239;2731341;2731360;2731618;2731619;28883;10744;1920753;1920759;1239384*	1.00;1.00;1.00;1.00;1.00;1.00;1.00;1.00;1.00;1.00;1.00	Viruses: 1.00	Uroviricota: 1.00	Caudoviricetes: 1.00	Caudovirales: 1.00	Podoviridae: 1.00	Gamaleyavirus: 1.00	Escherichia virus IME11: 1.00	366	0.48	0	NA	unkonwn
A10058_k149_3975	taxid assigned	based on 2/2 ORFs	1;10239;2731341;2731360;2731618;2731619;28883;10699;1623305;2050979	1.00;0.52;0.52;0.52;0.52;0.52;0.52;0.52;0.52;0.52	Viruses: 0.52	Uroviricota: 0.52	Caudoviricetes: 0.52	Caudovirales: 0.52	Siphoviridae: 0.52	Skunavirus: 0.52	no support	1094	3.54	0	NA	unkonwn
A10058_k149_4068	taxid assigned	based on 2/2 ORFs	1;10239;2731341;2731360;2731618;2731619;28883;10699;2169599;2169621;2486072;1897539	1.00;1.00;1.00;1.00;1.00;1.00;1.00;1.00;1.00;1.00;0.61;0.61	Viruses: 1.00	Uroviricota: 1.00	Caudoviricetes: 1.00	Caudovirales: 1.00	Siphoviridae: 1.00	Limdunavirus: 1.00	Leuconostoc phage LDG: 0.61	359	NA	0	NA	unkonwn
A10058_k149_4156	taxid assigned	based on 1/1 ORFs	1;10239;2731341;2731360;2731618;2731619;28883;10699;1623305;2050979;2029664	1.00;1.00;1.00;1.00;1.00;1.00;1.00;1.00;1.00;1.00;1.00	Viruses: 1.00	Uroviricota: 1.00	Caudoviricetes: 1.00	Caudovirales: 1.00	Siphoviridae: 1.00	Skunavirus: 1.00	Lactococcus phage 51701: 1.00	1129	3.63	0	NA	unkonwn
A10058_k149_4275	taxid assigned	based on 1/1 ORFs	1;10239;2731341;2731360;2731618;2731619;28883;10662	1.00;1.00;1.00;1.00;1.00;1.00;1.00;1.00	Viruses: 1.00	Uroviricota: 1.00	Caudoviricetes: 1.00	Caudovirales: 1.00	Myoviridae: 1.00	no support	no support	366	NA	0	NA	unkonwn
A10058_k149_4279	taxid assigned	based on 2/2 ORFs	1;10239;2731341;2731360;2731618;2731619;28883;10699;186532;329156;2305485	1.00;0.64;0.64;0.64;0.64;0.64;0.64;0.64;0.64;0.64;0.64	Viruses: 0.64	Uroviricota: 0.64	Caudoviricetes: 0.64	Caudovirales: 0.64	Siphoviridae: 0.64	Ceduovirus: 0.64	Lactococcus phage vB_Llc_bIBBAm4: 0.64	514	2.34	0	NA	unkonwn
A10058_k149_4298	taxid assigned	based on 6/6 ORFs	1;10239;2731341;2731360;2731618;2731619;28883;10699;1623305	1.00;0.53;0.53;0.53;0.53;0.53;0.53;0.53;0.53	Viruses: 0.53	Uroviricota: 0.53	Caudoviricetes: 0.53	Caudovirales: 0.53	Siphoviridae: 0.53	Skunavirus: 0.53	no support	1819	5.94	0	MVM36238.1 tyrosine-type recombinase/integrase [Spirosoma arboris]	temperate
A10058_k149_4322	taxid assigned	based on 1/1 ORFs	1;10239;2731341;2731360;2731618;2731619;28883;10699;2169599;2169621	1.00;1.00;1.00;1.00;1.00;1.00;1.00;1.00;1.00;1.00	Viruses: 1.00	Uroviricota: 1.00	Caudoviricetes: 1.00	Caudovirales: 1.00	Siphoviridae: 1.00	Limdunavirus: 1.00	no support	400	1.46	0	NA	unkonwn
A10058_k149_4432	taxid assigned	based on 1/1 ORFs	1;10239;2731341;2731360;2731618;2731619;28883;10699;1623305	1.00;1.00;1.00;1.00;1.00;1.00;1.00;1.00;1.00	Viruses: 1.00	Uroviricota: 1.00	Caudoviricetes: 1.00	Caudovirales: 1.00	Siphoviridae: 1.00	Skunavirus: 1.00	no support	697	1.63	0	NA	unkonwn
A10058_k149_4475	taxid assigned	based on 1/1 ORFs	1;10239;2731341;2731360;2731618;2731619;28883;10662;2733124	1.00;1.00;1.00;1.00;1.00;1.00;1.00;1.00;1.00	Viruses: 1.00	Uroviricota: 1.00	Caudoviricetes: 1.00	Caudovirales: 1.00	Myoviridae: 1.00	Phapecoctavirus: 1.00	no support	911	0.26	0	NA	unkonwn
A10058_k149_4559	taxid assigned	based on 1/1 ORFs	1;10239;2731341;2731360;2731618;2731619;28883;10699	1.00;1.00;1.00;1.00;1.00;1.00;1.00;1.00	Viruses: 1.00	Uroviricota: 1.00	Caudoviricetes: 1.00	Caudovirales: 1.00	Siphoviridae: 1.00	no support	no support	448	0.95	0	NA	unkonwn
A10058_k149_4592	taxid assigned	based on 1/1 ORFs	1;10239;2731341;2731360;2731618;2731619;28883;10699;1623305;2050979	1.00;1.00;1.00;1.00;1.00;1.00;1.00;1.00;1.00;1.00	Viruses: 1.00	Uroviricota: 1.00	Caudoviricetes: 1.00	Caudovirales: 1.00	Siphoviridae: 1.00	Skunavirus: 1.00	no support	1040	3.13	0	NA	unkonwn
A10058_k149_4660	taxid assigned	based on 1/2 ORFs	1;10239;2731341;2731360;2731618;2731619;28883;2100420;2100421	1.00;1.00;1.00;1.00;1.00;1.00;1.00;1.00;1.00	Viruses: 1.00	Uroviricota: 1.00	Caudoviricetes: 1.00	Caudovirales: 1.00	NA	NA	uncultured Caudovirales phage: 1.00	501	0.75	0	NA	unkonwn
A10058_k149_4696	taxid assigned	based on 1/1 ORFs	1;10239;2731341;2731360;2731618;2731619;28883;2100420;2100421	1.00;1.00;1.00;1.00;1.00;1.00;1.00;1.00;1.00	Viruses: 1.00	Uroviricota: 1.00	Caudoviricetes: 1.00	Caudovirales: 1.00	NA	NA	uncultured Caudovirales phage: 1.00	338	NA	0	NA	unkonwn
A10058_k149_4753	taxid assigned	based on 1/1 ORFs	1;10239;2731341;2731360;2731618;2731619;28883;10699	1.00;1.00;1.00;1.00;1.00;1.00;1.00;1.00	Viruses: 1.00	Uroviricota: 1.00	Caudoviricetes: 1.00	Caudovirales: 1.00	Siphoviridae: 1.00	no support	no support	302	NA	0	NA	unkonwn
A10058_k149_4759	taxid assigned	based on 1/1 ORFs	1;10239;2731341;2731360;2731618;2731619;28883;2100420;2100421	1.00;1.00;1.00;1.00;1.00;1.00;1.00;1.00;1.00	Viruses: 1.00	Uroviricota: 1.00	Caudoviricetes: 1.00	Caudovirales: 1.00	NA	NA	uncultured Caudovirales phage: 1.00	370	NA	0	NA	unkonwn
A10058_k149_4959	taxid assigned	based on 1/1 ORFs	1;10239;2731341;2731360;2731618;2731619;28883;10662;1911928;1914850	1.00;1.00;1.00;1.00;1.00;1.00;1.00;1.00;1.00;1.00	Viruses: 1.00	Uroviricota: 1.00	Caudoviricetes: 1.00	Caudovirales: 1.00	Myoviridae: 1.00	Certrevirus: 1.00	no support	588	0.31	0	NA	unkonwn
A10058_k149_5008	taxid assigned	based on 1/1 ORFs	1;10239;2731341;2731360;2731618;2731619;28883;10662;1911928;2508196;2282400	1.00;1.00;1.00;1.00;1.00;1.00;1.00;1.00;1.00;1.00;1.00	Viruses: 1.00	Uroviricota: 1.00	Caudoviricetes: 1.00	Caudovirales: 1.00	Myoviridae: 1.00	NA	Acinetobacter phage ABPH49: 1.00	372	0.18	0	NA	unkonwn
A10058_k149_5011	taxid assigned	based on 1/1 ORFs	1;10239;2731341;2731360;2731618;2731619;28883;10699;2169599;2169621	1.00;1.00;1.00;1.00;1.00;1.00;1.00;1.00;1.00;1.00	Viruses: 1.00	Uroviricota: 1.00	Caudoviricetes: 1.00	Caudovirales: 1.00	Siphoviridae: 1.00	Limdunavirus: 1.00	no support	505	NA	0	NA	unkonwn
A10058_k149_5035	taxid assigned	based on 1/1 ORFs	1;10239;12429;12333;38018	1.00;1.00;1.00;1.00;1.00	Viruses: 1.00	NA	NA	NA	NA	NA	Bacteriophage sp.: 1.00	455	1.07	0	NA	unkonwn
A10058_k149_5108	taxid assigned	based on 2/3 ORFs	1;10239;2731341;2731360;2731618;2731619;28883;10699;196894;2170413	1.00;0.68;0.68;0.68;0.68;0.68;0.68;0.68;0.68;0.68	Viruses: 0.68	Uroviricota: 0.68	Caudoviricetes: 0.68	Caudovirales: 0.68	Siphoviridae: 0.68	NA	Siphoviridae sp.: 0.68	913	2.11	0	NA	unkonwn
A10058_k149_5185	taxid assigned	based on 1/1 ORFs	1;10239;2731341;2731360;2731618;2731619;28883;10662	1.00;1.00;1.00;1.00;1.00;1.00;1.00;1.00	Viruses: 1.00	Uroviricota: 1.00	Caudoviricetes: 1.00	Caudovirales: 1.00	Myoviridae: 1.00	no support	no support	349	0.19	0	NA	unkonwn
A10058_k149_5250	taxid assigned	based on 1/1 ORFs	1;10239;2731341;2731360;2731618;2731619;28883;10699;1623305	1.00;1.00;1.00;1.00;1.00;1.00;1.00;1.00;1.00	Viruses: 1.00	Uroviricota: 1.00	Caudoviricetes: 1.00	Caudovirales: 1.00	Siphoviridae: 1.00	Skunavirus: 1.00	no support	345	0.52	0	NA	unkonwn
A10058_k149_5376	taxid assigned	based on 1/1 ORFs	1;10239;2731341;2731360;2731618;2731619;28883;10744;2732588;2732589	1.00;1.00;1.00;1.00;1.00;1.00;1.00;1.00;1.00;1.00	Viruses: 1.00	Uroviricota: 1.00	Caudoviricetes: 1.00	Caudovirales: 1.00	Podoviridae: 1.00	Andhravirus: 1.00	no support	302	1.69	0	NA	unkonwn
A10058_k149_5450	taxid assigned	based on 2/2 ORFs	1;10239;2731341;2731360;2731618;2731619;28883;10699;196894;2170413	1.00;1.00;1.00;1.00;1.00;1.00;1.00;1.00;1.00;1.00	Viruses: 1.00	Uroviricota: 1.00	Caudoviricetes: 1.00	Caudovirales: 1.00	Siphoviridae: 1.00	NA	Siphoviridae sp.: 1.00	349	0.48	0	NA	unkonwn
A10058_k149_5480	taxid assigned	based on 2/2 ORFs	1;10239;2731341;2731360;2731618;2731619;28883;10699;1623305;2050979	1.00;0.80;0.80;0.80;0.80;0.80;0.80;0.80;0.80;0.80	Viruses: 0.80	Uroviricota: 0.80	Caudoviricetes: 0.80	Caudovirales: 0.80	Siphoviridae: 0.80	Skunavirus: 0.80	no support	807	2.55	0	NA	unkonwn
A10058_k149_5483	taxid assigned	based on 1/1 ORFs	1;10239;2731341;2731360;2731618;2731619;28883;2100420;2100421	1.00;1.00;1.00;1.00;1.00;1.00;1.00;1.00;1.00	Viruses: 1.00	Uroviricota: 1.00	Caudoviricetes: 1.00	Caudovirales: 1.00	NA	NA	uncultured Caudovirales phage: 1.00	454	NA	0	NA	unkonwn
A10058_k149_5488	taxid assigned	based on 1/2 ORFs	1;10239;2731341;2731360;2731618;2731619;28883;10699;1623305;2050979	1.00;1.00;1.00;1.00;1.00;1.00;1.00;1.00;1.00;1.00	Viruses: 1.00	Uroviricota: 1.00	Caudoviricetes: 1.00	Caudovirales: 1.00	Siphoviridae: 1.00	Skunavirus: 1.00	no support	1040	3.28	0	NA	unkonwn
A10058_k149_5506	taxid assigned	based on 1/1 ORFs	1;10239;2731341;2731360;2731618;2731619;28883;10699;1623305	1.00;1.00;1.00;1.00;1.00;1.00;1.00;1.00;1.00	Viruses: 1.00	Uroviricota: 1.00	Caudoviricetes: 1.00	Caudovirales: 1.00	Siphoviridae: 1.00	Skunavirus: 1.00	no support	443	1.04	0	NA	unkonwn
A10058_k149_5585	taxid assigned	based on 1/1 ORFs	1;10239;2731341;2731360;2731618;2731619;28883;10699;1623305	1.00;1.00;1.00;1.00;1.00;1.00;1.00;1.00;1.00	Viruses: 1.00	Uroviricota: 1.00	Caudoviricetes: 1.00	Caudovirales: 1.00	Siphoviridae: 1.00	Skunavirus: 1.00	no support	330	0.77	0	NA	unkonwn
A10058_k149_5610	taxid assigned	based on 1/1 ORFs	1;10239;2731341;2731360;2731618;2731619;28883;2100420;2100421	1.00;1.00;1.00;1.00;1.00;1.00;1.00;1.00;1.00	Viruses: 1.00	Uroviricota: 1.00	Caudoviricetes: 1.00	Caudovirales: 1.00	NA	NA	uncultured Caudovirales phage: 1.00	317	NA	0	NA	unkonwn
A10058_k149_5744	taxid assigned	based on 1/1 ORFs	1;10239;2731341;2731360;2731618;2731619;28883;10699;196894;1282995	1.00;1.00;1.00;1.00;1.00;1.00;1.00;1.00;1.00;1.00	Viruses: 1.00	Uroviricota: 1.00	Caudoviricetes: 1.00	Caudovirales: 1.00	Siphoviridae: 1.00	NA	Serratia phage Eta: 1.00	464	1.16	0	NA	unkonwn
A10058_k149_5752	taxid assigned	based on 2/2 ORFs	1;10239;2731341;2731360;2731618;2731619;28883;10744;2732588;2732589	1.00;1.00;1.00;1.00;1.00;1.00;1.00;1.00;1.00;1.00	Viruses: 1.00	Uroviricota: 1.00	Caudoviricetes: 1.00	Caudovirales: 1.00	Podoviridae: 1.00	Andhravirus: 1.00	no support	1038	5.8	0	NA	unkonwn
A10058_k149_5848	taxid assigned	based on 1/1 ORFs	1;10239;2731341;2731360;2731618;2731619;28883;10699;1623305;2050979	1.00;1.00;1.00;1.00;1.00;1.00;1.00;1.00;1.00;1.00	Viruses: 1.00	Uroviricota: 1.00	Caudoviricetes: 1.00	Caudovirales: 1.00	Siphoviridae: 1.00	Skunavirus: 1.00	no support	522	1.71	0	NA	unkonwn
A10058_k149_5854	taxid assigned	based on 1/1 ORFs	1;10239;2731341;2731360;2731618;2731619;28883;10699;196894;382685	1.00;1.00;1.00;1.00;1.00;1.00;1.00;1.00;1.00;1.00	Viruses: 1.00	Uroviricota: 1.00	Caudoviricetes: 1.00	Caudovirales: 1.00	Siphoviridae: 1.00	NA	Lactococcus phage Q54: 1.00	305	1.27	0	NA	unkonwn
A10058_k149_5866	taxid assigned	based on 2/2 ORFs	1;10239;2731341;2731360;2731618;2731619;28883;10699;1623305;2050979	1.00;0.57;0.57;0.57;0.57;0.57;0.57;0.57;0.57;0.57	Viruses: 0.57	Uroviricota: 0.57	Caudoviricetes: 0.57	Caudovirales: 0.57	Siphoviridae: 0.57	Skunavirus: 0.57	no support	633	2.1	0	NA	unkonwn
A10058_k149_5888	taxid assigned	based on 1/1 ORFs	1;10239;2731341;2731360;2731618;2731619;28883;10662;2733128;2752797;2724308	1.00;1.00;1.00;1.00;1.00;1.00;1.00;1.00;1.00;1.00;1.00	Viruses: 1.00	Uroviricota: 1.00	Caudoviricetes: 1.00	Caudovirales: 1.00	Myoviridae: 1.00	Saclayvirus: 1.00	Acinetobacter phage vB_AbaM_D22: 1.00	352	0.1	0	NA	unkonwn
A10058_k149_5993	taxid assigned	based on 1/1 ORFs	1;10239;2731341;2731360;2731618;2731619;28883;2100420;2100421	1.00;1.00;1.00;1.00;1.00;1.00;1.00;1.00;1.00	Viruses: 1.00	Uroviricota: 1.00	Caudoviricetes: 1.00	Caudovirales: 1.00	NA	NA	uncultured Caudovirales phage: 1.00	389	NA	0	NA	unkonwn
A10058_k149_6057	taxid assigned	based on 1/5 ORFs	1;10239;2731341;2731360;2731618;2731619;28883;10662;1911928	1.00;1.00;1.00;1.00;1.00;1.00;1.00;1.00;1.00	Viruses: 1.00	Uroviricota: 1.00	Caudoviricetes: 1.00	Caudovirales: 1.00	Myoviridae: 1.00	no support	no support	1019	0.7	0	NA	unkonwn
A10058_k149_608	taxid assigned	based on 6/6 ORFs	1;10239;2731341;2731360;2731618;2731619;28883;10699;1623305	1.00;0.53;0.53;0.53;0.53;0.53;0.53;0.53;0.53	Viruses: 0.53	Uroviricota: 0.53	Caudoviricetes: 0.53	Caudovirales: 0.53	Siphoviridae: 0.53	Skunavirus: 0.53	no support	1974	6.79	0	NA	unkonwn
A10058_k149_6240	taxid assigned	based on 1/1 ORFs	1;10239;2731341;2731360;2731618;2731619;28883;2100420;2100421	1.00;1.00;1.00;1.00;1.00;1.00;1.00;1.00;1.00	Viruses: 1.00	Uroviricota: 1.00	Caudoviricetes: 1.00	Caudovirales: 1.00	NA	NA	uncultured Caudovirales phage: 1.00	354	NA	0	NA	unkonwn
A10058_k149_6291	taxid assigned	based on 1/1 ORFs	1;10239;12429;12333;649272	1.00;1.00;1.00;1.00;1.00	Viruses: 1.00	NA	NA	NA	NA	NA	Erwinia phage phiAT1: 1.00	451	0.3	0	NA	unkonwn
A10058_k149_6315	taxid assigned	based on 2/2 ORFs	1;10239;2731341;2731360;2731618;2731619;28883;10699	1.00;1.00;1.00;1.00;1.00;1.00;1.00;1.00	Viruses: 1.00	Uroviricota: 1.00	Caudoviricetes: 1.00	Caudovirales: 1.00	Siphoviridae: 1.00	no support	no support	367	0.78	0	NA	unkonwn
A10058_k149_6602	taxid assigned	based on 1/1 ORFs	1;10239;2731341;2731360;2731618;2731619;28883;10699;1623305;2050979	1.00;1.00;1.00;1.00;1.00;1.00;1.00;1.00;1.00;1.00	Viruses: 1.00	Uroviricota: 1.00	Caudoviricetes: 1.00	Caudovirales: 1.00	Siphoviridae: 1.00	Skunavirus: 1.00	no support	407	0.44	0	NA	unkonwn
A10058_k149_6629	taxid assigned	based on 1/1 ORFs	1;10239;2731341;2731360;2731618;2731619;28883;10699	1.00;1.00;1.00;1.00;1.00;1.00;1.00;1.00	Viruses: 1.00	Uroviricota: 1.00	Caudoviricetes: 1.00	Caudovirales: 1.00	Siphoviridae: 1.00	no support	no support	419	0.58	0	NA	unkonwn
A10058_k149_6639	taxid assigned	based on 2/2 ORFs	1;10239;2731341;2731360;2731618;2731619;28883;10699;1623305;2050979;2029671	1.00;0.76;0.76;0.76;0.76;0.76;0.76;0.76;0.76;0.76;0.76	Viruses: 0.76	Uroviricota: 0.76	Caudoviricetes: 0.76	Caudovirales: 0.76	Siphoviridae: 0.76	Skunavirus: 0.76	Lactococcus phage 66901: 0.76	791	1.15	0	NA	unkonwn
A10058_k149_6695	taxid assigned	based on 2/2 ORFs	1;10239;2731341;2731360;2731618;2731619;28883;10699;2169599;2169621	1.00;1.00;1.00;1.00;1.00;1.00;1.00;1.00;1.00;1.00	Viruses: 1.00	Uroviricota: 1.00	Caudoviricetes: 1.00	Caudovirales: 1.00	Siphoviridae: 1.00	Limdunavirus: 1.00	no support	319	NA	0	NA	unkonwn
A10058_k149_675	taxid assigned	based on 2/2 ORFs	1;10239;2731341;2731360;2731618;2731619;28883;10699;1623305;2050979	1.00;0.59;0.59;0.59;0.59;0.59;0.59;0.59;0.59;0.59	Viruses: 0.59	Uroviricota: 0.59	Caudoviricetes: 0.59	Caudovirales: 0.59	Siphoviridae: 0.59	Skunavirus: 0.59	no support	786	2.41	0	NA	unkonwn
A10058_k149_6779	taxid assigned	based on 1/1 ORFs	1;10239;2731341;2731360;2731618;2731619;28883;10699;1623305;2050979	1.00;1.00;1.00;1.00;1.00;1.00;1.00;1.00;1.00;1.00	Viruses: 1.00	Uroviricota: 1.00	Caudoviricetes: 1.00	Caudovirales: 1.00	Siphoviridae: 1.00	Skunavirus: 1.00	no support	577	0.66	0	NA	unkonwn
A10058_k149_6873	taxid assigned	based on 1/1 ORFs	1;10239;2731341;2731360;2731618;2731619;28883;2100420;2100421	1.00;1.00;1.00;1.00;1.00;1.00;1.00;1.00;1.00	Viruses: 1.00	Uroviricota: 1.00	Caudoviricetes: 1.00	Caudovirales: 1.00	NA	NA	uncultured Caudovirales phage: 1.00	323	NA	0	NA	unkonwn
A10058_k149_704	taxid assigned	based on 2/2 ORFs	1;10239;2731341;2731360;2731618;2731619;28883;10699;1623305;2050979	1.00;0.66;0.66;0.66;0.66;0.66;0.66;0.66;0.66;0.66	Viruses: 0.66	Uroviricota: 0.66	Caudoviricetes: 0.66	Caudovirales: 0.66	Siphoviridae: 0.66	Skunavirus: 0.66	no support	844	2.73	0	NA	unkonwn
A10058_k149_732	taxid assigned	based on 2/2 ORFs	1;10239;2731341;2731360;2731618;2731619;28883;10699;186532;329156	1.00;0.53;0.53;0.53;0.53;0.53;0.53;0.53;0.53;0.53	Viruses: 0.53	Uroviricota: 0.53	Caudoviricetes: 0.53	Caudovirales: 0.53	Siphoviridae: 0.53	Ceduovirus: 0.53	no support	776	3.36	0	NA	unkonwn
A10058_k149_815	taxid assigned	based on 1/1 ORFs	1;10239;2731341;2731360;2731618;2731619;28883;10699;1623305	1.00;1.00;1.00;1.00;1.00;1.00;1.00;1.00;1.00	Viruses: 1.00	Uroviricota: 1.00	Caudoviricetes: 1.00	Caudovirales: 1.00	Siphoviridae: 1.00	Skunavirus: 1.00	no support	359	1.23	0	NA	unkonwn
A10058_k149_932	taxid assigned	based on 1/1 ORFs	1;10239;2731341;2731360;2731618;2731619;28883;10699;1623305;2050979	1.00;1.00;1.00;1.00;1.00;1.00;1.00;1.00;1.00;1.00	Viruses: 1.00	Uroviricota: 1.00	Caudoviricetes: 1.00	Caudovirales: 1.00	Siphoviridae: 1.00	Skunavirus: 1.00	no support	550	1.29	0	NA	unkonwn
A10058_k149_992	taxid assigned	based on 1/1 ORFs	1;10239;2731341;2731360;2731618;2731619;28883;10662;1911928	1.00;1.00;1.00;1.00;1.00;1.00;1.00;1.00;1.00	Viruses: 1.00	Uroviricota: 1.00	Caudoviricetes: 1.00	Caudovirales: 1.00	Myoviridae: 1.00	no support	no support	480	0.17	0	NA	unkonwn
A10119_k149_1065	taxid assigned	based on 1/1 ORFs	1;10239;2731341;2731360;2731618;2731619;28883;10662;1911928;2508196	1.00;1.00;1.00;1.00;1.00;1.00;1.00;1.00;1.00;1.00	Viruses: 1.00	Uroviricota: 1.00	Caudoviricetes: 1.00	Caudovirales: 1.00	Myoviridae: 1.00	no support	no support	403	NA	0	NA	unkonwn
A10119_k149_1075	taxid assigned	based on 1/1 ORFs	1;10239;2731341;2731360;2731618;2731619;28883;10662;1911928;2508196;2282400	1.00;1.00;1.00;1.00;1.00;1.00;1.00;1.00;1.00;1.00;1.00	Viruses: 1.00	Uroviricota: 1.00	Caudoviricetes: 1.00	Caudovirales: 1.00	Myoviridae: 1.00	NA	Acinetobacter phage ABPH49: 1.00	576	0.38	0	NA	unkonwn
A10119_k149_1138	taxid assigned	based on 1/1 ORFs	1;10239;2731341;2731360;2731618;2731619;28883;10662	1.00;1.00;1.00;1.00;1.00;1.00;1.00;1.00	Viruses: 1.00	Uroviricota: 1.00	Caudoviricetes: 1.00	Caudovirales: 1.00	Myoviridae: 1.00	no support	no support	444	0.3	0	NA	unkonwn
A10119_k149_1242	taxid assigned	based on 3/3 ORFs	1;10239;2731341;2731360;2731618;2731619;28883;10662;1911928;1914850;2184715;2591365	1.00;0.81;0.81;0.81;0.81;0.81;0.81;0.81;0.81;0.60;0.60;0.60	Viruses: 0.81	Uroviricota: 0.81	Caudoviricetes: 0.81	Caudovirales: 0.81	Myoviridae: 0.81	Certrevirus: 0.60	Klebsiella phage vB_KaeM_KaOmega: 0.60	1127	0.78	0	NA	unkonwn
A10119_k149_1309	taxid assigned	based on 1/3 ORFs	1;10239;2731341;2731360;2731618;2731619;28883;10662;1911928;2508196	1.00;1.00;1.00;1.00;1.00;1.00;1.00;1.00;1.00;1.00	Viruses: 1.00	Uroviricota: 1.00	Caudoviricetes: 1.00	Caudovirales: 1.00	Myoviridae: 1.00	no support	no support	1260	0.51	0	NA	unkonwn
A10119_k149_146	taxid assigned	based on 2/2 ORFs	1;10239;2731341;2731360;2731618;2731619;28883;10662;1911928	1.00;0.52;0.52;0.52;0.52;0.52;0.52;0.52;0.52	Viruses: 0.52	Uroviricota: 0.52	Caudoviricetes: 0.52	Caudovirales: 0.52	Myoviridae: 0.52	no support	no support	908	0.62	0	NA	unkonwn
A10119_k149_1464	taxid assigned	based on 1/1 ORFs	1;10239;2731341;2731360;2731618;2731619;28883;10662;196896	1.00;1.00;1.00;1.00;1.00;1.00;1.00;1.00;1.00	Viruses: 1.00	Uroviricota: 1.00	Caudoviricetes: 1.00	Caudovirales: 1.00	Myoviridae: 1.00	no support	no support	305	0.25	0	NA	unkonwn
A10119_k149_148	taxid assigned	based on 1/1 ORFs	1;10239;2731341;2731360;2731618;2731619;28883;10662;1911928	1.00;1.00;1.00;1.00;1.00;1.00;1.00;1.00;1.00	Viruses: 1.00	Uroviricota: 1.00	Caudoviricetes: 1.00	Caudovirales: 1.00	Myoviridae: 1.00	no support	no support	524	0.35	0	NA	unkonwn
A10119_k149_1591	taxid assigned	based on 2/4 ORFs	1;10239;2731341;2731360;2731618;2731619;28883;10662;1911928;1914850	1.00;0.51;0.51;0.51;0.51;0.51;0.51;0.51;0.51;0.51	Viruses: 0.51	Uroviricota: 0.51	Caudoviricetes: 0.51	Caudovirales: 0.51	Myoviridae: 0.51	Certrevirus: 0.51	no support	1009	NA	0	NA	unkonwn
A10119_k149_1746	taxid assigned	based on 1/2 ORFs	1;10239;2731341;2731360;2731618;2731619;28883;10662;1911928;2508196	1.00;1.00;1.00;1.00;1.00;1.00;1.00;1.00;1.00;1.00	Viruses: 1.00	Uroviricota: 1.00	Caudoviricetes: 1.00	Caudovirales: 1.00	Myoviridae: 1.00	no support	no support	611	0.35	0	NA	unkonwn
A10119_k149_1844	taxid assigned	based on 1/1 ORFs	1;10239;2731341;2731360;2731618;2731619;28883;10662;1911928	1.00;1.00;1.00;1.00;1.00;1.00;1.00;1.00;1.00	Viruses: 1.00	Uroviricota: 1.00	Caudoviricetes: 1.00	Caudovirales: 1.00	Myoviridae: 1.00	no support	no support	543	0.38	0	NA	unkonwn
A10119_k149_1847	taxid assigned	based on 1/2 ORFs	1;10239;2731341;2731360;2731618;2731619;28883;10662;1911928;1914850;1914899;1162290*	1.00;1.00;1.00;1.00;1.00;1.00;1.00;1.00;1.00;1.00;1.00;1.00	Viruses: 1.00	Uroviricota: 1.00	Caudoviricetes: 1.00	Caudovirales: 1.00	Myoviridae: 1.00	Certrevirus: 1.00	Cronobacter virus CR9: 1.00	802	0.42	0	NA	unkonwn
A10119_k149_1848	taxid assigned	based on 1/4 ORFs	1;10239;2731341;2731360;2731618;2731619;28883;10662;1911928	1.00;1.00;1.00;1.00;1.00;1.00;1.00;1.00;1.00	Viruses: 1.00	Uroviricota: 1.00	Caudoviricetes: 1.00	Caudovirales: 1.00	Myoviridae: 1.00	no support	no support	1309	NA	0	NA	unkonwn
A10119_k149_1898	taxid assigned	based on 1/1 ORFs	1;10239;2731341;2731360;2731618;2731619;28883;10662;1911928	1.00;1.00;1.00;1.00;1.00;1.00;1.00;1.00;1.00	Viruses: 1.00	Uroviricota: 1.00	Caudoviricetes: 1.00	Caudovirales: 1.00	Myoviridae: 1.00	no support	no support	327	0.22	0	NA	unkonwn
A10119_k149_1911	taxid assigned	based on 1/1 ORFs	1;10239;2731341;2731360;2731618;2731619;28883;10662;1911928	1.00;1.00;1.00;1.00;1.00;1.00;1.00;1.00;1.00	Viruses: 1.00	Uroviricota: 1.00	Caudoviricetes: 1.00	Caudovirales: 1.00	Myoviridae: 1.00	no support	no support	500	0.34	0	NA	unkonwn
A10119_k149_1994	taxid assigned	based on 1/1 ORFs	1;10239;2731341;2731360;2731618;2731619;28883;10662;1911928;1914850;1980961;1116482*	1.00;1.00;1.00;1.00;1.00;1.00;1.00;1.00;1.00;1.00;1.00;1.00	Viruses: 1.00	Uroviricota: 1.00	Caudoviricetes: 1.00	Caudovirales: 1.00	Myoviridae: 1.00	Certrevirus: 1.00	Pectobacterium virus phiTE: 1.00	528	NA	0	NA	unkonwn
A10119_k149_2035	taxid assigned	based on 1/3 ORFs	1;10239;2731341;2731360;2731618;2731619;28883;10662;1911928	1.00;1.00;1.00;1.00;1.00;1.00;1.00;1.00;1.00	Viruses: 1.00	Uroviricota: 1.00	Caudoviricetes: 1.00	Caudovirales: 1.00	Myoviridae: 1.00	no support	no support	915	0.63	0	NA	unkonwn
A10119_k149_2038	taxid assigned	based on 1/1 ORFs	1;10239;2731341;2731360;2731618;2731619;28883;10699;2560142;2757715;2250311	1.00;1.00;1.00;1.00;1.00;1.00;1.00;1.00;1.00;1.00;1.00	Viruses: 1.00	Uroviricota: 1.00	Caudoviricetes: 1.00	Caudovirales: 1.00	Siphoviridae: 1.00	Gorganvirus: 1.00	Proteus phage vB_PmiP_RS10pmA: 1.00	412	0.22	0	NA	unkonwn
A10119_k149_2170	taxid assigned	based on 1/5 ORFs	1;10239;2731341;2731360;2731618;2731619;28883;10662;1911928;2508196;2282400	1.00;1.00;1.00;1.00;1.00;1.00;1.00;1.00;1.00;1.00;1.00	Viruses: 1.00	Uroviricota: 1.00	Caudoviricetes: 1.00	Caudovirales: 1.00	Myoviridae: 1.00	NA	Acinetobacter phage ABPH49: 1.00	1835	NA	0	NA	unkonwn
A10119_k149_2189	taxid assigned	based on 1/2 ORFs	1;10239;2731341;2731360;2731618;2731619;28883;10662;1911928;2508196;2282400	1.00;1.00;1.00;1.00;1.00;1.00;1.00;1.00;1.00;1.00;1.00	Viruses: 1.00	Uroviricota: 1.00	Caudoviricetes: 1.00	Caudovirales: 1.00	Myoviridae: 1.00	NA	Acinetobacter phage ABPH49: 1.00	1747	1.3	0	NA	unkonwn
A10119_k149_2211	taxid assigned	based on 1/1 ORFs	1;10239;2731341;2731360;2731618;2731619;28883;10662;1911928	1.00;1.00;1.00;1.00;1.00;1.00;1.00;1.00;1.00	Viruses: 1.00	Uroviricota: 1.00	Caudoviricetes: 1.00	Caudovirales: 1.00	Myoviridae: 1.00	no support	no support	1640	0.59	0	NA	unkonwn
A10119_k149_224	taxid assigned	based on 1/1 ORFs	1;10239;2731341;2731360;2731618;2731619;28883;10662;2733124	1.00;1.00;1.00;1.00;1.00;1.00;1.00;1.00;1.00	Viruses: 1.00	Uroviricota: 1.00	Caudoviricetes: 1.00	Caudovirales: 1.00	Myoviridae: 1.00	Phapecoctavirus: 1.00	no support	838	0.24	0	NA	unkonwn
A10119_k149_250	taxid assigned	based on 2/3 ORFs	1;10239;2731341;2731360;2731618;2731619;28883;10699;196894;2170413	1.00;0.71;0.71;0.71;0.71;0.71;0.71;0.71;0.71;0.71	Viruses: 0.71	Uroviricota: 0.71	Caudoviricetes: 0.71	Caudovirales: 0.71	Siphoviridae: 0.71	NA	Siphoviridae sp.: 0.71	807	1.12	0	NA	unkonwn
A10119_k149_319	taxid assigned	based on 1/1 ORFs	1;10239;2731341;2731360;2731618;2731619;28883;10662;196896;2769337	1.00;1.00;1.00;1.00;1.00;1.00;1.00;1.00;1.00;1.00	Viruses: 1.00	Uroviricota: 1.00	Caudoviricetes: 1.00	Caudovirales: 1.00	Myoviridae: 1.00	NA	Xanthomonas phage Xoo-sp14: 1.00	419	0.14	0	NA	unkonwn
A10119_k149_384	taxid assigned	based on 2/3 ORFs	1;10239;2731341;2731360;2731618;2731619;28883;10662;196896;2202564	1.00;0.61;0.61;0.61;0.61;0.61;0.61;0.61;0.61;0.61	Viruses: 0.61	Uroviricota: 0.61	Caudoviricetes: 0.61	Caudovirales: 0.61	Myoviridae: 0.61	NA	Myoviridae sp.: 0.61	907	1.65	0	NA	unkonwn
A10119_k149_386	taxid assigned	based on 1/2 ORFs	1;10239;2731341;2731360;2731618;2731619;28883;10662;1911928;2508196;2282400	1.00;1.00;1.00;1.00;1.00;1.00;1.00;1.00;1.00;1.00;1.00	Viruses: 1.00	Uroviricota: 1.00	Caudoviricetes: 1.00	Caudovirales: 1.00	Myoviridae: 1.00	NA	Acinetobacter phage ABPH49: 1.00	427	0.12	0	NA	unkonwn
A10119_k149_413	taxid assigned	based on 1/1 ORFs	1;10239;2731341;2731360;2731618;2731619;28883;10662;1911928	1.00;1.00;1.00;1.00;1.00;1.00;1.00;1.00;1.00	Viruses: 1.00	Uroviricota: 1.00	Caudoviricetes: 1.00	Caudovirales: 1.00	Myoviridae: 1.00	no support	no support	988	0.82	0	NA	unkonwn
A10119_k149_447	taxid assigned	based on 1/2 ORFs	1;10239;2731341;2731360;2731618;2731619;28883;10662;1911928;2508196;2282400	1.00;1.00;1.00;1.00;1.00;1.00;1.00;1.00;1.00;1.00;1.00	Viruses: 1.00	Uroviricota: 1.00	Caudoviricetes: 1.00	Caudovirales: 1.00	Myoviridae: 1.00	NA	Acinetobacter phage ABPH49: 1.00	588	0.4	0	NA	unkonwn
A10119_k149_452	taxid assigned	based on 1/1 ORFs	1;10239;2731341;2731360;2731618;2731619;28883;10744;1920753;1920754;1054461*	1.00;1.00;1.00;1.00;1.00;1.00;1.00;1.00;1.00;1.00;1.00	Viruses: 1.00	Uroviricota: 1.00	Caudoviricetes: 1.00	Caudovirales: 1.00	Podoviridae: 1.00	Gamaleyavirus: 1.00	Escherichia virus G7C: 1.00	303	0.19	0	NA	unkonwn
A10119_k149_470	taxid assigned	based on 3/3 ORFs	1;10239;2731341;2731360;2731618;2731619;28883;10699;196894;2170413	1.00;1.00;1.00;1.00;1.00;1.00;1.00;1.00;1.00;1.00	Viruses: 1.00	Uroviricota: 1.00	Caudoviricetes: 1.00	Caudovirales: 1.00	Siphoviridae: 1.00	NA	Siphoviridae sp.: 1.00	862	1.19	0	NA	unkonwn
A10119_k149_512	taxid assigned	based on 1/1 ORFs	1;10239;2731341;2731360;2731618;2731619;28883;10744;1920753;1920754;1054461*	1.00;1.00;1.00;1.00;1.00;1.00;1.00;1.00;1.00;1.00;1.00	Viruses: 1.00	Uroviricota: 1.00	Caudoviricetes: 1.00	Caudovirales: 1.00	Podoviridae: 1.00	Gamaleyavirus: 1.00	Escherichia virus G7C: 1.00	465	0.79	0	NA	unkonwn
A10119_k149_542	taxid assigned	based on 1/1 ORFs	1;10239;2731341;2731360;2731618;2731619;28883;10662;1911928;1914850	1.00;1.00;1.00;1.00;1.00;1.00;1.00;1.00;1.00;1.00	Viruses: 1.00	Uroviricota: 1.00	Caudoviricetes: 1.00	Caudovirales: 1.00	Myoviridae: 1.00	Certrevirus: 1.00	no support	517	NA	0	NA	unkonwn
A10119_k149_618	taxid assigned	based on 1/2 ORFs	1;10239;2731341;2731360;2731618;2731619;28883;10662;1911928;2508196;2282400	1.00;1.00;1.00;1.00;1.00;1.00;1.00;1.00;1.00;1.00;1.00	Viruses: 1.00	Uroviricota: 1.00	Caudoviricetes: 1.00	Caudovirales: 1.00	Myoviridae: 1.00	NA	Acinetobacter phage ABPH49: 1.00	797	NA	0	NA	unkonwn
A10119_k149_622	taxid assigned	based on 1/1 ORFs	1;10239;2731341;2731360;2731618;2731619;28883;10662;196896;2759194	1.00;1.00;1.00;1.00;1.00;1.00;1.00;1.00;1.00;1.00	Viruses: 1.00	Uroviricota: 1.00	Caudoviricetes: 1.00	Caudovirales: 1.00	Myoviridae: 1.00	NA	Pseudomonas phage phiK7A1: 1.00	367	0.37	0	NA	unkonwn
A10119_k149_688	taxid assigned	based on 1/1 ORFs	1;10239;2731341;2731360;2731618;2731619;28883;10662;1911928;2508196	1.00;1.00;1.00;1.00;1.00;1.00;1.00;1.00;1.00;1.00	Viruses: 1.00	Uroviricota: 1.00	Caudoviricetes: 1.00	Caudovirales: 1.00	Myoviridae: 1.00	no support	no support	315	NA	0	NA	unkonwn
A10119_k149_726	taxid assigned	based on 2/2 ORFs	1;10239;2731341;2731360;2731618;2731619;28883;10662;1911928;1914850;2184715	1.00;0.67;0.67;0.67;0.67;0.67;0.67;0.67;0.67;0.67;0.67	Viruses: 0.67	Uroviricota: 0.67	Caudoviricetes: 0.67	Caudovirales: 0.67	Myoviridae: 0.67	Certrevirus: 0.67	no support	709	0.4	0	NA	unkonwn
A10119_k149_893	taxid assigned	based on 1/1 ORFs	1;10239;2731341;2731360;2731618;2731619;28883;10662;1911928	1.00;1.00;1.00;1.00;1.00;1.00;1.00;1.00;1.00	Viruses: 1.00	Uroviricota: 1.00	Caudoviricetes: 1.00	Caudovirales: 1.00	Myoviridae: 1.00	no support	no support	355	NA	0	NA	unkonwn
A10140_k149_10008	taxid assigned	based on 1/5 ORFs	1;10239;2731341;2731360;2731618;2731619;28883;10662;1911928	1.00;1.00;1.00;1.00;1.00;1.00;1.00;1.00;1.00	Viruses: 1.00	Uroviricota: 1.00	Caudoviricetes: 1.00	Caudovirales: 1.00	Myoviridae: 1.00	no support	no support	1608	NA	0	NA	unkonwn
A10140_k149_101718	taxid assigned	based on 2/2 ORFs	1;10239;2731341;2731360;2731618;2731619;28883;10662;1911928;1914850	1.00;0.69;0.69;0.69;0.69;0.69;0.69;0.69;0.69;0.69	Viruses: 0.69	Uroviricota: 0.69	Caudoviricetes: 0.69	Caudovirales: 0.69	Myoviridae: 0.69	Certrevirus: 0.69	no support	764	0.54	0	NA	unkonwn
A10140_k149_104015	taxid assigned	based on 1/1 ORFs	1;10239;2731341;2731360;2731618;2731619;28883;2100420;2100421	1.00;1.00;1.00;1.00;1.00;1.00;1.00;1.00;1.00	Viruses: 1.00	Uroviricota: 1.00	Caudoviricetes: 1.00	Caudovirales: 1.00	NA	NA	uncultured Caudovirales phage: 1.00	317	NA	0	NA	unkonwn
A10140_k149_106233	taxid assigned	based on 1/1 ORFs	1;10239;2731341;2731360;2731618;2731619;28883;10699;2169599;2169621	1.00;1.00;1.00;1.00;1.00;1.00;1.00;1.00;1.00;1.00	Viruses: 1.00	Uroviricota: 1.00	Caudoviricetes: 1.00	Caudovirales: 1.00	Siphoviridae: 1.00	Limdunavirus: 1.00	no support	319	NA	0	NA	unkonwn
A10140_k149_106635	taxid assigned	based on 1/2 ORFs	1;10239;2731341;2731360;2731618;2731619;28883;10662;2733124	1.00;1.00;1.00;1.00;1.00;1.00;1.00;1.00;1.00	Viruses: 1.00	Uroviricota: 1.00	Caudoviricetes: 1.00	Caudovirales: 1.00	Myoviridae: 1.00	Phapecoctavirus: 1.00	no support	448	NA	0	NA	unkonwn
A10140_k149_106789	taxid assigned	based on 1/1 ORFs	1;10239;2731341;2731360;2731618;2731619;28883;2100420;2100421	1.00;1.00;1.00;1.00;1.00;1.00;1.00;1.00;1.00	Viruses: 1.00	Uroviricota: 1.00	Caudoviricetes: 1.00	Caudovirales: 1.00	NA	NA	uncultured Caudovirales phage: 1.00	1199	NA	0	NA	unkonwn
A10140_k149_109667	taxid assigned	based on 2/2 ORFs	1;10239;2731341;2731360;2731618;2731619;28883;10662;1911928;2508196;2282400	1.00;0.65;0.65;0.65;0.65;0.65;0.65;0.65;0.65;0.65;0.65	Viruses: 0.65	Uroviricota: 0.65	Caudoviricetes: 0.65	Caudovirales: 0.65	Myoviridae: 0.65	NA	Acinetobacter phage ABPH49: 0.65	486	NA	0	NA	unkonwn
A10140_k149_110021	taxid assigned	based on 4/5 ORFs	1;10239;2731341;2731360;2731618;2731619;28883;2100420;2100421	1.00;0.70;0.70;0.70;0.70;0.70;0.70;0.70;0.70	Viruses: 0.70	Uroviricota: 0.70	Caudoviricetes: 0.70	Caudovirales: 0.70	NA	NA	uncultured Caudovirales phage: 0.70	4066	3.46	22.36	NA	unkonwn
A10140_k149_110849	taxid assigned	based on 1/1 ORFs	1;10239;2731341;2731360;2731618;2731619;28883;10662;1911928;2508196;2282400	1.00;1.00;1.00;1.00;1.00;1.00;1.00;1.00;1.00;1.00;1.00	Viruses: 1.00	Uroviricota: 1.00	Caudoviricetes: 1.00	Caudovirales: 1.00	Myoviridae: 1.00	NA	Acinetobacter phage ABPH49: 1.00	386	0.19	0	NA	unkonwn
A10140_k149_110899	taxid assigned	based on 2/3 ORFs	1;10239;2731341;2731360;2731618;2731619;28883;2100420;2100421	1.00;1.00;1.00;1.00;1.00;1.00;1.00;1.00;1.00	Viruses: 1.00	Uroviricota: 1.00	Caudoviricetes: 1.00	Caudovirales: 1.00	NA	NA	uncultured Caudovirales phage: 1.00	2641	1.63	0	NA	unkonwn
A10140_k149_111691	taxid assigned	based on 1/1 ORFs	1;10239;2731341;2731360;2731618;2731619;28883;2100420;2100421	1.00;1.00;1.00;1.00;1.00;1.00;1.00;1.00;1.00	Viruses: 1.00	Uroviricota: 1.00	Caudoviricetes: 1.00	Caudovirales: 1.00	NA	NA	uncultured Caudovirales phage: 1.00	739	2.42	0	NA	unkonwn
A10140_k149_111987	taxid assigned	based on 1/2 ORFs	1;10239;2731341;2731360;2731618;2731619;28883;10699;196894;2170413	1.00;1.00;1.00;1.00;1.00;1.00;1.00;1.00;1.00;1.00	Viruses: 1.00	Uroviricota: 1.00	Caudoviricetes: 1.00	Caudovirales: 1.00	Siphoviridae: 1.00	NA	Siphoviridae sp.: 1.00	468	NA	0	NA	unkonwn
A10140_k149_112752	taxid assigned	based on 1/2 ORFs	1;10239;2731341;2731360;2731618;2731619;28883;10699;196894;2170413	1.00;1.00;1.00;1.00;1.00;1.00;1.00;1.00;1.00;1.00	Viruses: 1.00	Uroviricota: 1.00	Caudoviricetes: 1.00	Caudovirales: 1.00	Siphoviridae: 1.00	NA	Siphoviridae sp.: 1.00	370	NA	0	NA	unkonwn
A10140_k149_113219	taxid assigned	based on 1/1 ORFs	1;10239;12429;12333;38018	1.00;1.00;1.00;1.00;1.00	Viruses: 1.00	NA	NA	NA	NA	NA	Bacteriophage sp.: 1.00	601	0.81	0	NA	unkonwn
A10140_k149_115488	taxid assigned	based on 1/1 ORFs	1;10239;2731341;2731360;2731618;2731619;28883;2100420;2100421	1.00;1.00;1.00;1.00;1.00;1.00;1.00;1.00;1.00	Viruses: 1.00	Uroviricota: 1.00	Caudoviricetes: 1.00	Caudovirales: 1.00	NA	NA	uncultured Caudovirales phage: 1.00	321	NA	0	NA	unkonwn
A10140_k149_118661	taxid assigned	based on 1/1 ORFs	1;10239;2731341;2731360;2731618;2731619;28883;10699;196894	1.00;1.00;1.00;1.00;1.00;1.00;1.00;1.00;1.00	Viruses: 1.00	Uroviricota: 1.00	Caudoviricetes: 1.00	Caudovirales: 1.00	Siphoviridae: 1.00	no support	no support	305	0.33	0	NA	unkonwn
A10140_k149_118998	taxid assigned	based on 3/4 ORFs	1;10239;2731341;2731360;2731618;2731619;28883;10744;1920753;1920754;1054461*	1.00;0.81;0.81;0.81;0.81;0.81;0.81;0.81;0.81;0.65;0.65	Viruses: 0.81	Uroviricota: 0.81	Caudoviricetes: 0.81	Caudovirales: 0.81	Podoviridae: 0.81	Gamaleyavirus: 0.81	Escherichia virus G7C: 0.65	1266	1.74	0	NA	unkonwn
A10140_k149_119536	taxid assigned	based on 3/3 ORFs	1;10239;2731341;2731360;2731618;2731619;28883;10662;1911928	1.00;0.68;0.68;0.68;0.68;0.68;0.68;0.68;0.68	Viruses: 0.68	Uroviricota: 0.68	Caudoviricetes: 0.68	Caudovirales: 0.68	Myoviridae: 0.68	no support	no support	1786	1.23	0	NA	unkonwn
A10140_k149_121179	taxid assigned	based on 4/5 ORFs	1;10239;2731341;2731360;2731618;2731619;28883;2100420;2100421	1.00;0.59;0.59;0.59;0.59;0.59;0.59;0.59;0.59	Viruses: 0.59	Uroviricota: 0.59	Caudoviricetes: 0.59	Caudovirales: 0.59	NA	NA	uncultured Caudovirales phage: 0.59	4300	2.09	0	NA	unkonwn
A10140_k149_12312	taxid assigned	based on 1/1 ORFs	1;10239;2731341;2731360;2731618;2731619;28883;10662;1198136;10663;2562645;2502305	1.00;1.00;1.00;1.00;1.00;1.00;1.00;1.00;1.00;1.00;1.00;1.00	Viruses: 1.00	Uroviricota: 1.00	Caudoviricetes: 1.00	Caudovirales: 1.00	Myoviridae: 1.00	Tequatrovirus: 1.00	Escherichia phage vB_EcoM_G4500: 1.00	337	NA	0	NA	unkonwn
A10140_k149_123261	taxid assigned	based on 3/3 ORFs	1;10239;2731341;2731360;2731618;2731619;28883;10662;1911928	1.00;0.67;0.67;0.67;0.67;0.67;0.67;0.67;0.67	Viruses: 0.67	Uroviricota: 0.67	Caudoviricetes: 0.67	Caudovirales: 0.67	Myoviridae: 0.67	no support	no support	1152	0.78	0	NA	unkonwn
A10140_k149_12389	taxid assigned	based on 4/6 ORFs	1;10239;2731341;2731360;2731618;2731619;28883;10699;196894;2170413	1.00;1.00;1.00;1.00;1.00;1.00;1.00;0.89;0.89;0.89	Viruses: 1.00	Uroviricota: 1.00	Caudoviricetes: 1.00	Caudovirales: 1.00	Siphoviridae: 0.89	NA	Siphoviridae sp.: 0.89	1627	2.25	0	NA	unkonwn
A10140_k149_124950	taxid assigned	based on 1/1 ORFs	1;10239;12429;12333;38018	1.00;1.00;1.00;1.00;1.00	Viruses: 1.00	NA	NA	NA	NA	NA	Bacteriophage sp.: 1.00	363	NA	0	NA	unkonwn
A10140_k149_125111	taxid assigned	based on 1/2 ORFs	1;10239;2731341;2731360;2731618;2731619;28883;10699;196894;2163632	1.00;1.00;1.00;1.00;1.00;1.00;1.00;1.00;1.00;1.00	Viruses: 1.00	Uroviricota: 1.00	Caudoviricetes: 1.00	Caudovirales: 1.00	Siphoviridae: 1.00	NA	Dickeya phage Sucellus: 1.00	582	1.36	0	NA	unkonwn
A10140_k149_125544	taxid assigned	based on 1/1 ORFs	1;10239;2731341;2731360;2731618;2731619;28883;2100420;2100421	1.00;1.00;1.00;1.00;1.00;1.00;1.00;1.00;1.00	Viruses: 1.00	Uroviricota: 1.00	Caudoviricetes: 1.00	Caudovirales: 1.00	NA	NA	uncultured Caudovirales phage: 1.00	320	0.47	0	NA	unkonwn
A10140_k149_125812	taxid assigned	based on 1/1 ORFs	1;10239;2731341;2731360;2731618;2731619;28883;10662;196896;2202564	1.00;1.00;1.00;1.00;1.00;1.00;1.00;1.00;1.00;1.00	Viruses: 1.00	Uroviricota: 1.00	Caudoviricetes: 1.00	Caudovirales: 1.00	Myoviridae: 1.00	NA	Myoviridae sp.: 1.00	317	NA	0	NA	unkonwn
A10140_k149_125978	taxid assigned	based on 1/1 ORFs	1;10239;2731341;2731360;2731618;2731619;28883;2100420;2100421	1.00;1.00;1.00;1.00;1.00;1.00;1.00;1.00;1.00	Viruses: 1.00	Uroviricota: 1.00	Caudoviricetes: 1.00	Caudovirales: 1.00	NA	NA	uncultured Caudovirales phage: 1.00	1341	NA	0	NA	unkonwn
A10140_k149_125991	taxid assigned	based on 4/4 ORFs	1;10239;2731341;2731360;2731618;2731619;28883;2100420;2100421	1.00;0.53;0.53;0.53;0.53;0.53;0.53;0.53;0.53	Viruses: 0.53	Uroviricota: 0.53	Caudoviricetes: 0.53	Caudovirales: 0.53	NA	NA	uncultured Caudovirales phage: 0.53	2964	NA	0	NA	unkonwn
A10140_k149_127233	taxid assigned	based on 1/1 ORFs	1;10239;2731341;2731360;2731618;2731619;28883;2100420;2100421	1.00;1.00;1.00;1.00;1.00;1.00;1.00;1.00;1.00	Viruses: 1.00	Uroviricota: 1.00	Caudoviricetes: 1.00	Caudovirales: 1.00	NA	NA	uncultured Caudovirales phage: 1.00	512	NA	0	NA	unkonwn
A10140_k149_129700	taxid assigned	based on 1/1 ORFs	1;10239;2559587;2732396;2732405;2732460;2732542;10877;39781;2584979	1.00;1.00;1.00;1.00;1.00;1.00;1.00;1.00;1.00;1.00	Viruses: 1.00	Duplornaviricota: 1.00	Vidaverviricetes: 1.00	Mindivirales: 1.00	Cystoviridae: 1.00	NA	Cystoviridae sp.: 1.00	377	NA	0	NA	unkonwn
A10140_k149_130345	taxid assigned	based on 1/2 ORFs	1;10239;2731341;2731360;2731618;2731619;28883;2100420;2100421	1.00;1.00;1.00;1.00;1.00;1.00;1.00;1.00;1.00	Viruses: 1.00	Uroviricota: 1.00	Caudoviricetes: 1.00	Caudovirales: 1.00	NA	NA	uncultured Caudovirales phage: 1.00	1178	NA	0	NA	unkonwn
A10140_k149_132521	taxid assigned	based on 1/1 ORFs	1;10239;2731341;2731360;2731618;2731619;28883;10699;196894;2170413	1.00;1.00;1.00;1.00;1.00;1.00;1.00;1.00;1.00;1.00	Viruses: 1.00	Uroviricota: 1.00	Caudoviricetes: 1.00	Caudovirales: 1.00	Siphoviridae: 1.00	NA	Siphoviridae sp.: 1.00	410	0.81	0	NA	unkonwn
A10140_k149_13262	taxid assigned	based on 1/1 ORFs	1;10239;2731341;2731360;2731618;2731619;28883;10699;2169599;2169621	1.00;1.00;1.00;1.00;1.00;1.00;1.00;1.00;1.00;1.00	Viruses: 1.00	Uroviricota: 1.00	Caudoviricetes: 1.00	Caudovirales: 1.00	Siphoviridae: 1.00	Limdunavirus: 1.00	no support	345	NA	0	NA	unkonwn
A10140_k149_134436	taxid assigned	based on 1/1 ORFs	1;10239;2731341;2731360;2731618;2731619;28883;10662;1911928;2508196;2282400	1.00;1.00;1.00;1.00;1.00;1.00;1.00;1.00;1.00;1.00;1.00	Viruses: 1.00	Uroviricota: 1.00	Caudoviricetes: 1.00	Caudovirales: 1.00	Myoviridae: 1.00	NA	Acinetobacter phage ABPH49: 1.00	661	NA	0	NA	unkonwn
A10140_k149_13725	taxid assigned	based on 3/5 ORFs	1;10239;2731341;2731360;2731618;2731619;28883;2100420;2100421	1.00;0.91;0.91;0.91;0.91;0.91;0.91;0.91;0.91	Viruses: 0.91	Uroviricota: 0.91	Caudoviricetes: 0.91	Caudovirales: 0.91	NA	NA	uncultured Caudovirales phage: 0.91	2859	1.45	0	NA	unkonwn
A10140_k149_138541	taxid assigned	based on 1/1 ORFs	1;10239;2731341;2731360;2731618;2731619;28883;2100420;2100421	1.00;1.00;1.00;1.00;1.00;1.00;1.00;1.00;1.00	Viruses: 1.00	Uroviricota: 1.00	Caudoviricetes: 1.00	Caudovirales: 1.00	NA	NA	uncultured Caudovirales phage: 1.00	635	0.35	0	NA	unkonwn
A10140_k149_14012	taxid assigned	based on 1/1 ORFs	1;10239;2731341;2731360;2731618;2731619;28883;2100420;2100421	1.00;1.00;1.00;1.00;1.00;1.00;1.00;1.00;1.00	Viruses: 1.00	Uroviricota: 1.00	Caudoviricetes: 1.00	Caudovirales: 1.00	NA	NA	uncultured Caudovirales phage: 1.00	744	NA	0	NA	unkonwn
A10140_k149_140241	taxid assigned	based on 2/3 ORFs	1;10239;2731341;2731360;2731618;2731619;28883;10662;1911928;2508196;2282400	1.00;0.60;0.60;0.60;0.60;0.60;0.60;0.60;0.60;0.60;0.60	Viruses: 0.60	Uroviricota: 0.60	Caudoviricetes: 0.60	Caudovirales: 0.60	Myoviridae: 0.60	NA	Acinetobacter phage ABPH49: 0.60	857	NA	0	NA	unkonwn
A10140_k149_141874	taxid assigned	based on 2/2 ORFs	1;10239;2731341;2731360;2731618;2731619;28883;10744;196895;1978007	1.00;1.00;1.00;1.00;1.00;1.00;1.00;1.00;1.00;1.00	Viruses: 1.00	Uroviricota: 1.00	Caudoviricetes: 1.00	Caudovirales: 1.00	Podoviridae: 1.00	no support	no support	292	NA	0	NA	unkonwn
A10140_k149_142103	taxid assigned	based on 1/1 ORFs	1;10239;2731341;2731360;2731618;2731619;28883;2100420;2100421	1.00;1.00;1.00;1.00;1.00;1.00;1.00;1.00;1.00	Viruses: 1.00	Uroviricota: 1.00	Caudoviricetes: 1.00	Caudovirales: 1.00	NA	NA	uncultured Caudovirales phage: 1.00	308	NA	0	NA	unkonwn
A10140_k149_1460	taxid assigned	based on 2/2 ORFs	1;10239;2731341;2731360;2731618;2731619;28883;10699;196894;2170413	1.00;0.61;0.61;0.61;0.61;0.61;0.61;0.61;0.61;0.61	Viruses: 0.61	Uroviricota: 0.61	Caudoviricetes: 0.61	Caudovirales: 0.61	Siphoviridae: 0.61	NA	Siphoviridae sp.: 0.61	594	0.49	0	NA	unkonwn
A10140_k149_15214	taxid assigned	based on 2/5 ORFs	1;10239;2731341;2731360;2731618;2731619;28883;10662;1198136;1913651	1.00;1.00;1.00;1.00;1.00;1.00;1.00;1.00;0.66;0.66	Viruses: 1.00	Uroviricota: 1.00	Caudoviricetes: 1.00	Caudovirales: 1.00	Myoviridae: 1.00	Krischvirus: 0.66	no support	1490	0.76	0	NA	unkonwn
A10140_k149_16681	taxid assigned	based on 1/1 ORFs	1;10239;2731341;2731360;2731618;2731619;28883;10699;1623305;2050979	1.00;1.00;1.00;1.00;1.00;1.00;1.00;1.00;1.00;1.00	Viruses: 1.00	Uroviricota: 1.00	Caudoviricetes: 1.00	Caudovirales: 1.00	Siphoviridae: 1.00	Skunavirus: 1.00	no support	379	1.3	0	NA	unkonwn
A10140_k149_18270	taxid assigned	based on 2/2 ORFs	1;10239;2731341;2731360;2731618;2731619;28883;2100420;2100421	1.00;0.52;0.52;0.52;0.52;0.52;0.52;0.52;0.52	Viruses: 0.52	Uroviricota: 0.52	Caudoviricetes: 0.52	Caudovirales: 0.52	NA	NA	uncultured Caudovirales phage: 0.52	964	NA	0	NA	unkonwn
A10140_k149_22664	taxid assigned	based on 1/1 ORFs	1;10239;2731341;2731360;2731618;2731619;28883;10699;1623305	1.00;1.00;1.00;1.00;1.00;1.00;1.00;1.00;1.00	Viruses: 1.00	Uroviricota: 1.00	Caudoviricetes: 1.00	Caudovirales: 1.00	Siphoviridae: 1.00	Skunavirus: 1.00	no support	314	1.02	0	NA	unkonwn
A10140_k149_23660	taxid assigned	based on 2/2 ORFs	1;10239;2731341;2731360;2731618;2731619;28883;10662;1911928	1.00;0.73;0.73;0.73;0.73;0.73;0.73;0.73;0.73	Viruses: 0.73	Uroviricota: 0.73	Caudoviricetes: 0.73	Caudovirales: 0.73	Myoviridae: 0.73	no support	no support	896	0.61	0	NA	unkonwn
A10140_k149_2410	taxid assigned	based on 1/1 ORFs	1;10239;2731341;2731360;2731618;2731619;28883;10662	1.00;1.00;1.00;1.00;1.00;1.00;1.00;1.00	Viruses: 1.00	Uroviricota: 1.00	Caudoviricetes: 1.00	Caudovirales: 1.00	Myoviridae: 1.00	no support	no support	348	0.12	0	NA	unkonwn
A10140_k149_24817	taxid assigned	based on 1/1 ORFs	1;10239;2731341;2731360;2731618;2731619;28883;2100420;2100421	1.00;1.00;1.00;1.00;1.00;1.00;1.00;1.00;1.00	Viruses: 1.00	Uroviricota: 1.00	Caudoviricetes: 1.00	Caudovirales: 1.00	NA	NA	uncultured Caudovirales phage: 1.00	367	NA	0	NA	unkonwn
A10140_k149_273	taxid assigned	based on 1/1 ORFs	1;10239;2731341;2731360;2731618;2731619;28883;10662;2733124	1.00;1.00;1.00;1.00;1.00;1.00;1.00;1.00;1.00	Viruses: 1.00	Uroviricota: 1.00	Caudoviricetes: 1.00	Caudovirales: 1.00	Myoviridae: 1.00	Phapecoctavirus: 1.00	no support	677	0.19	0	NA	unkonwn
A10140_k149_28798	taxid assigned	based on 1/2 ORFs	1;10239;2731341;2731360;2731618;2731619;28883;10699;196894;2170413	1.00;1.00;1.00;1.00;1.00;1.00;1.00;1.00;1.00;1.00	Viruses: 1.00	Uroviricota: 1.00	Caudoviricetes: 1.00	Caudovirales: 1.00	Siphoviridae: 1.00	NA	Siphoviridae sp.: 1.00	460	1.08	0	NA	unkonwn
A10140_k149_29042	taxid assigned	based on 1/1 ORFs	1;10239;2731341;2731360;2731618;2731619;28883;10699;196894;2170413	1.00;1.00;1.00;1.00;1.00;1.00;1.00;1.00;1.00;1.00	Viruses: 1.00	Uroviricota: 1.00	Caudoviricetes: 1.00	Caudovirales: 1.00	Siphoviridae: 1.00	NA	Siphoviridae sp.: 1.00	746	NA	0	NA	unkonwn
A10140_k149_29115	taxid assigned	based on 3/4 ORFs	1;10239;2731341;2731360;2731618;2731619;28883;10699;196894;2170413	1.00;0.76;0.76;0.76;0.76;0.76;0.76;0.76;0.76;0.76	Viruses: 0.76	Uroviricota: 0.76	Caudoviricetes: 0.76	Caudovirales: 0.76	Siphoviridae: 0.76	NA	Siphoviridae sp.: 0.76	1962	2.72	0	NA	unkonwn
A10140_k149_29466	taxid assigned	based on 1/4 ORFs	1;10239;2731341;2731360;2731618;2731619;28883;10662;1911928;2508196;2282400	1.00;1.00;1.00;1.00;1.00;1.00;1.00;1.00;1.00;1.00;1.00	Viruses: 1.00	Uroviricota: 1.00	Caudoviricetes: 1.00	Caudovirales: 1.00	Myoviridae: 1.00	NA	Acinetobacter phage ABPH49: 1.00	1056	NA	0	NA	unkonwn
A10140_k149_29775	taxid assigned	based on 1/1 ORFs	1;10239;2731341;2731360;2731618;2731619;28883;10662;2560131	1.00;1.00;1.00;1.00;1.00;1.00;1.00;1.00;1.00	Viruses: 1.00	Uroviricota: 1.00	Caudoviricetes: 1.00	Caudovirales: 1.00	Myoviridae: 1.00	Ficleduovirus: 1.00	no support	359	NA	0	NA	unkonwn
A10140_k149_29894	taxid assigned	based on 1/2 ORFs	1;10239;2731341;2731360;2731618;2731619;28883;2100420;2100421	1.00;1.00;1.00;1.00;1.00;1.00;1.00;1.00;1.00	Viruses: 1.00	Uroviricota: 1.00	Caudoviricetes: 1.00	Caudovirales: 1.00	NA	NA	uncultured Caudovirales phage: 1.00	1242	1.55	0	NA	unkonwn
A10140_k149_31541	taxid assigned	based on 2/2 ORFs	1;10239;2731341;2731360;2731618;2731619;28883;10662;1911928	1.00;1.00;1.00;1.00;1.00;1.00;1.00;1.00;1.00	Viruses: 1.00	Uroviricota: 1.00	Caudoviricetes: 1.00	Caudovirales: 1.00	Myoviridae: 1.00	no support	no support	995	0.68	0	NA	unkonwn
A10140_k149_3304	taxid assigned	based on 1/1 ORFs	1;10239;2731341;2731360;2731618;2731619;28883;10744;196895;1978007;1327990	1.00;1.00;1.00;1.00;1.00;1.00;1.00;1.00;1.00;1.00;1.00	Viruses: 1.00	Uroviricota: 1.00	Caudoviricetes: 1.00	Caudovirales: 1.00	Podoviridae: 1.00	NA	Cellulophaga phage phi14:2: 1.00	352	NA	0	NA	unkonwn
A10140_k149_37286	taxid assigned	based on 1/1 ORFs	1;10239;2731341;2731360;2731618;2731619;28883;10662;196896;2769337	1.00;1.00;1.00;1.00;1.00;1.00;1.00;1.00;1.00;1.00	Viruses: 1.00	Uroviricota: 1.00	Caudoviricetes: 1.00	Caudovirales: 1.00	Myoviridae: 1.00	NA	Xanthomonas phage Xoo-sp14: 1.00	320	NA	0	NA	unkonwn
A10140_k149_37837	taxid assigned	based on 1/1 ORFs	1;10239;2731341;2731360;2731618;2731619;28883;10662;2733124	1.00;1.00;1.00;1.00;1.00;1.00;1.00;1.00;1.00	Viruses: 1.00	Uroviricota: 1.00	Caudoviricetes: 1.00	Caudovirales: 1.00	Myoviridae: 1.00	Phapecoctavirus: 1.00	no support	439	0.12	0	NA	unkonwn
A10140_k149_40313	taxid assigned	based on 2/2 ORFs	1;10239;2731341;2731360;2731618;2731619;28883;2100420;2100421	1.00;0.68;0.68;0.68;0.68;0.68;0.68;0.68;0.68	Viruses: 0.68	Uroviricota: 0.68	Caudoviricetes: 0.68	Caudovirales: 0.68	NA	NA	uncultured Caudovirales phage: 0.68	1162	NA	0	NA	unkonwn
A10140_k149_42741	taxid assigned	based on 1/1 ORFs	1;10239;12429;12333;38018	1.00;1.00;1.00;1.00;1.00	Viruses: 1.00	NA	NA	NA	NA	NA	Bacteriophage sp.: 1.00	336	NA	0	NA	unkonwn
A10140_k149_43242	taxid assigned	based on 1/3 ORFs	1;10239;2731341;2731360;2731618;2731619;28883;10662;1911928;2508196;2282400	1.00;1.00;1.00;1.00;1.00;1.00;1.00;1.00;1.00;1.00;1.00	Viruses: 1.00	Uroviricota: 1.00	Caudoviricetes: 1.00	Caudovirales: 1.00	Myoviridae: 1.00	NA	Acinetobacter phage ABPH49: 1.00	1225	2.51	0	NA	unkonwn
A10140_k149_43733	taxid assigned	based on 2/3 ORFs	1;10239;2731341;2731360;2731618;2731619;28883;10662;1911928	1.00;0.55;0.55;0.55;0.55;0.55;0.55;0.55;0.55	Viruses: 0.55	Uroviricota: 0.55	Caudoviricetes: 0.55	Caudovirales: 0.55	Myoviridae: 0.55	no support	no support	656	0.45	0	NA	unkonwn
A10140_k149_45169	taxid assigned	based on 1/1 ORFs	1;10239;2731341;2731360;2731618;2731619;28883;10699;196894;2170413	1.00;1.00;1.00;1.00;1.00;1.00;1.00;1.00;1.00;1.00	Viruses: 1.00	Uroviricota: 1.00	Caudoviricetes: 1.00	Caudovirales: 1.00	Siphoviridae: 1.00	NA	Siphoviridae sp.: 1.00	328	NA	0	NA	unkonwn
A10140_k149_47080	taxid assigned	based on 1/2 ORFs	1;10239;2731341;2731360;2731618;2731619;28883;10662;1911928;2508196;2282400	1.00;1.00;1.00;1.00;1.00;1.00;1.00;1.00;1.00;1.00;1.00	Viruses: 1.00	Uroviricota: 1.00	Caudoviricetes: 1.00	Caudovirales: 1.00	Myoviridae: 1.00	NA	Acinetobacter phage ABPH49: 1.00	577	NA	0	NA	unkonwn
A10140_k149_47636	taxid assigned	based on 1/1 ORFs	1;10239;2731341;2731360;2731618;2731619;28883;10744;196895;2599764	1.00;1.00;1.00;1.00;1.00;1.00;1.00;1.00;1.00;1.00	Viruses: 1.00	Uroviricota: 1.00	Caudoviricetes: 1.00	Caudovirales: 1.00	Podoviridae: 1.00	NA	Sinorhizobium phage ort11: 1.00	1197	1.59	0	NA	unkonwn
A10140_k149_48374	taxid assigned	based on 1/1 ORFs	1;10239;2731341;2731360;2731618;2731619;28883;2100420;2100421	1.00;1.00;1.00;1.00;1.00;1.00;1.00;1.00;1.00	Viruses: 1.00	Uroviricota: 1.00	Caudoviricetes: 1.00	Caudovirales: 1.00	NA	NA	uncultured Caudovirales phage: 1.00	448	NA	0	NA	unkonwn
A10140_k149_49410	taxid assigned	based on 1/1 ORFs	1;10239;2731341;2731360;2731618;2731619;28883;2100420;2100421	1.00;1.00;1.00;1.00;1.00;1.00;1.00;1.00;1.00	Viruses: 1.00	Uroviricota: 1.00	Caudoviricetes: 1.00	Caudovirales: 1.00	NA	NA	uncultured Caudovirales phage: 1.00	331	NA	0	NA	unkonwn
A10140_k149_51818	taxid assigned	based on 1/1 ORFs	1;10239;2731341;2731360;2731618;2731619;28883;10699;196894;2170413	1.00;1.00;1.00;1.00;1.00;1.00;1.00;1.00;1.00;1.00	Viruses: 1.00	Uroviricota: 1.00	Caudoviricetes: 1.00	Caudovirales: 1.00	Siphoviridae: 1.00	NA	Siphoviridae sp.: 1.00	361	NA	0	NA	unkonwn
A10140_k149_51913	taxid assigned	based on 1/2 ORFs	1;10239;2731341;2731360;2731618;2731619;28883;10662;196896;2202564	1.00;1.00;1.00;1.00;1.00;1.00;1.00;1.00;1.00;1.00	Viruses: 1.00	Uroviricota: 1.00	Caudoviricetes: 1.00	Caudovirales: 1.00	Myoviridae: 1.00	NA	Myoviridae sp.: 1.00	354	0.73	0	NA	unkonwn
A10140_k149_55014	taxid assigned	based on 3/6 ORFs	1;10239;2731341;2731360;2731618;2731619;28883;2100420;2100421	1.00;0.81;0.81;0.81;0.81;0.81;0.81;0.81;0.81	Viruses: 0.81	Uroviricota: 0.81	Caudoviricetes: 0.81	Caudovirales: 0.81	NA	NA	uncultured Caudovirales phage: 0.81	3796	4.36	0	NA	unkonwn
A10140_k149_56107	taxid assigned	based on 1/1 ORFs	1;10239;2731341;2731360;2731618;2731619;28883;10662;1911928;1914850;2184715;2591365	1.00;1.00;1.00;1.00;1.00;1.00;1.00;1.00;1.00;1.00;1.00;1.00	Viruses: 1.00	Uroviricota: 1.00	Caudoviricetes: 1.00	Caudovirales: 1.00	Myoviridae: 1.00	Certrevirus: 1.00	Klebsiella phage vB_KaeM_KaOmega: 1.00	308	NA	0	NA	unkonwn
A10140_k149_57094	taxid assigned	based on 1/2 ORFs	1;10239;2731341;2731360;2731618;2731619;28883;10744	1.00;1.00;1.00;1.00;1.00;1.00;1.00;1.00	Viruses: 1.00	Uroviricota: 1.00	Caudoviricetes: 1.00	Caudovirales: 1.00	Podoviridae: 1.00	no support	no support	350	0.43	0	NA	unkonwn
A10140_k149_59329	taxid assigned	based on 1/3 ORFs	1;10239;2731341;2731360;2731618;2731619;28883;10662;1911928	1.00;1.00;1.00;1.00;1.00;1.00;1.00;1.00;1.00	Viruses: 1.00	Uroviricota: 1.00	Caudoviricetes: 1.00	Caudovirales: 1.00	Myoviridae: 1.00	no support	no support	526	0.35	0	NA	unkonwn
A10140_k149_59940	taxid assigned	based on 2/3 ORFs	1;10239;2731341;2731360;2731618;2731619;28883;2100420;2100421	1.00;0.59;0.59;0.59;0.59;0.59;0.59;0.59;0.59	Viruses: 0.59	Uroviricota: 0.59	Caudoviricetes: 0.59	Caudovirales: 0.59	NA	NA	uncultured Caudovirales phage: 0.59	508	1.23	0	WP_227645345.1 tyrosine-type recombinase/integrase, partial [Klebsiella pneumoniae]	temperate
A10140_k149_6037	taxid assigned	based on 1/2 ORFs	1;10239;2731341;2731360;2731618;2731619;28883;2100420;2100421	1.00;1.00;1.00;1.00;1.00;1.00;1.00;1.00;1.00	Viruses: 1.00	Uroviricota: 1.00	Caudoviricetes: 1.00	Caudovirales: 1.00	NA	NA	uncultured Caudovirales phage: 1.00	1204	NA	0	NA	unkonwn
A10140_k149_61558	taxid assigned	based on 1/1 ORFs	1;10239;2731341;2731360;2731618;2731619;28883;2100420;2100421	1.00;1.00;1.00;1.00;1.00;1.00;1.00;1.00;1.00	Viruses: 1.00	Uroviricota: 1.00	Caudoviricetes: 1.00	Caudovirales: 1.00	NA	NA	uncultured Caudovirales phage: 1.00	887	NA	0	NA	unkonwn
A10140_k149_64886	taxid assigned	based on 1/2 ORFs	1;10239;2731341;2731360;2731618;2731619;28883;2100420;2100421	1.00;1.00;1.00;1.00;1.00;1.00;1.00;1.00;1.00	Viruses: 1.00	Uroviricota: 1.00	Caudoviricetes: 1.00	Caudovirales: 1.00	NA	NA	uncultured Caudovirales phage: 1.00	303	NA	0	NA	unkonwn
A10140_k149_65601	taxid assigned	based on 2/3 ORFs	1;10239;2731341;2731360;2731618;2731619;28883;10662;1911928;2508196	1.00;0.59;0.59;0.59;0.59;0.59;0.59;0.59;0.59;0.59	Viruses: 0.59	Uroviricota: 0.59	Caudoviricetes: 0.59	Caudovirales: 0.59	Myoviridae: 0.59	no support	no support	754	NA	0	WP_159192278.1 integrase arm-type DNA-binding domain-containing protein, partial [Klebsiella pneumoniae]	temperate
A10140_k149_66342	taxid assigned	based on 1/2 ORFs	1;10239;2731341;2731360;2731618;2731619;28883;10662;1911928	1.00;1.00;1.00;1.00;1.00;1.00;1.00;1.00;1.00	Viruses: 1.00	Uroviricota: 1.00	Caudoviricetes: 1.00	Caudovirales: 1.00	Myoviridae: 1.00	no support	no support	731	NA	0	NA	unkonwn
A10140_k149_69502	taxid assigned	based on 1/2 ORFs	1;10239;12429;12333;38018	1.00;1.00;1.00;1.00;1.00	Viruses: 1.00	NA	NA	NA	NA	NA	Bacteriophage sp.: 1.00	544	NA	0	NA	unkonwn
A10140_k149_7245	taxid assigned	based on 1/1 ORFs	1;10239;2731341;2731360;2731618;2731619;28883;10662;1911928	1.00;1.00;1.00;1.00;1.00;1.00;1.00;1.00;1.00	Viruses: 1.00	Uroviricota: 1.00	Caudoviricetes: 1.00	Caudovirales: 1.00	Myoviridae: 1.00	no support	no support	364	0.25	0	NA	unkonwn
A10140_k149_73111	taxid assigned	based on 1/1 ORFs	1;10239;2731342;2732091;2732412;2732413;2732414;10841;117574;2202644	1.00;1.00;1.00;1.00;1.00;1.00;1.00;1.00;1.00;1.00	Viruses: 1.00	Phixviricota: 1.00	Malgrandaviricetes: 1.00	Petitvirales: 1.00	Microviridae: 1.00	NA	Microviridae sp.: 1.00	331	7.86	0	NA	unkonwn
A10140_k149_76314	taxid assigned	based on 1/1 ORFs	1;10239;2731341;2731360;2731618;2731619;28883;10744;388452	1.00;1.00;1.00;1.00;1.00;1.00;1.00;1.00;1.00	Viruses: 1.00	Uroviricota: 1.00	Caudoviricetes: 1.00	Caudovirales: 1.00	Podoviridae: 1.00	NA	Lactococcus virus KSY1: 1.00	456	NA	0	NA	unkonwn
A10140_k149_76343	taxid assigned	based on 2/2 ORFs	1;10239;2731341;2731360;2731618;2731619;28883;10699;196894;2170413	1.00;0.72;0.72;0.72;0.72;0.72;0.72;0.72;0.72;0.72	Viruses: 0.72	Uroviricota: 0.72	Caudoviricetes: 0.72	Caudovirales: 0.72	Siphoviridae: 0.72	NA	Siphoviridae sp.: 0.72	337	0.55	0	NA	unkonwn
A10140_k149_7654	taxid assigned	based on 1/1 ORFs	1;10239;2731341;2731360;2731618;2731619;28883;10699;1623305;2050979	1.00;1.00;1.00;1.00;1.00;1.00;1.00;1.00;1.00;1.00	Viruses: 1.00	Uroviricota: 1.00	Caudoviricetes: 1.00	Caudovirales: 1.00	Siphoviridae: 1.00	Skunavirus: 1.00	no support	314	NA	0	NA	unkonwn
A10140_k149_84975	taxid assigned	based on 2/2 ORFs	1;10239;2731341;2731360;2731618;2731619;28883;10699;196894;2170413	1.00;0.69;0.69;0.69;0.69;0.69;0.69;0.69;0.69;0.69	Viruses: 0.69	Uroviricota: 0.69	Caudoviricetes: 0.69	Caudovirales: 0.69	Siphoviridae: 0.69	NA	Siphoviridae sp.: 0.69	802	1.11	0	NA	unkonwn
A10140_k149_87835	taxid assigned	based on 1/1 ORFs	1;10239;2731341;2731360;2731618;2731619;28883;10662;1911928	1.00;1.00;1.00;1.00;1.00;1.00;1.00;1.00;1.00	Viruses: 1.00	Uroviricota: 1.00	Caudoviricetes: 1.00	Caudovirales: 1.00	Myoviridae: 1.00	no support	no support	302	NA	0	NA	unkonwn
A10140_k149_8975	taxid assigned	based on 1/2 ORFs	1;10239;2731341;2731360;2731618;2731619;28883;10699;196894;2170413	1.00;1.00;1.00;1.00;1.00;1.00;1.00;1.00;1.00;1.00	Viruses: 1.00	Uroviricota: 1.00	Caudoviricetes: 1.00	Caudovirales: 1.00	Siphoviridae: 1.00	NA	Siphoviridae sp.: 1.00	1203	2.28	0	NA	unkonwn
A10140_k149_90341	taxid assigned	based on 1/1 ORFs	1;10239;2731341;2731360;2731618;2731619;28883;10699;196894	1.00;1.00;1.00;1.00;1.00;1.00;1.00;1.00;1.00	Viruses: 1.00	Uroviricota: 1.00	Caudoviricetes: 1.00	Caudovirales: 1.00	Siphoviridae: 1.00	no support	no support	362	NA	0	NA	unkonwn
A10140_k149_9231	taxid assigned	based on 1/2 ORFs	1;10239;2731341;2731360;2731618;2731619;28883;10662;1911928	1.00;1.00;1.00;1.00;1.00;1.00;1.00;1.00;1.00	Viruses: 1.00	Uroviricota: 1.00	Caudoviricetes: 1.00	Caudovirales: 1.00	Myoviridae: 1.00	no support	no support	354	0.24	0	NA	unkonwn
A10140_k149_92939	taxid assigned	based on 1/3 ORFs	1;10239;2731341;2731360;2731618;2731619;28883;10662;1911928	1.00;1.00;1.00;1.00;1.00;1.00;1.00;1.00;1.00	Viruses: 1.00	Uroviricota: 1.00	Caudoviricetes: 1.00	Caudovirales: 1.00	Myoviridae: 1.00	no support	no support	558	0.19	0	NA	unkonwn
A10140_k149_9397	taxid assigned	based on 1/1 ORFs	1;10239;2731341;2731360;2731618;2731619;28883;10699;196894;2170413	1.00;1.00;1.00;1.00;1.00;1.00;1.00;1.00;1.00;1.00	Viruses: 1.00	Uroviricota: 1.00	Caudoviricetes: 1.00	Caudovirales: 1.00	Siphoviridae: 1.00	NA	Siphoviridae sp.: 1.00	500	0.69	0	NA	unkonwn
A10140_k149_96887	taxid assigned	based on 1/3 ORFs	1;10239;2731341;2731360;2731618;2731619;28883;10699;196894;2593342	1.00;1.00;1.00;1.00;1.00;1.00;1.00;1.00;1.00;1.00	Viruses: 1.00	Uroviricota: 1.00	Caudoviricetes: 1.00	Caudovirales: 1.00	Siphoviridae: 1.00	NA	Microbacterium phage WaterT: 1.00	798	0.23	0	NA	unkonwn
A10140_k149_98558	taxid assigned	based on 1/1 ORFs	1;10239;2731341;2731360;2731618;2731619;28883;10662;1911928;2508196;2282400	1.00;1.00;1.00;1.00;1.00;1.00;1.00;1.00;1.00;1.00;1.00	Viruses: 1.00	Uroviricota: 1.00	Caudoviricetes: 1.00	Caudovirales: 1.00	Myoviridae: 1.00	NA	Acinetobacter phage ABPH49: 1.00	381	NA	0	NA	unkonwn
A10140_k149_98951	taxid assigned	based on 1/1 ORFs	1;10239;12429;12333;38018	1.00;1.00;1.00;1.00;1.00	Viruses: 1.00	NA	NA	NA	NA	NA	Bacteriophage sp.: 1.00	348	1.25	0	NA	unkonwn
A10140_k149_99159	taxid assigned	based on 1/2 ORFs	1;10239;2731341;2731360;2731618;2731619;28883;10662;196896;1279082	1.00;1.00;1.00;1.00;1.00;1.00;1.00;1.00;1.00;1.00	Viruses: 1.00	Uroviricota: 1.00	Caudoviricetes: 1.00	Caudovirales: 1.00	Myoviridae: 1.00	NA	Pseudomonas phage PPpW-3: 1.00	354	0.82	0	NA	unkonwn
A10146_k149_103458	taxid assigned	based on 1/2 ORFs	1;10239;2731341;2731360;2731618;2731619;28883;2100420;2100421	1.00;1.00;1.00;1.00;1.00;1.00;1.00;1.00;1.00	Viruses: 1.00	Uroviricota: 1.00	Caudoviricetes: 1.00	Caudovirales: 1.00	NA	NA	uncultured Caudovirales phage: 1.00	497	NA	0	NA	unkonwn
A10146_k149_104423	taxid assigned	based on 2/2 ORFs	1;10239;2731341;2731360;2731618;2731619;28883;2100420;2100421	1.00;0.51;0.51;0.51;0.51;0.51;0.51;0.51;0.51	Viruses: 0.51	Uroviricota: 0.51	Caudoviricetes: 0.51	Caudovirales: 0.51	NA	NA	uncultured Caudovirales phage: 0.51	868	NA	0	NA	unkonwn
A10146_k149_107998	taxid assigned	based on 1/2 ORFs	1;10239;2731341;2731360;2731618;2731619;28883;10662;1911928	1.00;1.00;1.00;1.00;1.00;1.00;1.00;1.00;1.00	Viruses: 1.00	Uroviricota: 1.00	Caudoviricetes: 1.00	Caudovirales: 1.00	Myoviridae: 1.00	no support	no support	796	NA	0	NA	unkonwn
A10146_k149_108942	taxid assigned	based on 1/1 ORFs	1;10239;2731341;2731360;2731618;2731619;28883;10662;1925779	1.00;1.00;1.00;1.00;1.00;1.00;1.00;1.00;1.00	Viruses: 1.00	Uroviricota: 1.00	Caudoviricetes: 1.00	Caudovirales: 1.00	Myoviridae: 1.00	Nankokuvirus: 1.00	no support	402	NA	0	NA	unkonwn
A10146_k149_111159	taxid assigned	based on 1/1 ORFs	1;10239;2731341;2731360;2731618;2731619;28883;10662;2733124	1.00;1.00;1.00;1.00;1.00;1.00;1.00;1.00;1.00	Viruses: 1.00	Uroviricota: 1.00	Caudoviricetes: 1.00	Caudovirales: 1.00	Myoviridae: 1.00	Phapecoctavirus: 1.00	no support	328	0.09	0	NA	unkonwn
A10146_k149_11476	taxid assigned	based on 2/2 ORFs	1;10239;2731341;2731360;2731618;2731619;28883;10662;1911928;2508196	1.00;0.54;0.54;0.54;0.54;0.54;0.54;0.54;0.54;0.54	Viruses: 0.54	Uroviricota: 0.54	Caudoviricetes: 0.54	Caudovirales: 0.54	Myoviridae: 0.54	no support	no support	831	0.23	0	NA	unkonwn
A10146_k149_116898	taxid assigned	based on 3/3 ORFs	1;10239;2731341;2731360;2731618;2731619;28883;10699;196894;2170413	1.00;1.00;1.00;1.00;1.00;1.00;1.00;0.87;0.87;0.87	Viruses: 1.00	Uroviricota: 1.00	Caudoviricetes: 1.00	Caudovirales: 1.00	Siphoviridae: 0.87	NA	Siphoviridae sp.: 0.87	1609	2.23	0	NA	unkonwn
A10146_k149_117660	taxid assigned	based on 1/1 ORFs	1;10239;2731341;2731360;2731618;2731619;28883;2100420;2100421	1.00;1.00;1.00;1.00;1.00;1.00;1.00;1.00;1.00	Viruses: 1.00	Uroviricota: 1.00	Caudoviricetes: 1.00	Caudovirales: 1.00	NA	NA	uncultured Caudovirales phage: 1.00	526	NA	0	NA	unkonwn
A10146_k149_118309	taxid assigned	based on 1/2 ORFs	1;10239;2731341;2731360;2731618;2731619;28883;10662;1911928	1.00;1.00;1.00;1.00;1.00;1.00;1.00;1.00;1.00	Viruses: 1.00	Uroviricota: 1.00	Caudoviricetes: 1.00	Caudovirales: 1.00	Myoviridae: 1.00	no support	no support	361	NA	0	NA	unkonwn
A10146_k149_122361	taxid assigned	based on 1/1 ORFs	1;10239;2731341;2731360;2731618;2731619;28883;10662;1911928	1.00;1.00;1.00;1.00;1.00;1.00;1.00;1.00;1.00	Viruses: 1.00	Uroviricota: 1.00	Caudoviricetes: 1.00	Caudovirales: 1.00	Myoviridae: 1.00	no support	no support	345	NA	0	NA	unkonwn
A10146_k149_122934	taxid assigned	based on 1/2 ORFs	1;10239;2731341;2731360;2731618;2731619;28883;2100420;2100421	1.00;1.00;1.00;1.00;1.00;1.00;1.00;1.00;1.00	Viruses: 1.00	Uroviricota: 1.00	Caudoviricetes: 1.00	Caudovirales: 1.00	NA	NA	uncultured Caudovirales phage: 1.00	970	NA	0	NA	unkonwn
A10146_k149_127364	taxid assigned	based on 3/4 ORFs	1;10239;2731341;2731360;2731618;2731619;28883;10662;1911928	1.00;0.70;0.70;0.70;0.70;0.70;0.70;0.70;0.70	Viruses: 0.70	Uroviricota: 0.70	Caudoviricetes: 0.70	Caudovirales: 0.70	Myoviridae: 0.70	no support	no support	1478	1.02	0	NA	unkonwn
A10146_k149_128669	taxid assigned	based on 4/6 ORFs	1;10239;2731341;2731360;2731618;2731619;28883;10699;196894;1282995	1.00;0.69;0.69;0.69;0.69;0.69;0.69;0.69;0.69;0.69	Viruses: 0.69	Uroviricota: 0.69	Caudoviricetes: 0.69	Caudovirales: 0.69	Siphoviridae: 0.69	NA	Serratia phage Eta: 0.69	3307	7.71	0	NA	unkonwn
A10146_k149_129769	taxid assigned	based on 1/2 ORFs	1;10239;2731341;2731360;2731618;2731619;28883;10662;1911928;2508196;2282400	1.00;1.00;1.00;1.00;1.00;1.00;1.00;1.00;1.00;1.00;1.00	Viruses: 1.00	Uroviricota: 1.00	Caudoviricetes: 1.00	Caudovirales: 1.00	Myoviridae: 1.00	NA	Acinetobacter phage ABPH49: 1.00	406	0.27	0	NA	unkonwn
A10146_k149_132910	taxid assigned	based on 1/2 ORFs	1;10239;2731341;2731360;2731618;2731619;28883;2100420;2100421	1.00;1.00;1.00;1.00;1.00;1.00;1.00;1.00;1.00	Viruses: 1.00	Uroviricota: 1.00	Caudoviricetes: 1.00	Caudovirales: 1.00	NA	NA	uncultured Caudovirales phage: 1.00	449	NA	0	NA	unkonwn
A10146_k149_134625	taxid assigned	based on 1/1 ORFs	1;10239;2731341;2731360;2731618;2731619;28883;10662;1911928;2508196;2282400	1.00;1.00;1.00;1.00;1.00;1.00;1.00;1.00;1.00;1.00;1.00	Viruses: 1.00	Uroviricota: 1.00	Caudoviricetes: 1.00	Caudovirales: 1.00	Myoviridae: 1.00	NA	Acinetobacter phage ABPH49: 1.00	427	NA	0	NA	unkonwn
A10146_k149_1432	taxid assigned	based on 1/1 ORFs	1;10239;2731341;2731360;2731618;2731619;28883;2100420;2100421	1.00;1.00;1.00;1.00;1.00;1.00;1.00;1.00;1.00	Viruses: 1.00	Uroviricota: 1.00	Caudoviricetes: 1.00	Caudovirales: 1.00	NA	NA	uncultured Caudovirales phage: 1.00	472	NA	0	NA	unkonwn
A10146_k149_143390	taxid assigned	based on 1/1 ORFs	1;10239;2731341;2731360;2731618;2731619;28883;10662;1911928	1.00;1.00;1.00;1.00;1.00;1.00;1.00;1.00;1.00	Viruses: 1.00	Uroviricota: 1.00	Caudoviricetes: 1.00	Caudovirales: 1.00	Myoviridae: 1.00	no support	no support	454	NA	0	NA	unkonwn
A10146_k149_14364	taxid assigned	based on 1/1 ORFs	1;10239;2731341;2731360;2731618;2731619;28883;2100420;2100421	1.00;1.00;1.00;1.00;1.00;1.00;1.00;1.00;1.00	Viruses: 1.00	Uroviricota: 1.00	Caudoviricetes: 1.00	Caudovirales: 1.00	NA	NA	uncultured Caudovirales phage: 1.00	335	NA	0	NA	unkonwn
A10146_k149_145009	taxid assigned	based on 1/1 ORFs	1;10239;2731341;2731360;2731618;2731619;28883;10662	1.00;1.00;1.00;1.00;1.00;1.00;1.00;1.00	Viruses: 1.00	Uroviricota: 1.00	Caudoviricetes: 1.00	Caudovirales: 1.00	Myoviridae: 1.00	no support	no support	457	NA	0	NA	unkonwn
A10146_k149_149873	taxid assigned	based on 1/1 ORFs	1;10239;2731341;2731360;2731618;2731619;28883;2100420;2100421	1.00;1.00;1.00;1.00;1.00;1.00;1.00;1.00;1.00	Viruses: 1.00	Uroviricota: 1.00	Caudoviricetes: 1.00	Caudovirales: 1.00	NA	NA	uncultured Caudovirales phage: 1.00	773	NA	0	NA	unkonwn
A10146_k149_154772	taxid assigned	based on 1/1 ORFs	1;10239;2731341;2731360;2731618;2731619;28883;10662;1911928;2508196;2282400	1.00;1.00;1.00;1.00;1.00;1.00;1.00;1.00;1.00;1.00;1.00	Viruses: 1.00	Uroviricota: 1.00	Caudoviricetes: 1.00	Caudovirales: 1.00	Myoviridae: 1.00	NA	Acinetobacter phage ABPH49: 1.00	351	0.21	0	NA	unkonwn
A10146_k149_156025	taxid assigned	based on 1/1 ORFs	1;10239;2731341;2731360;2731618;2731619;28883;10744;1920753	1.00;1.00;1.00;1.00;1.00;1.00;1.00;1.00;1.00	Viruses: 1.00	Uroviricota: 1.00	Caudoviricetes: 1.00	Caudovirales: 1.00	Podoviridae: 1.00	Gamaleyavirus: 1.00	no support	459	0.29	0	NA	unkonwn
A10146_k149_159449	taxid assigned	based on 1/1 ORFs	1;10239;2731341;2731360;2731618;2731619;28883;2100420;2100421	1.00;1.00;1.00;1.00;1.00;1.00;1.00;1.00;1.00	Viruses: 1.00	Uroviricota: 1.00	Caudoviricetes: 1.00	Caudovirales: 1.00	NA	NA	uncultured Caudovirales phage: 1.00	504	NA	0	NA	unkonwn
A10146_k149_165653	taxid assigned	based on 1/2 ORFs	1;10239;2731341;2731360;2731618;2731619;28883;10662;1911928;1914850;1914899;1162290*	1.00;1.00;1.00;1.00;1.00;1.00;1.00;1.00;1.00;1.00;1.00;1.00	Viruses: 1.00	Uroviricota: 1.00	Caudoviricetes: 1.00	Caudovirales: 1.00	Myoviridae: 1.00	Certrevirus: 1.00	Cronobacter virus CR9: 1.00	535	0.36	0	NA	unkonwn
A10146_k149_166769	taxid assigned	based on 1/2 ORFs	1;10239;2731341;2731360;2731618;2731619;28883;2100420;2100421	1.00;1.00;1.00;1.00;1.00;1.00;1.00;1.00;1.00	Viruses: 1.00	Uroviricota: 1.00	Caudoviricetes: 1.00	Caudovirales: 1.00	NA	NA	uncultured Caudovirales phage: 1.00	653	NA	0	NA	unkonwn
A10146_k149_169176	taxid assigned	based on 1/1 ORFs	1;10239;2731341;2731360;2731618;2731619;28883;10662;1911928	1.00;1.00;1.00;1.00;1.00;1.00;1.00;1.00;1.00	Viruses: 1.00	Uroviricota: 1.00	Caudoviricetes: 1.00	Caudovirales: 1.00	Myoviridae: 1.00	no support	no support	338	NA	0	NA	unkonwn
A10146_k149_169829	taxid assigned	based on 1/2 ORFs	1;10239;2731341;2731360;2731618;2731619;28883;10662;1911928	1.00;1.00;1.00;1.00;1.00;1.00;1.00;1.00;1.00	Viruses: 1.00	Uroviricota: 1.00	Caudoviricetes: 1.00	Caudovirales: 1.00	Myoviridae: 1.00	no support	no support	499	0.34	0	NA	unkonwn
A10146_k149_170322	taxid assigned	based on 1/1 ORFs	1;10239;2731341;2731360;2731618;2731619;28883;2100420;2100421	1.00;1.00;1.00;1.00;1.00;1.00;1.00;1.00;1.00	Viruses: 1.00	Uroviricota: 1.00	Caudoviricetes: 1.00	Caudovirales: 1.00	NA	NA	uncultured Caudovirales phage: 1.00	578	NA	0	NA	unkonwn
A10146_k149_171744	taxid assigned	based on 1/2 ORFs	1;10239;2731341;2731360;2731618;2731619;28883;10662;1911928;2508196;2282400	1.00;1.00;1.00;1.00;1.00;1.00;1.00;1.00;1.00;1.00;1.00	Viruses: 1.00	Uroviricota: 1.00	Caudoviricetes: 1.00	Caudovirales: 1.00	Myoviridae: 1.00	NA	Acinetobacter phage ABPH49: 1.00	804	NA	0	NA	unkonwn
A10146_k149_177287	taxid assigned	based on 1/2 ORFs	1;10239;2731341;2731360;2731618;2731619;28883;10699;2560247;2560625*;1647282*	1.00;1.00;1.00;1.00;1.00;1.00;1.00;1.00;1.00;1.00;1.00	Viruses: 1.00	Uroviricota: 1.00	Caudoviricetes: 1.00	Caudovirales: 1.00	Siphoviridae: 1.00	Vhulanivirus: 1.00	Paracoccus virus Shpa*: 1.00	302	0.79	0	NA	unkonwn
A10146_k149_182702	taxid assigned	based on 3/4 ORFs	1;10239;2731341;2731360;2731618;2731619;28883;10699;196894;2170413	1.00;1.00;1.00;1.00;1.00;1.00;1.00;1.00;1.00;1.00	Viruses: 1.00	Uroviricota: 1.00	Caudoviricetes: 1.00	Caudovirales: 1.00	Siphoviridae: 1.00	NA	Siphoviridae sp.: 1.00	1038	1.44	0	NA	unkonwn
A10146_k149_19190	taxid assigned	based on 1/1 ORFs	1;10239;2731341;2731360;2731618;2731619;28883;2100420;2100421	1.00;1.00;1.00;1.00;1.00;1.00;1.00;1.00;1.00	Viruses: 1.00	Uroviricota: 1.00	Caudoviricetes: 1.00	Caudovirales: 1.00	NA	NA	uncultured Caudovirales phage: 1.00	485	NA	0	NA	unkonwn
A10146_k149_21229	taxid assigned	based on 1/1 ORFs	1;10239;2731341;2731360;2731618;2731619;28883;2100420;2100421	1.00;1.00;1.00;1.00;1.00;1.00;1.00;1.00;1.00	Viruses: 1.00	Uroviricota: 1.00	Caudoviricetes: 1.00	Caudovirales: 1.00	NA	NA	uncultured Caudovirales phage: 1.00	407	NA	0	NA	unkonwn
A10146_k149_27432	taxid assigned	based on 1/3 ORFs	1;10239;2731341;2731360;2731618;2731619;28883;10662;1911928;2508196;2282400	1.00;1.00;1.00;1.00;1.00;1.00;1.00;1.00;1.00;1.00;1.00	Viruses: 1.00	Uroviricota: 1.00	Caudoviricetes: 1.00	Caudovirales: 1.00	Myoviridae: 1.00	NA	Acinetobacter phage ABPH49: 1.00	1077	0.71	0	NA	unkonwn
A10146_k149_28701	taxid assigned	based on 1/1 ORFs	1;10239;2731341;2731360;2731618;2731619;28883;10699;196894;2170413	1.00;1.00;1.00;1.00;1.00;1.00;1.00;1.00;1.00;1.00	Viruses: 1.00	Uroviricota: 1.00	Caudoviricetes: 1.00	Caudovirales: 1.00	Siphoviridae: 1.00	NA	Siphoviridae sp.: 1.00	467	0.39	0	NA	unkonwn
A10146_k149_34808	taxid assigned	based on 1/1 ORFs	1;10239;2731341;2731360;2731618;2731619;28883;2100420;2100421	1.00;1.00;1.00;1.00;1.00;1.00;1.00;1.00;1.00	Viruses: 1.00	Uroviricota: 1.00	Caudoviricetes: 1.00	Caudovirales: 1.00	NA	NA	uncultured Caudovirales phage: 1.00	339	NA	0	NA	unkonwn
A10146_k149_35406	taxid assigned	based on 1/2 ORFs	1;10239;2731341;2731360;2731618;2731619;28883;10662;1911928;2508196;2282400	1.00;1.00;1.00;1.00;1.00;1.00;1.00;1.00;1.00;1.00;1.00	Viruses: 1.00	Uroviricota: 1.00	Caudoviricetes: 1.00	Caudovirales: 1.00	Myoviridae: 1.00	NA	Acinetobacter phage ABPH49: 1.00	632	NA	0	NA	unkonwn
A10146_k149_38354	taxid assigned	based on 1/1 ORFs	1;10239;2731341;2731360;2731618;2731619;28883;10662;2733124	1.00;1.00;1.00;1.00;1.00;1.00;1.00;1.00;1.00	Viruses: 1.00	Uroviricota: 1.00	Caudoviricetes: 1.00	Caudovirales: 1.00	Myoviridae: 1.00	Phapecoctavirus: 1.00	no support	359	0.1	0	NA	unkonwn
A10146_k149_45092	taxid assigned	based on 1/2 ORFs	1;10239;2731341;2731360;2731618;2731619;28883;2100420;2100421	1.00;1.00;1.00;1.00;1.00;1.00;1.00;1.00;1.00	Viruses: 1.00	Uroviricota: 1.00	Caudoviricetes: 1.00	Caudovirales: 1.00	NA	NA	uncultured Caudovirales phage: 1.00	1088	1.23	0	NA	unkonwn
A10146_k149_4527	taxid assigned	based on 2/3 ORFs	1;10239;2731341;2731360;2731618;2731619;28883;10662;1911928	1.00;0.56;0.56;0.56;0.56;0.56;0.56;0.56;0.56	Viruses: 0.56	Uroviricota: 0.56	Caudoviricetes: 0.56	Caudovirales: 0.56	Myoviridae: 0.56	no support	no support	1051	0.72	0	NA	unkonwn
A10146_k149_4595	taxid assigned	based on 1/1 ORFs	1;10239;2731341;2731360;2731618;2731619;28883;10662;1911928;2508196;2282400	1.00;1.00;1.00;1.00;1.00;1.00;1.00;1.00;1.00;1.00;1.00	Viruses: 1.00	Uroviricota: 1.00	Caudoviricetes: 1.00	Caudovirales: 1.00	Myoviridae: 1.00	NA	Acinetobacter phage ABPH49: 1.00	620	0.3	0	NA	unkonwn
A10146_k149_4712	taxid assigned	based on 1/1 ORFs	1;10239;2731341;2731360;2731618;2731619;28883;2100420;2100421	1.00;1.00;1.00;1.00;1.00;1.00;1.00;1.00;1.00	Viruses: 1.00	Uroviricota: 1.00	Caudoviricetes: 1.00	Caudovirales: 1.00	NA	NA	uncultured Caudovirales phage: 1.00	901	NA	0	NA	unkonwn
A10146_k149_48039	taxid assigned	based on 1/2 ORFs	1;10239;2731341;2731360;2731618;2731619;28883;2100420;2100421	1.00;1.00;1.00;1.00;1.00;1.00;1.00;1.00;1.00	Viruses: 1.00	Uroviricota: 1.00	Caudoviricetes: 1.00	Caudovirales: 1.00	NA	NA	uncultured Caudovirales phage: 1.00	668	0.53	0	NA	unkonwn
A10146_k149_49928	taxid assigned	based on 1/3 ORFs	1;10239;2731341;2731360;2731618;2731619;28883;2100420;2100421	1.00;1.00;1.00;1.00;1.00;1.00;1.00;1.00;1.00	Viruses: 1.00	Uroviricota: 1.00	Caudoviricetes: 1.00	Caudovirales: 1.00	NA	NA	uncultured Caudovirales phage: 1.00	689	0.57	0	NA	unkonwn
A10146_k149_51117	taxid assigned	based on 1/1 ORFs	1;10239;2731341;2731360;2731618;2731619;28883;2100420;2100421	1.00;1.00;1.00;1.00;1.00;1.00;1.00;1.00;1.00	Viruses: 1.00	Uroviricota: 1.00	Caudoviricetes: 1.00	Caudovirales: 1.00	NA	NA	uncultured Caudovirales phage: 1.00	786	NA	0	NA	unkonwn
A10146_k149_54238	taxid assigned	based on 1/1 ORFs	1;10239;2731341;2731360;2731618;2731619;28883;10662;1911928;2508196;2282400	1.00;1.00;1.00;1.00;1.00;1.00;1.00;1.00;1.00;1.00;1.00	Viruses: 1.00	Uroviricota: 1.00	Caudoviricetes: 1.00	Caudovirales: 1.00	Myoviridae: 1.00	NA	Acinetobacter phage ABPH49: 1.00	823	0.57	0	NA	unkonwn
A10146_k149_59958	taxid assigned	based on 2/2 ORFs	1;10239;2731341;2731360;2731618;2731619;28883;2100420;2100421	1.00;0.61;0.61;0.61;0.61;0.61;0.61;0.61;0.61	Viruses: 0.61	Uroviricota: 0.61	Caudoviricetes: 0.61	Caudovirales: 0.61	NA	NA	uncultured Caudovirales phage: 0.61	532	NA	0	NA	unkonwn
A10146_k149_61912	taxid assigned	based on 1/1 ORFs	1;10239;2731341;2731360;2731618;2731619;28883;10662;1198136;1913651	1.00;1.00;1.00;1.00;1.00;1.00;1.00;1.00;1.00;1.00	Viruses: 1.00	Uroviricota: 1.00	Caudoviricetes: 1.00	Caudovirales: 1.00	Myoviridae: 1.00	Krischvirus: 1.00	no support	401	0.27	0	NA	unkonwn
A10146_k149_67407	taxid assigned	based on 1/1 ORFs	1;10239;2731341;2731360;2731618;2731619;28883;2100420;2100421	1.00;1.00;1.00;1.00;1.00;1.00;1.00;1.00;1.00	Viruses: 1.00	Uroviricota: 1.00	Caudoviricetes: 1.00	Caudovirales: 1.00	NA	NA	uncultured Caudovirales phage: 1.00	372	0.55	0	NA	unkonwn
A10146_k149_69471	taxid assigned	based on 1/1 ORFs	1;10239;2731341;2731360;2731618;2731619;28883;2100420;2100421	1.00;1.00;1.00;1.00;1.00;1.00;1.00;1.00;1.00	Viruses: 1.00	Uroviricota: 1.00	Caudoviricetes: 1.00	Caudovirales: 1.00	NA	NA	uncultured Caudovirales phage: 1.00	435	NA	0	NA	unkonwn
A10146_k149_69669	taxid assigned	based on 3/4 ORFs	1;10239;2731341;2731360;2731618;2731619;28883;10744;1920753;1920754;1054461*	1.00;1.00;1.00;1.00;1.00;1.00;1.00;0.88;0.88;0.69;0.69	Viruses: 1.00	Uroviricota: 1.00	Caudoviricetes: 1.00	Caudovirales: 1.00	Podoviridae: 0.88	Gamaleyavirus: 0.88	Escherichia virus G7C: 0.69	1249	1.72	0	NA	unkonwn
A10146_k149_71825	taxid assigned	based on 1/1 ORFs	1;10239;2731341;2731360;2731618;2731619;28883;2100420;2100421	1.00;1.00;1.00;1.00;1.00;1.00;1.00;1.00;1.00	Viruses: 1.00	Uroviricota: 1.00	Caudoviricetes: 1.00	Caudovirales: 1.00	NA	NA	uncultured Caudovirales phage: 1.00	417	NA	0	NA	unkonwn
A10146_k149_72618	taxid assigned	based on 1/2 ORFs	1;10239;2731341;2731360;2731618;2731619;28883;2100420;2100421	1.00;1.00;1.00;1.00;1.00;1.00;1.00;1.00;1.00	Viruses: 1.00	Uroviricota: 1.00	Caudoviricetes: 1.00	Caudovirales: 1.00	NA	NA	uncultured Caudovirales phage: 1.00	423	NA	0	NA	unkonwn
A10146_k149_73929	taxid assigned	based on 1/2 ORFs	1;10239;2731341;2731360;2731618;2731619;28883;10662;1911928;2508196;2282400	1.00;1.00;1.00;1.00;1.00;1.00;1.00;1.00;1.00;1.00;1.00	Viruses: 1.00	Uroviricota: 1.00	Caudoviricetes: 1.00	Caudovirales: 1.00	Myoviridae: 1.00	NA	Acinetobacter phage ABPH49: 1.00	391	0.26	0	NA	unkonwn
A10146_k149_82158	taxid assigned	based on 1/1 ORFs	1;10239;2731341;2731360;2731618;2731619;28883;2100420;2100421	1.00;1.00;1.00;1.00;1.00;1.00;1.00;1.00;1.00	Viruses: 1.00	Uroviricota: 1.00	Caudoviricetes: 1.00	Caudovirales: 1.00	NA	NA	uncultured Caudovirales phage: 1.00	376	NA	0	NA	unkonwn
A10146_k149_82449	taxid assigned	based on 2/2 ORFs	1;10239;2731341;2731360;2731618;2731619;28883;10662;1911928;1914850	1.00;1.00;1.00;1.00;1.00;1.00;1.00;1.00;1.00;0.71	Viruses: 1.00	Uroviricota: 1.00	Caudoviricetes: 1.00	Caudovirales: 1.00	Myoviridae: 1.00	Certrevirus: 0.71	no support	905	0.62	0	NA	unkonwn
A10146_k149_83380	taxid assigned	based on 1/1 ORFs	1;10239;2731341;2731360;2731618;2731619;28883;10662;1911928;2508196;2282400	1.00;1.00;1.00;1.00;1.00;1.00;1.00;1.00;1.00;1.00;1.00	Viruses: 1.00	Uroviricota: 1.00	Caudoviricetes: 1.00	Caudovirales: 1.00	Myoviridae: 1.00	NA	Acinetobacter phage ABPH49: 1.00	598	0.35	0	NA	unkonwn
A10146_k149_86794	taxid assigned	based on 1/1 ORFs	1;10239;2731341;2731360;2731618;2731619;28883;10662;1911928;1914850	1.00;1.00;1.00;1.00;1.00;1.00;1.00;1.00;1.00;1.00	Viruses: 1.00	Uroviricota: 1.00	Caudoviricetes: 1.00	Caudovirales: 1.00	Myoviridae: 1.00	Certrevirus: 1.00	no support	355	0.19	0	NA	unkonwn
A10146_k149_8804	taxid assigned	based on 1/1 ORFs	1;10239;2731341;2731360;2731618;2731619;28883;2100420;2100421	1.00;1.00;1.00;1.00;1.00;1.00;1.00;1.00;1.00	Viruses: 1.00	Uroviricota: 1.00	Caudoviricetes: 1.00	Caudovirales: 1.00	NA	NA	uncultured Caudovirales phage: 1.00	485	NA	0	NA	unkonwn
A10146_k149_9692	taxid assigned	based on 1/1 ORFs	1;10239;2731341;2731360;2731618;2731619;28883;10699	1.00;1.00;1.00;1.00;1.00;1.00;1.00;1.00	Viruses: 1.00	Uroviricota: 1.00	Caudoviricetes: 1.00	Caudovirales: 1.00	Siphoviridae: 1.00	no support	no support	458	1.08	0	NA	unkonwn
A10162_k149_106078	taxid assigned	based on 2/2 ORFs	1;10239;2731341;2731360;2731618;2731619;28883;2100420;2100421	1.00;1.00;1.00;1.00;1.00;1.00;1.00;1.00;1.00	Viruses: 1.00	Uroviricota: 1.00	Caudoviricetes: 1.00	Caudovirales: 1.00	NA	NA	uncultured Caudovirales phage: 1.00	959	1.42	0	NA	unkonwn
A10162_k149_107085	taxid assigned	based on 1/1 ORFs	1;10239;2731341;2731360;2731618;2731619;28883;10744;196895;1978007;1327990	1.00;1.00;1.00;1.00;1.00;1.00;1.00;1.00;1.00;1.00;1.00	Viruses: 1.00	Uroviricota: 1.00	Caudoviricetes: 1.00	Caudovirales: 1.00	Podoviridae: 1.00	NA	Cellulophaga phage phi14:2: 1.00	658	0.38	0	NA	unkonwn
A10162_k149_110851	taxid assigned	based on 2/3 ORFs	1;10239;2731341;2731360;2731618;2731619;28883;2100420;2100421	1.00;0.71;0.71;0.71;0.71;0.71;0.71;0.71;0.71	Viruses: 0.71	Uroviricota: 0.71	Caudoviricetes: 0.71	Caudovirales: 0.71	NA	NA	uncultured Caudovirales phage: 0.71	1539	2.45	0	NA	unkonwn
A10162_k149_111033	taxid assigned	based on 1/2 ORFs	1;10239;2731341;2731360;2731618;2731619;28883;2100420;2100421	1.00;1.00;1.00;1.00;1.00;1.00;1.00;1.00;1.00	Viruses: 1.00	Uroviricota: 1.00	Caudoviricetes: 1.00	Caudovirales: 1.00	NA	NA	uncultured Caudovirales phage: 1.00	1036	NA	0	NA	unkonwn
A10162_k149_112417	taxid assigned	based on 1/1 ORFs	1;10239;2731341;2731360;2731618;2731619;28883;2100420;2100421	1.00;1.00;1.00;1.00;1.00;1.00;1.00;1.00;1.00	Viruses: 1.00	Uroviricota: 1.00	Caudoviricetes: 1.00	Caudovirales: 1.00	NA	NA	uncultured Caudovirales phage: 1.00	314	NA	0	NA	unkonwn
A10162_k149_117066	taxid assigned	based on 1/1 ORFs	1;10239;2731341;2731360;2731618;2731619;28883;10662	1.00;1.00;1.00;1.00;1.00;1.00;1.00;1.00	Viruses: 1.00	Uroviricota: 1.00	Caudoviricetes: 1.00	Caudovirales: 1.00	Myoviridae: 1.00	no support	no support	531	0.31	0	NA	unkonwn
A10162_k149_121114	taxid assigned	based on 1/2 ORFs	1;10239;2731341;2731360;2731618;2731619;28883;10662;1911928;2508196;2282400	1.00;1.00;1.00;1.00;1.00;1.00;1.00;1.00;1.00;1.00;1.00	Viruses: 1.00	Uroviricota: 1.00	Caudoviricetes: 1.00	Caudovirales: 1.00	Myoviridae: 1.00	NA	Acinetobacter phage ABPH49: 1.00	412	0.28	0	NA	unkonwn
A10162_k149_124324	taxid assigned	based on 1/1 ORFs	1;10239;2731341;2731360;2731618;2731619;28883;10744;2560132	1.00;1.00;1.00;1.00;1.00;1.00;1.00;1.00;1.00	Viruses: 1.00	Uroviricota: 1.00	Caudoviricetes: 1.00	Caudovirales: 1.00	Podoviridae: 1.00	Fipvunavirus: 1.00	no support	313	NA	0	NA	unkonwn
A10162_k149_125376	taxid assigned	based on 1/1 ORFs	1;10239;2731341;2731360;2731618;2731619;28883;10662;2560131;2570308;908820	1.00;1.00;1.00;1.00;1.00;1.00;1.00;1.00;1.00;1.00;1.00	Viruses: 1.00	Uroviricota: 1.00	Caudoviricetes: 1.00	Caudovirales: 1.00	Myoviridae: 1.00	Ficleduovirus: 1.00	Flavobacterium phage FL-1: 1.00	360	0.66	0	NA	unkonwn
A10162_k149_12636	taxid assigned	based on 1/4 ORFs	1;10239;2731341;2731360;2731618;2731619;28883;10662;1911928;2508196;2282400	1.00;1.00;1.00;1.00;1.00;1.00;1.00;1.00;1.00;1.00;1.00	Viruses: 1.00	Uroviricota: 1.00	Caudoviricetes: 1.00	Caudovirales: 1.00	Myoviridae: 1.00	NA	Acinetobacter phage ABPH49: 1.00	1206	2.47	0	NA	unkonwn
A10162_k149_126471	taxid assigned	based on 1/1 ORFs	1;10239;2731341;2731360;2731618;2731619;28883;2100420;2100421	1.00;1.00;1.00;1.00;1.00;1.00;1.00;1.00;1.00	Viruses: 1.00	Uroviricota: 1.00	Caudoviricetes: 1.00	Caudovirales: 1.00	NA	NA	uncultured Caudovirales phage: 1.00	362	NA	0	NA	unkonwn
A10162_k149_129000	taxid assigned	based on 1/1 ORFs	1;10239;2731341;2731360;2731618;2731619;28883;2100420;2100421	1.00;1.00;1.00;1.00;1.00;1.00;1.00;1.00;1.00	Viruses: 1.00	Uroviricota: 1.00	Caudoviricetes: 1.00	Caudovirales: 1.00	NA	NA	uncultured Caudovirales phage: 1.00	335	NA	0	NA	unkonwn
A10162_k149_129642	taxid assigned	based on 1/1 ORFs	1;10239;2731341;2731360;2731618;2731619;28883;2100420;2100421	1.00;1.00;1.00;1.00;1.00;1.00;1.00;1.00;1.00	Viruses: 1.00	Uroviricota: 1.00	Caudoviricetes: 1.00	Caudovirales: 1.00	NA	NA	uncultured Caudovirales phage: 1.00	378	NA	0	NA	unkonwn
A10162_k149_130743	taxid assigned	based on 2/2 ORFs	1;10239;2731341;2731360;2731618;2731619;28883;10699;196894;1282995	1.00;1.00;1.00;1.00;1.00;1.00;1.00;1.00;1.00;1.00	Viruses: 1.00	Uroviricota: 1.00	Caudoviricetes: 1.00	Caudovirales: 1.00	Siphoviridae: 1.00	NA	Serratia phage Eta: 1.00	1058	2.47	0	NA	unkonwn
A10162_k149_136613	taxid assigned	based on 1/2 ORFs	1;10239;2731341;2731360;2731618;2731619;28883;10662;1911928	1.00;1.00;1.00;1.00;1.00;1.00;1.00;1.00;1.00	Viruses: 1.00	Uroviricota: 1.00	Caudoviricetes: 1.00	Caudovirales: 1.00	Myoviridae: 1.00	no support	no support	1290	NA	0	NA	unkonwn
A10162_k149_143270	taxid assigned	based on 2/6 ORFs	1;10239;2731341;2731360;2731618;2731619;28883;2100420;2100421	1.00;1.00;1.00;1.00;1.00;1.00;1.00;1.00;1.00	Viruses: 1.00	Uroviricota: 1.00	Caudoviricetes: 1.00	Caudovirales: 1.00	NA	NA	uncultured Caudovirales phage: 1.00	2934	2.35	0	NA	unkonwn
A10162_k149_145064	taxid assigned	based on 2/3 ORFs	1;10239;2731341;2731360;2731618;2731619;28883;2100420;2100421	1.00;1.00;1.00;1.00;1.00;1.00;1.00;1.00;1.00	Viruses: 1.00	Uroviricota: 1.00	Caudoviricetes: 1.00	Caudovirales: 1.00	NA	NA	uncultured Caudovirales phage: 1.00	1127	NA	0	NA	unkonwn
A10162_k149_145836	taxid assigned	based on 1/1 ORFs	1;10239;2731341;2731360;2731618;2731619;28883;2100420;2100421	1.00;1.00;1.00;1.00;1.00;1.00;1.00;1.00;1.00	Viruses: 1.00	Uroviricota: 1.00	Caudoviricetes: 1.00	Caudovirales: 1.00	NA	NA	uncultured Caudovirales phage: 1.00	424	NA	0	NA	unkonwn
A10162_k149_152517	taxid assigned	based on 1/1 ORFs	1;10239;2731341;2731360;2731618;2731619;28883;10744;1920753;1920754;1054461*	1.00;1.00;1.00;1.00;1.00;1.00;1.00;1.00;1.00;1.00;1.00	Viruses: 1.00	Uroviricota: 1.00	Caudoviricetes: 1.00	Caudovirales: 1.00	Podoviridae: 1.00	Gamaleyavirus: 1.00	Escherichia virus G7C: 1.00	493	0.31	0	NA	unkonwn
A10162_k149_15324	taxid assigned	based on 1/2 ORFs	1;10239;2731341;2731360;2731618;2731619;28883;10662;1911928;1914850;1980960;1684115*	1.00;1.00;1.00;1.00;1.00;1.00;1.00;1.00;1.00;1.00;1.00;1.00	Viruses: 1.00	Uroviricota: 1.00	Caudoviricetes: 1.00	Caudovirales: 1.00	Myoviridae: 1.00	Certrevirus: 1.00	Cronobacter virus PBES02: 1.00	795	NA	0	NA	unkonwn
A10162_k149_154694	taxid assigned	based on 2/4 ORFs	1;10239;2731341;2731360;2731618;2731619;28883;2100420;2100421	1.00;0.65;0.65;0.65;0.65;0.65;0.65;0.65;0.65	Viruses: 0.65	Uroviricota: 0.65	Caudoviricetes: 0.65	Caudovirales: 0.65	NA	NA	uncultured Caudovirales phage: 0.65	1225	NA	0	NA	unkonwn
A10162_k149_154787	taxid assigned	based on 1/1 ORFs	1;10239;2731341;2731360;2731618;2731619;28883;2100420;2100421	1.00;1.00;1.00;1.00;1.00;1.00;1.00;1.00;1.00	Viruses: 1.00	Uroviricota: 1.00	Caudoviricetes: 1.00	Caudovirales: 1.00	NA	NA	uncultured Caudovirales phage: 1.00	341	NA	0	NA	unkonwn
A10162_k149_160685	taxid assigned	based on 1/3 ORFs	1;10239;2731341;2731360;2731618;2731619;28883;10662;1911928	1.00;1.00;1.00;1.00;1.00;1.00;1.00;1.00;1.00	Viruses: 1.00	Uroviricota: 1.00	Caudoviricetes: 1.00	Caudovirales: 1.00	Myoviridae: 1.00	no support	no support	662	NA	0	NA	unkonwn
A10162_k149_16264	taxid assigned	based on 1/1 ORFs	1;10239;2731341;2731360;2731618;2731619;28883;2100420;2100421	1.00;1.00;1.00;1.00;1.00;1.00;1.00;1.00;1.00	Viruses: 1.00	Uroviricota: 1.00	Caudoviricetes: 1.00	Caudovirales: 1.00	NA	NA	uncultured Caudovirales phage: 1.00	430	NA	0	NA	unkonwn
A10162_k149_165435	taxid assigned	based on 1/2 ORFs	1;10239;2731341;2731360;2731618;2731619;28883;2100420;2100421	1.00;1.00;1.00;1.00;1.00;1.00;1.00;1.00;1.00	Viruses: 1.00	Uroviricota: 1.00	Caudoviricetes: 1.00	Caudovirales: 1.00	NA	NA	uncultured Caudovirales phage: 1.00	694	NA	0	NA	unkonwn
A10162_k149_165631	taxid assigned	based on 1/1 ORFs	1;10239;2731341;2731360;2731618;2731619;28883;10662;1911928	1.00;1.00;1.00;1.00;1.00;1.00;1.00;1.00;1.00	Viruses: 1.00	Uroviricota: 1.00	Caudoviricetes: 1.00	Caudovirales: 1.00	Myoviridae: 1.00	no support	no support	464	NA	0	WP_159192278.1 integrase arm-type DNA-binding domain-containing protein, partial [Klebsiella pneumoniae]	temperate
A10162_k149_169317	taxid assigned	based on 1/1 ORFs	1;10239;2731341;2731360;2731618;2731619;28883;10662;1911928;2508196	1.00;1.00;1.00;1.00;1.00;1.00;1.00;1.00;1.00;1.00	Viruses: 1.00	Uroviricota: 1.00	Caudoviricetes: 1.00	Caudovirales: 1.00	Myoviridae: 1.00	no support	no support	553	0.43	0	NA	unkonwn
A10162_k149_169368	taxid assigned	based on 1/1 ORFs	1;10239;2731341;2731360;2731618;2731619;28883;2100420;2100421	1.00;1.00;1.00;1.00;1.00;1.00;1.00;1.00;1.00	Viruses: 1.00	Uroviricota: 1.00	Caudoviricetes: 1.00	Caudovirales: 1.00	NA	NA	uncultured Caudovirales phage: 1.00	807	NA	0	NA	unkonwn
A10162_k149_170145	taxid assigned	based on 4/4 ORFs	1;10239;2731341;2731360;2731618;2731619;28883;10662;1911928;1914850;2184715	1.00;0.56;0.56;0.56;0.56;0.56;0.56;0.56;0.56;0.56;0.56	Viruses: 0.56	Uroviricota: 0.56	Caudoviricetes: 0.56	Caudovirales: 0.56	Myoviridae: 0.56	Certrevirus: 0.56	no support	1695	0.47	0	NA	unkonwn
A10162_k149_178472	taxid assigned	based on 1/1 ORFs	1;10239;2731341;2731360;2731618;2731619;28883;10662;1911928;2508196;2282400	1.00;1.00;1.00;1.00;1.00;1.00;1.00;1.00;1.00;1.00;1.00	Viruses: 1.00	Uroviricota: 1.00	Caudoviricetes: 1.00	Caudovirales: 1.00	Myoviridae: 1.00	NA	Acinetobacter phage ABPH49: 1.00	351	0.17	0	NA	unkonwn
A10162_k149_179771	taxid assigned	based on 1/1 ORFs	1;10239;2731341;2731360;2731618;2731619;28883;2100420;2100421	1.00;1.00;1.00;1.00;1.00;1.00;1.00;1.00;1.00	Viruses: 1.00	Uroviricota: 1.00	Caudoviricetes: 1.00	Caudovirales: 1.00	NA	NA	uncultured Caudovirales phage: 1.00	320	0.43	0	NA	unkonwn
A10162_k149_183278	taxid assigned	based on 2/2 ORFs	1;10239;2731341;2731360;2731618;2731619;28883;10699;196894;2170413	1.00;1.00;1.00;1.00;1.00;1.00;1.00;0.70;0.70;0.70	Viruses: 1.00	Uroviricota: 1.00	Caudoviricetes: 1.00	Caudovirales: 1.00	Siphoviridae: 0.70	NA	Siphoviridae sp.: 0.70	827	1.07	0	NA	unkonwn
A10162_k149_18493	taxid assigned	based on 1/1 ORFs	1;10239;2731341;2731360;2731618;2731619;28883;10699;196894;2170413	1.00;1.00;1.00;1.00;1.00;1.00;1.00;1.00;1.00;1.00	Viruses: 1.00	Uroviricota: 1.00	Caudoviricetes: 1.00	Caudovirales: 1.00	Siphoviridae: 1.00	NA	Siphoviridae sp.: 1.00	405	0.56	0	NA	unkonwn
A10162_k149_185689	taxid assigned	based on 1/1 ORFs	1;10239;2731341;2731360;2731618;2731619;28883;10662;196896;2202564	1.00;1.00;1.00;1.00;1.00;1.00;1.00;1.00;1.00;1.00	Viruses: 1.00	Uroviricota: 1.00	Caudoviricetes: 1.00	Caudovirales: 1.00	Myoviridae: 1.00	NA	Myoviridae sp.: 1.00	329	NA	0	NA	unkonwn
A10162_k149_18948	taxid assigned	based on 1/1 ORFs	1;10239;2731341;2731360;2731618;2731619;28883;2100420;2100421	1.00;1.00;1.00;1.00;1.00;1.00;1.00;1.00;1.00	Viruses: 1.00	Uroviricota: 1.00	Caudoviricetes: 1.00	Caudovirales: 1.00	NA	NA	uncultured Caudovirales phage: 1.00	599	NA	0	NA	unkonwn
A10162_k149_20758	taxid assigned	based on 1/1 ORFs	1;10239;2731341;2731360;2731618;2731619;28883;2100420;2100421	1.00;1.00;1.00;1.00;1.00;1.00;1.00;1.00;1.00	Viruses: 1.00	Uroviricota: 1.00	Caudoviricetes: 1.00	Caudovirales: 1.00	NA	NA	uncultured Caudovirales phage: 1.00	857	NA	0	NA	unkonwn
A10162_k149_20893	taxid assigned	based on 1/1 ORFs	1;10239;2731341;2731360;2731618;2731619;28883;10662	1.00;1.00;1.00;1.00;1.00;1.00;1.00;1.00	Viruses: 1.00	Uroviricota: 1.00	Caudoviricetes: 1.00	Caudovirales: 1.00	Myoviridae: 1.00	no support	no support	373	NA	0	NA	unkonwn
A10162_k149_21913	taxid assigned	based on 1/1 ORFs	1;10239;2731341;2731360;2731618;2731619;28883;10662;1911928	1.00;1.00;1.00;1.00;1.00;1.00;1.00;1.00;1.00	Viruses: 1.00	Uroviricota: 1.00	Caudoviricetes: 1.00	Caudovirales: 1.00	Myoviridae: 1.00	no support	no support	548	0.2	0	NA	unkonwn
A10162_k149_26089	taxid assigned	based on 1/1 ORFs	1;10239;2731341;2731360;2731618;2731619;28883;2100420;2100421	1.00;1.00;1.00;1.00;1.00;1.00;1.00;1.00;1.00	Viruses: 1.00	Uroviricota: 1.00	Caudoviricetes: 1.00	Caudovirales: 1.00	NA	NA	uncultured Caudovirales phage: 1.00	432	NA	0	NA	unkonwn
A10162_k149_31509	taxid assigned	based on 3/3 ORFs	1;10239;2731341;2731360;2731618;2731619;28883;10662;196896;2202564	1.00;0.55;0.55;0.55;0.55;0.55;0.55;0.55;0.55;0.55	Viruses: 0.55	Uroviricota: 0.55	Caudoviricetes: 0.55	Caudovirales: 0.55	Myoviridae: 0.55	NA	Myoviridae sp.: 0.55	736	0.95	0	NA	unkonwn
A10162_k149_31774	taxid assigned	based on 1/1 ORFs	1;10239;2731341;2731360;2731618;2731619;28883;2100420;2100421	1.00;1.00;1.00;1.00;1.00;1.00;1.00;1.00;1.00	Viruses: 1.00	Uroviricota: 1.00	Caudoviricetes: 1.00	Caudovirales: 1.00	NA	NA	uncultured Caudovirales phage: 1.00	694	0.34	0	NA	unkonwn
A10162_k149_3724	taxid assigned	based on 1/1 ORFs	1;10239;2731341;2731360;2731618;2731619;28883;10662;1911928;2508196;2282400	1.00;1.00;1.00;1.00;1.00;1.00;1.00;1.00;1.00;1.00;1.00	Viruses: 1.00	Uroviricota: 1.00	Caudoviricetes: 1.00	Caudovirales: 1.00	Myoviridae: 1.00	NA	Acinetobacter phage ABPH49: 1.00	309	NA	0	NA	unkonwn
A10162_k149_37965	taxid assigned	based on 1/1 ORFs	1;10239;2731341;2731360;2731618;2731619;28883;10662;1911928;2508196;2282400	1.00;1.00;1.00;1.00;1.00;1.00;1.00;1.00;1.00;1.00;1.00	Viruses: 1.00	Uroviricota: 1.00	Caudoviricetes: 1.00	Caudovirales: 1.00	Myoviridae: 1.00	NA	Acinetobacter phage ABPH49: 1.00	347	0.24	0	NA	unkonwn
A10162_k149_41712	taxid assigned	based on 1/3 ORFs	1;10239;2731341;2731360;2731618;2731619;28883;10662;1911928;2508196;2282400	1.00;1.00;1.00;1.00;1.00;1.00;1.00;1.00;1.00;1.00;1.00	Viruses: 1.00	Uroviricota: 1.00	Caudoviricetes: 1.00	Caudovirales: 1.00	Myoviridae: 1.00	NA	Acinetobacter phage ABPH49: 1.00	1179	0.86	0	NA	unkonwn
A10162_k149_47619	taxid assigned	based on 2/2 ORFs	1;10239;2731341;2731360;2731618;2731619;28883;10744;2560132;2562338;2575350	1.00;1.00;1.00;1.00;1.00;1.00;1.00;0.55;0.55;0.55;0.55	Viruses: 1.00	Uroviricota: 1.00	Caudoviricetes: 1.00	Caudovirales: 1.00	Podoviridae: 0.55	Fipvunavirus: 0.55	Flavobacterium phage FPSV-S29: 0.55	835	0.44	0	NA	unkonwn
A10162_k149_49787	taxid assigned	based on 2/2 ORFs	1;10239;2731341;2731360;2731618;2731619;28883;10744;1920753;1920754;1054461*	1.00;0.64;0.64;0.64;0.64;0.64;0.64;0.64;0.64;0.64;0.64	Viruses: 0.64	Uroviricota: 0.64	Caudoviricetes: 0.64	Caudovirales: 0.64	Podoviridae: 0.64	Gamaleyavirus: 0.64	Escherichia virus G7C: 0.64	999	1.38	0	NA	unkonwn
A10162_k149_51830	taxid assigned	based on 1/4 ORFs	1;10239;2731341;2731360;2731618;2731619;28883;10662;1911928	1.00;1.00;1.00;1.00;1.00;1.00;1.00;1.00;1.00	Viruses: 1.00	Uroviricota: 1.00	Caudoviricetes: 1.00	Caudovirales: 1.00	Myoviridae: 1.00	no support	no support	616	NA	0	NA	unkonwn
A10162_k149_52686	taxid assigned	based on 1/1 ORFs	1;10239;2731341;2731360;2731618;2731619;28883;2100420;2100421	1.00;1.00;1.00;1.00;1.00;1.00;1.00;1.00;1.00	Viruses: 1.00	Uroviricota: 1.00	Caudoviricetes: 1.00	Caudovirales: 1.00	NA	NA	uncultured Caudovirales phage: 1.00	575	NA	0	NA	unkonwn
A10162_k149_56613	taxid assigned	based on 1/1 ORFs	1;10239;2731341;2731360;2731618;2731619;28883;10662;1911928	1.00;1.00;1.00;1.00;1.00;1.00;1.00;1.00;1.00	Viruses: 1.00	Uroviricota: 1.00	Caudoviricetes: 1.00	Caudovirales: 1.00	Myoviridae: 1.00	no support	no support	461	0.3	0	NA	unkonwn
A10162_k149_57255	taxid assigned	based on 1/1 ORFs	1;10239;2731341;2731360;2731618;2731619;28883;2100420;2100421	1.00;1.00;1.00;1.00;1.00;1.00;1.00;1.00;1.00	Viruses: 1.00	Uroviricota: 1.00	Caudoviricetes: 1.00	Caudovirales: 1.00	NA	NA	uncultured Caudovirales phage: 1.00	518	NA	0	NA	unkonwn
A10162_k149_59825	taxid assigned	based on 1/2 ORFs	1;10239;2731341;2731360;2731618;2731619;28883;10662;1911928;2508196;2282400	1.00;1.00;1.00;1.00;1.00;1.00;1.00;1.00;1.00;1.00;1.00	Viruses: 1.00	Uroviricota: 1.00	Caudoviricetes: 1.00	Caudovirales: 1.00	Myoviridae: 1.00	NA	Acinetobacter phage ABPH49: 1.00	652	NA	0	NA	unkonwn
A10162_k149_63087	taxid assigned	based on 1/1 ORFs	1;10239;2731341;2731360;2731618;2731619;28883;2100420;2100421	1.00;1.00;1.00;1.00;1.00;1.00;1.00;1.00;1.00	Viruses: 1.00	Uroviricota: 1.00	Caudoviricetes: 1.00	Caudovirales: 1.00	NA	NA	uncultured Caudovirales phage: 1.00	1511	1.72	0	NA	unkonwn
A10162_k149_66753	taxid assigned	based on 1/1 ORFs	1;10239;2731341;2731360;2731618;2731619;28883;10662;1911928;1914850	1.00;1.00;1.00;1.00;1.00;1.00;1.00;1.00;1.00;1.00	Viruses: 1.00	Uroviricota: 1.00	Caudoviricetes: 1.00	Caudovirales: 1.00	Myoviridae: 1.00	Certrevirus: 1.00	no support	663	0.35	0	NA	unkonwn
A10162_k149_69878	taxid assigned	based on 2/2 ORFs	1;10239;2731341;2731360;2731618;2731619;28883;10699;196894;2170413	1.00;0.54;0.54;0.54;0.54;0.54;0.54;0.54;0.54;0.54	Viruses: 0.54	Uroviricota: 0.54	Caudoviricetes: 0.54	Caudovirales: 0.54	Siphoviridae: 0.54	NA	Siphoviridae sp.: 0.54	1401	1.93	0	NA	unkonwn
A10162_k149_73817	taxid assigned	based on 1/1 ORFs	1;10239;2731341;2731360;2731618;2731619;28883;10662;2560131	1.00;1.00;1.00;1.00;1.00;1.00;1.00;1.00;1.00	Viruses: 1.00	Uroviricota: 1.00	Caudoviricetes: 1.00	Caudovirales: 1.00	Myoviridae: 1.00	Ficleduovirus: 1.00	no support	324	NA	0	NA	unkonwn
A10162_k149_75138	taxid assigned	based on 1/1 ORFs	1;10239;2731341;2731360;2731618;2731619;28883;2100420;2100421	1.00;1.00;1.00;1.00;1.00;1.00;1.00;1.00;1.00	Viruses: 1.00	Uroviricota: 1.00	Caudoviricetes: 1.00	Caudovirales: 1.00	NA	NA	uncultured Caudovirales phage: 1.00	766	NA	0	NA	unkonwn
A10162_k149_77036	taxid assigned	based on 1/2 ORFs	1;10239;2731341;2731360;2731618;2731619;28883;10699;196894;1282995	1.00;1.00;1.00;1.00;1.00;1.00;1.00;1.00;1.00;1.00	Viruses: 1.00	Uroviricota: 1.00	Caudoviricetes: 1.00	Caudovirales: 1.00	Siphoviridae: 1.00	NA	Serratia phage Eta: 1.00	538	1.23	0	NA	unkonwn
A10162_k149_88760	taxid assigned	based on 2/4 ORFs	1;10239;2731341;2731360;2731618;2731619;28883;10662;1911928	1.00;1.00;1.00;1.00;1.00;1.00;1.00;1.00;1.00	Viruses: 1.00	Uroviricota: 1.00	Caudoviricetes: 1.00	Caudovirales: 1.00	Myoviridae: 1.00	no support	no support	1466	0.97	0	NA	unkonwn
A10162_k149_91821	taxid assigned	based on 1/2 ORFs	1;10239;2731341;2731360;2731618;2731619;28883;2100420;2100421	1.00;1.00;1.00;1.00;1.00;1.00;1.00;1.00;1.00	Viruses: 1.00	Uroviricota: 1.00	Caudoviricetes: 1.00	Caudovirales: 1.00	NA	NA	uncultured Caudovirales phage: 1.00	2184	1.34	0	NA	unkonwn
A10162_k149_96128	taxid assigned	based on 1/1 ORFs	1;10239;2731341;2731360;2731618;2731619;28883;10662;2733124	1.00;1.00;1.00;1.00;1.00;1.00;1.00;1.00;1.00	Viruses: 1.00	Uroviricota: 1.00	Caudoviricetes: 1.00	Caudovirales: 1.00	Myoviridae: 1.00	Phapecoctavirus: 1.00	no support	606	0.17	0	NA	unkonwn
A10162_k149_96501	taxid assigned	based on 1/1 ORFs	1;10239;2731341;2731360;2731618;2731619;28883;10662	1.00;1.00;1.00;1.00;1.00;1.00;1.00;1.00	Viruses: 1.00	Uroviricota: 1.00	Caudoviricetes: 1.00	Caudovirales: 1.00	Myoviridae: 1.00	no support	no support	424	0.23	0	NA	unkonwn
A10162_k149_98582	taxid assigned	based on 1/1 ORFs	1;10239;2731341;2731360;2731618;2731619;28883;10662;2560128	1.00;1.00;1.00;1.00;1.00;1.00;1.00;1.00;1.00	Viruses: 1.00	Uroviricota: 1.00	Caudoviricetes: 1.00	Caudovirales: 1.00	Myoviridae: 1.00	Eneladusvirus: 1.00	no support	442	NA	0	NA	unkonwn
A10162_k149_98715	taxid assigned	based on 1/2 ORFs	1;10239;2731341;2731360;2731618;2731619;28883;10662;1911928	1.00;1.00;1.00;1.00;1.00;1.00;1.00;1.00;1.00	Viruses: 1.00	Uroviricota: 1.00	Caudoviricetes: 1.00	Caudovirales: 1.00	Myoviridae: 1.00	no support	no support	362	0.25	0	NA	unkonwn
A10167_k149_100338	taxid assigned	based on 1/1 ORFs	1;10239;2731341;2731360;2731618;2731619;28883;10699;2169599;2169621;2486072;1897539	1.00;1.00;1.00;1.00;1.00;1.00;1.00;1.00;1.00;1.00;1.00;1.00	Viruses: 1.00	Uroviricota: 1.00	Caudoviricetes: 1.00	Caudovirales: 1.00	Siphoviridae: 1.00	Limdunavirus: 1.00	Leuconostoc phage LDG: 1.00	562	1.92	0	NA	unkonwn
A10167_k149_104312	taxid assigned	based on 2/2 ORFs	1;10239;2731341;2731360;2731618;2731619;28883;2100420;2100421	1.00;1.00;1.00;1.00;1.00;1.00;1.00;1.00;1.00	Viruses: 1.00	Uroviricota: 1.00	Caudoviricetes: 1.00	Caudovirales: 1.00	NA	NA	uncultured Caudovirales phage: 1.00	1618	1.88	0	NA	unkonwn
A10167_k149_10734	taxid assigned	based on 1/8 ORFs	1;10239;2731341;2731360;2731618;2731619;28883;10699;196894;2593342	1.00;1.00;1.00;1.00;1.00;1.00;1.00;1.00;1.00;1.00	Viruses: 1.00	Uroviricota: 1.00	Caudoviricetes: 1.00	Caudovirales: 1.00	Siphoviridae: 1.00	NA	Microbacterium phage WaterT: 1.00	2107	0.6	0	NA	unkonwn
A10167_k149_109257	taxid assigned	based on 1/1 ORFs	1;10239;2731341;2731360;2731618;2731619;28883;10699	1.00;1.00;1.00;1.00;1.00;1.00;1.00;1.00	Viruses: 1.00	Uroviricota: 1.00	Caudoviricetes: 1.00	Caudovirales: 1.00	Siphoviridae: 1.00	no support	no support	365	0.47	0	NA	unkonwn
A10167_k149_109312	taxid assigned	based on 1/1 ORFs	1;10239;2731341;2731360;2731618;2731619;28883;10699;2169599;2169621	1.00;1.00;1.00;1.00;1.00;1.00;1.00;1.00;1.00;1.00	Viruses: 1.00	Uroviricota: 1.00	Caudoviricetes: 1.00	Caudovirales: 1.00	Siphoviridae: 1.00	Limdunavirus: 1.00	no support	454	0.29	0	NA	unkonwn
A10167_k149_110532	taxid assigned	based on 1/1 ORFs	1;10239;2731341;2731360;2731618;2731619;28883;10699;1623305;2050979;47298	1.00;1.00;1.00;1.00;1.00;1.00;1.00;1.00;1.00;1.00;1.00	Viruses: 1.00	Uroviricota: 1.00	Caudoviricetes: 1.00	Caudovirales: 1.00	Siphoviridae: 1.00	Skunavirus: 1.00	Lactococcus phage phi41: 1.00	466	0.53	0	NA	unkonwn
A10167_k149_110541	taxid assigned	based on 4/4 ORFs	1;10239;2731341;2731360;2731618;2731619;28883;10699;1623305;2050979	1.00;0.88;0.88;0.88;0.88;0.88;0.88;0.88;0.88;0.88	Viruses: 0.88	Uroviricota: 0.88	Caudoviricetes: 0.88	Caudovirales: 0.88	Siphoviridae: 0.88	Skunavirus: 0.88	no support	947	3.05	0	NA	unkonwn
A10167_k149_111449	taxid assigned	based on 1/2 ORFs	1;10239;2731341;2731360;2731618;2731619;28883;10662;2733124	1.00;1.00;1.00;1.00;1.00;1.00;1.00;1.00;1.00	Viruses: 1.00	Uroviricota: 1.00	Caudoviricetes: 1.00	Caudovirales: 1.00	Myoviridae: 1.00	Phapecoctavirus: 1.00	no support	696	NA	0	NA	unkonwn
A10167_k149_112094	taxid assigned	based on 1/3 ORFs	1;10239;2731341;2731360;2731618;2731619;28883;10662;1911928	1.00;1.00;1.00;1.00;1.00;1.00;1.00;1.00;1.00	Viruses: 1.00	Uroviricota: 1.00	Caudoviricetes: 1.00	Caudovirales: 1.00	Myoviridae: 1.00	no support	no support	834	NA	0	NA	unkonwn
A10167_k149_11487	taxid assigned	based on 2/2 ORFs	1;10239;2731341;2731360;2731618;2731619;28883;10699;1623305;2050979	1.00;0.67;0.67;0.67;0.67;0.67;0.67;0.67;0.67;0.67	Viruses: 0.67	Uroviricota: 0.67	Caudoviricetes: 0.67	Caudovirales: 0.67	Siphoviridae: 0.67	Skunavirus: 0.67	no support	443	0.61	0	NA	unkonwn
A10167_k149_118532	taxid assigned	based on 1/1 ORFs	1;10239;2731341;2731360;2731618;2731619;28883;10699;1623305	1.00;1.00;1.00;1.00;1.00;1.00;1.00;1.00;1.00	Viruses: 1.00	Uroviricota: 1.00	Caudoviricetes: 1.00	Caudovirales: 1.00	Siphoviridae: 1.00	Skunavirus: 1.00	no support	428	1.4	0	NA	unkonwn
A10167_k149_11886	taxid assigned	based on 1/1 ORFs	1;10239;2731341;2731360;2731618;2731619;28883;10699;2169599;2169621	1.00;1.00;1.00;1.00;1.00;1.00;1.00;1.00;1.00;1.00	Viruses: 1.00	Uroviricota: 1.00	Caudoviricetes: 1.00	Caudovirales: 1.00	Siphoviridae: 1.00	Limdunavirus: 1.00	no support	338	NA	0	NA	unkonwn
A10167_k149_121020	taxid assigned	based on 1/1 ORFs	1;10239;2731341;2731360;2731618;2731619;28883;10699;2169599;2169621	1.00;1.00;1.00;1.00;1.00;1.00;1.00;1.00;1.00;1.00	Viruses: 1.00	Uroviricota: 1.00	Caudoviricetes: 1.00	Caudovirales: 1.00	Siphoviridae: 1.00	Limdunavirus: 1.00	no support	326	0.59	0	NA	unkonwn
A10167_k149_12419	taxid assigned	based on 2/2 ORFs	1;10239;2731341;2731360;2731618;2731619;28883;10662;1911928;1914850	1.00;0.63;0.63;0.63;0.63;0.63;0.63;0.63;0.63;0.63	Viruses: 0.63	Uroviricota: 0.63	Caudoviricetes: 0.63	Caudovirales: 0.63	Myoviridae: 0.63	Certrevirus: 0.63	no support	378	0.2	0	NA	unkonwn
A10167_k149_128880	taxid assigned	based on 5/5 ORFs	1;10239;2731341;2731360;2731618;2731619;28883;10699;1623305;2050979	1.00;0.56;0.56;0.56;0.56;0.56;0.56;0.56;0.56;0.56	Viruses: 0.56	Uroviricota: 0.56	Caudoviricetes: 0.56	Caudovirales: 0.56	Siphoviridae: 0.56	Skunavirus: 0.56	no support	3437	11.34	0	NA	unkonwn
A10167_k149_134197	taxid assigned	based on 1/1 ORFs	1;10239;2731341;2731360;2731618;2731619;28883;10699;1623305;2050979	1.00;1.00;1.00;1.00;1.00;1.00;1.00;1.00;1.00;1.00	Viruses: 1.00	Uroviricota: 1.00	Caudoviricetes: 1.00	Caudovirales: 1.00	Siphoviridae: 1.00	Skunavirus: 1.00	no support	313	1.01	0	NA	unkonwn
A10167_k149_136616	taxid assigned	based on 1/1 ORFs	1;10239;2731341;2731360;2731618;2731619;28883;10662;1911928;2508196;2282400	1.00;1.00;1.00;1.00;1.00;1.00;1.00;1.00;1.00;1.00;1.00	Viruses: 1.00	Uroviricota: 1.00	Caudoviricetes: 1.00	Caudovirales: 1.00	Myoviridae: 1.00	NA	Acinetobacter phage ABPH49: 1.00	1172	0.79	0	NA	unkonwn
A10167_k149_14184	taxid assigned	based on 1/1 ORFs	1;10239;2731341;2731360;2731618;2731619;28883;2100420;2100421	1.00;1.00;1.00;1.00;1.00;1.00;1.00;1.00;1.00	Viruses: 1.00	Uroviricota: 1.00	Caudoviricetes: 1.00	Caudovirales: 1.00	NA	NA	uncultured Caudovirales phage: 1.00	473	NA	0	NA	unkonwn
A10167_k149_142698	taxid assigned	based on 1/1 ORFs	1;10239;2731341;2731360;2731618;2731619;28883;10699;1623305;2050979	1.00;1.00;1.00;1.00;1.00;1.00;1.00;1.00;1.00;1.00	Viruses: 1.00	Uroviricota: 1.00	Caudoviricetes: 1.00	Caudovirales: 1.00	Siphoviridae: 1.00	Skunavirus: 1.00	no support	322	0.87	0	NA	unkonwn
A10167_k149_146637	taxid assigned	based on 1/1 ORFs	1;10239;2731341;2731360;2731618;2731619;28883;10699;2169599;2169621	1.00;1.00;1.00;1.00;1.00;1.00;1.00;1.00;1.00;1.00	Viruses: 1.00	Uroviricota: 1.00	Caudoviricetes: 1.00	Caudovirales: 1.00	Siphoviridae: 1.00	Limdunavirus: 1.00	no support	381	NA	0	NA	unkonwn
A10167_k149_150030	taxid assigned	based on 1/1 ORFs	1;10239;2731341;2731360;2731618;2731619;28883;10662;196896;2759194	1.00;1.00;1.00;1.00;1.00;1.00;1.00;1.00;1.00;1.00	Viruses: 1.00	Uroviricota: 1.00	Caudoviricetes: 1.00	Caudovirales: 1.00	Myoviridae: 1.00	NA	Pseudomonas phage phiK7A1: 1.00	319	0.25	0	NA	unkonwn
A10167_k149_150819	taxid assigned	based on 1/2 ORFs	1;10239;2731341;2731360;2731618;2731619;28883;10699;196894;2170413	1.00;1.00;1.00;1.00;1.00;1.00;1.00;1.00;1.00;1.00	Viruses: 1.00	Uroviricota: 1.00	Caudoviricetes: 1.00	Caudovirales: 1.00	Siphoviridae: 1.00	NA	Siphoviridae sp.: 1.00	477	0.65	0	NA	unkonwn
A10167_k149_152356	taxid assigned	based on 1/1 ORFs	1;10239;2731341;2731360;2731618;2731619;28883;10699;1623305;2050979	1.00;1.00;1.00;1.00;1.00;1.00;1.00;1.00;1.00;1.00	Viruses: 1.00	Uroviricota: 1.00	Caudoviricetes: 1.00	Caudovirales: 1.00	Siphoviridae: 1.00	Skunavirus: 1.00	no support	389	1.24	0	NA	unkonwn
A10167_k149_152895	taxid assigned	based on 1/1 ORFs	1;10239;2731341;2731360;2731618;2731619;28883;10662;1911928;1914850	1.00;1.00;1.00;1.00;1.00;1.00;1.00;1.00;1.00;1.00	Viruses: 1.00	Uroviricota: 1.00	Caudoviricetes: 1.00	Caudovirales: 1.00	Myoviridae: 1.00	Certrevirus: 1.00	no support	368	NA	0	NA	unkonwn
A10167_k149_155087	taxid assigned	based on 1/1 ORFs	1;10239;2731341;2731360;2731618;2731619;28883;10699;1623305	1.00;1.00;1.00;1.00;1.00;1.00;1.00;1.00;1.00	Viruses: 1.00	Uroviricota: 1.00	Caudoviricetes: 1.00	Caudovirales: 1.00	Siphoviridae: 1.00	Skunavirus: 1.00	no support	581	1.91	0	NA	unkonwn
A10167_k149_160970	taxid assigned	based on 1/1 ORFs	1;10239;2731341;2731360;2731618;2731619;28883;10699;2169599;2169621	1.00;1.00;1.00;1.00;1.00;1.00;1.00;1.00;1.00;1.00	Viruses: 1.00	Uroviricota: 1.00	Caudoviricetes: 1.00	Caudovirales: 1.00	Siphoviridae: 1.00	Limdunavirus: 1.00	no support	406	1.51	0	NA	unkonwn
A10167_k149_161387	taxid assigned	based on 2/2 ORFs	1;10239;2731341;2731360;2731618;2731619;28883;10662;1911928;2508196;2282400	1.00;1.00;1.00;1.00;1.00;1.00;1.00;1.00;0.68;0.68;0.68	Viruses: 1.00	Uroviricota: 1.00	Caudoviricetes: 1.00	Caudovirales: 1.00	Myoviridae: 1.00	NA	Acinetobacter phage ABPH49: 0.68	870	NA	0	NA	unkonwn
A10167_k149_162067	taxid assigned	based on 1/2 ORFs	1;10239;2731341;2731360;2731618;2731619;28883;10662;1911928;2508196;2282400	1.00;1.00;1.00;1.00;1.00;1.00;1.00;1.00;1.00;1.00;1.00	Viruses: 1.00	Uroviricota: 1.00	Caudoviricetes: 1.00	Caudovirales: 1.00	Myoviridae: 1.00	NA	Acinetobacter phage ABPH49: 1.00	514	NA	0	NA	unkonwn
A10167_k149_163029	taxid assigned	based on 1/2 ORFs	1;10239;2731341;2731360;2731618;2731619;28883;10699;196894;2170413	1.00;1.00;1.00;1.00;1.00;1.00;1.00;1.00;1.00;1.00	Viruses: 1.00	Uroviricota: 1.00	Caudoviricetes: 1.00	Caudovirales: 1.00	Siphoviridae: 1.00	NA	Siphoviridae sp.: 1.00	1689	2.28	0	NA	unkonwn
A10167_k149_167920	taxid assigned	based on 1/1 ORFs	1;10239;2731341;2731360;2731618;2731619;28883;10662;196896	1.00;1.00;1.00;1.00;1.00;1.00;1.00;1.00;1.00	Viruses: 1.00	Uroviricota: 1.00	Caudoviricetes: 1.00	Caudovirales: 1.00	Myoviridae: 1.00	no support	no support	317	NA	0	NA	unkonwn
A10167_k149_170400	taxid assigned	based on 1/4 ORFs	1;10239;2731341;2731360;2731618;2731619;28883;10662;1911928	1.00;1.00;1.00;1.00;1.00;1.00;1.00;1.00;1.00	Viruses: 1.00	Uroviricota: 1.00	Caudoviricetes: 1.00	Caudovirales: 1.00	Myoviridae: 1.00	no support	no support	962	0.66	0	NA	unkonwn
A10167_k149_173605	taxid assigned	based on 1/1 ORFs	1;10239;2731341;2731360;2731618;2731619;28883;10699;1623305	1.00;1.00;1.00;1.00;1.00;1.00;1.00;1.00;1.00	Viruses: 1.00	Uroviricota: 1.00	Caudoviricetes: 1.00	Caudovirales: 1.00	Siphoviridae: 1.00	Skunavirus: 1.00	no support	386	0.9	0	NA	unkonwn
A10167_k149_173668	taxid assigned	based on 1/1 ORFs	1;10239;2731341;2731360;2731618;2731619;28883;10699;1623305;2050979;2777328	1.00;1.00;1.00;1.00;1.00;1.00;1.00;1.00;1.00;1.00;1.00	Viruses: 1.00	Uroviricota: 1.00	Caudoviricetes: 1.00	Caudovirales: 1.00	Siphoviridae: 1.00	Skunavirus: 1.00	Lactococcus phage GP13: 1.00	551	1.43	0	NA	unkonwn
A10167_k149_174246	taxid assigned	based on 1/1 ORFs	1;10239;2731341;2731360;2731618;2731619;28883;2100420;2100421	1.00;1.00;1.00;1.00;1.00;1.00;1.00;1.00;1.00	Viruses: 1.00	Uroviricota: 1.00	Caudoviricetes: 1.00	Caudovirales: 1.00	NA	NA	uncultured Caudovirales phage: 1.00	379	NA	0	NA	unkonwn
A10167_k149_179180	taxid assigned	based on 2/2 ORFs	1;10239;2731341;2731360;2731618;2731619;28883;10699;2169599;2169621	1.00;1.00;1.00;1.00;1.00;1.00;1.00;1.00;1.00;1.00	Viruses: 1.00	Uroviricota: 1.00	Caudoviricetes: 1.00	Caudovirales: 1.00	Siphoviridae: 1.00	Limdunavirus: 1.00	no support	664	2.47	0	NA	unkonwn
A10167_k149_180901	taxid assigned	based on 1/1 ORFs	1;10239;2731341;2731360;2731618;2731619;28883;10699;2169599;2169621	1.00;1.00;1.00;1.00;1.00;1.00;1.00;1.00;1.00;1.00	Viruses: 1.00	Uroviricota: 1.00	Caudoviricetes: 1.00	Caudovirales: 1.00	Siphoviridae: 1.00	Limdunavirus: 1.00	no support	441	NA	0	NA	unkonwn
A10167_k149_183605	taxid assigned	based on 1/2 ORFs	1;10239;2731341;2731360;2731618;2731619;28883;10662;1911928;2508196;2282400	1.00;1.00;1.00;1.00;1.00;1.00;1.00;1.00;1.00;1.00;1.00	Viruses: 1.00	Uroviricota: 1.00	Caudoviricetes: 1.00	Caudovirales: 1.00	Myoviridae: 1.00	NA	Acinetobacter phage ABPH49: 1.00	440	0.3	0	NA	unkonwn
A10167_k149_184511	taxid assigned	based on 1/1 ORFs	1;10239;2731341;2731360;2731618;2731619;28883;10699;196894;2662295	1.00;1.00;1.00;1.00;1.00;1.00;1.00;1.00;1.00;1.00	Viruses: 1.00	Uroviricota: 1.00	Caudoviricetes: 1.00	Caudovirales: 1.00	Siphoviridae: 1.00	NA	Lactococcus phage P1048: 1.00	502	1.66	0	NA	unkonwn
A10167_k149_188542	taxid assigned	based on 1/1 ORFs	1;10239;2731341;2731360;2731618;2731619;28883;10699;2169599;2169621	1.00;1.00;1.00;1.00;1.00;1.00;1.00;1.00;1.00;1.00	Viruses: 1.00	Uroviricota: 1.00	Caudoviricetes: 1.00	Caudovirales: 1.00	Siphoviridae: 1.00	Limdunavirus: 1.00	no support	349	NA	0	NA	unkonwn
A10167_k149_191345	taxid assigned	based on 1/1 ORFs	1;10239;2731341;2731360;2731618;2731619;28883;10662;1911928;2508196;2282400	1.00;1.00;1.00;1.00;1.00;1.00;1.00;1.00;1.00;1.00;1.00	Viruses: 1.00	Uroviricota: 1.00	Caudoviricetes: 1.00	Caudovirales: 1.00	Myoviridae: 1.00	NA	Acinetobacter phage ABPH49: 1.00	404	NA	0	NA	unkonwn
A10167_k149_191843	taxid assigned	based on 6/6 ORFs	1;10239;2731341;2731360;2731618;2731619;28883;10699;1623305;2050979	1.00;0.96;0.96;0.96;0.96;0.96;0.96;0.96;0.96;0.96	Viruses: 0.96	Uroviricota: 0.96	Caudoviricetes: 0.96	Caudovirales: 0.96	Siphoviridae: 0.96	Skunavirus: 0.96	no support	4434	14.13	0	NA	unkonwn
A10167_k149_1953	taxid assigned	based on 2/2 ORFs	1;10239;2731341;2731360;2731618;2731619;28883;10699;1623305	1.00;0.54;0.54;0.54;0.54;0.54;0.54;0.54;0.54	Viruses: 0.54	Uroviricota: 0.54	Caudoviricetes: 0.54	Caudovirales: 0.54	Siphoviridae: 0.54	Skunavirus: 0.54	no support	612	2.02	0	NA	unkonwn
A10167_k149_195994	taxid assigned	based on 1/1 ORFs	1;10239;2731341;2731360;2731618;2731619;28883;10699;1623305	1.00;1.00;1.00;1.00;1.00;1.00;1.00;1.00;1.00	Viruses: 1.00	Uroviricota: 1.00	Caudoviricetes: 1.00	Caudovirales: 1.00	Siphoviridae: 1.00	Skunavirus: 1.00	no support	1387	4.76	0	NA	unkonwn
A10167_k149_197386	taxid assigned	based on 1/1 ORFs	1;10239;2731341;2731360;2731618;2731619;28883;10662;2733124	1.00;1.00;1.00;1.00;1.00;1.00;1.00;1.00;1.00	Viruses: 1.00	Uroviricota: 1.00	Caudoviricetes: 1.00	Caudovirales: 1.00	Myoviridae: 1.00	Phapecoctavirus: 1.00	no support	777	0.22	0	NA	unkonwn
A10167_k149_20106	taxid assigned	based on 1/1 ORFs	1;10239;2731341;2731360;2731618;2731619;28883;10699;1623305;2050979	1.00;1.00;1.00;1.00;1.00;1.00;1.00;1.00;1.00;1.00	Viruses: 1.00	Uroviricota: 1.00	Caudoviricetes: 1.00	Caudovirales: 1.00	Siphoviridae: 1.00	Skunavirus: 1.00	no support	641	2.02	0	NA	unkonwn
A10167_k149_202860	taxid assigned	based on 1/1 ORFs	1;10239;2731341;2731360;2731618;2731619;28883;10744;196895;1978007	1.00;1.00;1.00;1.00;1.00;1.00;1.00;1.00;1.00;1.00	Viruses: 1.00	Uroviricota: 1.00	Caudoviricetes: 1.00	Caudovirales: 1.00	Podoviridae: 1.00	no support	no support	487	NA	0	NA	unkonwn
A10167_k149_205418	taxid assigned	based on 1/1 ORFs	1;10239;2731341;2731360;2731618;2731619;28883;10662;1911928	1.00;1.00;1.00;1.00;1.00;1.00;1.00;1.00;1.00	Viruses: 1.00	Uroviricota: 1.00	Caudoviricetes: 1.00	Caudovirales: 1.00	Myoviridae: 1.00	no support	no support	664	0.45	0	NA	unkonwn
A10167_k149_218949	taxid assigned	based on 1/1 ORFs	1;10239;2731341;2731360;2731618;2731619;28883;10699;1623305;2050979	1.00;1.00;1.00;1.00;1.00;1.00;1.00;1.00;1.00;1.00	Viruses: 1.00	Uroviricota: 1.00	Caudoviricetes: 1.00	Caudovirales: 1.00	Siphoviridae: 1.00	Skunavirus: 1.00	no support	927	2.17	0	NA	unkonwn
A10167_k149_219883	taxid assigned	based on 1/1 ORFs	1;10239;2731341;2731360;2731618;2731619;28883;10662;1911928	1.00;1.00;1.00;1.00;1.00;1.00;1.00;1.00;1.00	Viruses: 1.00	Uroviricota: 1.00	Caudoviricetes: 1.00	Caudovirales: 1.00	Myoviridae: 1.00	no support	no support	602	0.36	0	NA	unkonwn
A10167_k149_219918	taxid assigned	based on 1/2 ORFs	1;10239;2731341;2731360;2731618;2731619;28883;2100420;2100421	1.00;1.00;1.00;1.00;1.00;1.00;1.00;1.00;1.00	Viruses: 1.00	Uroviricota: 1.00	Caudoviricetes: 1.00	Caudovirales: 1.00	NA	NA	uncultured Caudovirales phage: 1.00	407	NA	0	NA	unkonwn
A10167_k149_221144	taxid assigned	based on 1/1 ORFs	1;10239;2731341;2731360;2731618;2731619;28883;10699;1623305	1.00;1.00;1.00;1.00;1.00;1.00;1.00;1.00;1.00	Viruses: 1.00	Uroviricota: 1.00	Caudoviricetes: 1.00	Caudovirales: 1.00	Siphoviridae: 1.00	Skunavirus: 1.00	no support	1314	3.08	0	NA	unkonwn
A10167_k149_227769	taxid assigned	based on 1/1 ORFs	1;10239;2731341;2731360;2731618;2731619;28883;10699;1623305;2050979;2029659	1.00;1.00;1.00;1.00;1.00;1.00;1.00;1.00;1.00;1.00;1.00	Viruses: 1.00	Uroviricota: 1.00	Caudoviricetes: 1.00	Caudovirales: 1.00	Siphoviridae: 1.00	Skunavirus: 1.00	Lactococcus phage 16802: 1.00	961	2.25	0	NA	unkonwn
A10167_k149_229182	taxid assigned	based on 1/2 ORFs	1;10239;2731341;2731360;2731618;2731619;28883;2100420;2100421	1.00;1.00;1.00;1.00;1.00;1.00;1.00;1.00;1.00	Viruses: 1.00	Uroviricota: 1.00	Caudoviricetes: 1.00	Caudovirales: 1.00	NA	NA	uncultured Caudovirales phage: 1.00	939	1.13	0	NA	unkonwn
A10167_k149_233566	taxid assigned	based on 2/2 ORFs	1;10239;2731341;2731360;2731618;2731619;28883;10699;1623305	1.00;1.00;1.00;1.00;1.00;1.00;1.00;1.00;1.00	Viruses: 1.00	Uroviricota: 1.00	Caudoviricetes: 1.00	Caudovirales: 1.00	Siphoviridae: 1.00	Skunavirus: 1.00	no support	820	2.69	0	NA	unkonwn
A10167_k149_23731	taxid assigned	based on 1/1 ORFs	1;10239;2731341;2731360;2731618;2731619;28883;10699;1623305	1.00;1.00;1.00;1.00;1.00;1.00;1.00;1.00;1.00	Viruses: 1.00	Uroviricota: 1.00	Caudoviricetes: 1.00	Caudovirales: 1.00	Siphoviridae: 1.00	Skunavirus: 1.00	no support	1154	2.7	0	NA	unkonwn
A10167_k149_237958	taxid assigned	based on 3/3 ORFs	1;10239;2731341;2731360;2731618;2731619;28883;10699	1.00;0.59;0.59;0.59;0.59;0.59;0.59;0.59	Viruses: 0.59	Uroviricota: 0.59	Caudoviricetes: 0.59	Caudovirales: 0.59	Siphoviridae: 0.59	no support	no support	1223	3.92	0	NA	unkonwn
A10167_k149_239179	taxid assigned	based on 1/2 ORFs	1;10239;2731341;2731360;2731618;2731619;28883;10744;2560132;2562338;2575350	1.00;1.00;1.00;1.00;1.00;1.00;1.00;1.00;1.00;1.00;1.00	Viruses: 1.00	Uroviricota: 1.00	Caudoviricetes: 1.00	Caudovirales: 1.00	Podoviridae: 1.00	Fipvunavirus: 1.00	Flavobacterium phage FPSV-S29: 1.00	410	NA	0	NA	unkonwn
A10167_k149_239358	taxid assigned	based on 2/2 ORFs	1;10239;2731341;2731360;2731618;2731619;28883;10699;2169599;2169621	1.00;1.00;1.00;1.00;1.00;1.00;1.00;1.00;1.00;1.00	Viruses: 1.00	Uroviricota: 1.00	Caudoviricetes: 1.00	Caudovirales: 1.00	Siphoviridae: 1.00	Limdunavirus: 1.00	no support	339	NA	0	NA	unkonwn
A10167_k149_240057	taxid assigned	based on 1/1 ORFs	1;10239;2731341;2731360;2731618;2731619;28883;10662;1911928	1.00;1.00;1.00;1.00;1.00;1.00;1.00;1.00;1.00	Viruses: 1.00	Uroviricota: 1.00	Caudoviricetes: 1.00	Caudovirales: 1.00	Myoviridae: 1.00	no support	no support	411	NA	0	NA	unkonwn
A10167_k149_24894	taxid assigned	based on 1/3 ORFs	1;10239;2731341;2731360;2731618;2731619;28883;10662;1911928;2508196;2282400	1.00;1.00;1.00;1.00;1.00;1.00;1.00;1.00;1.00;1.00;1.00	Viruses: 1.00	Uroviricota: 1.00	Caudoviricetes: 1.00	Caudovirales: 1.00	Myoviridae: 1.00	NA	Acinetobacter phage ABPH49: 1.00	1021	NA	0	NA	unkonwn
A10167_k149_250990	taxid assigned	based on 3/3 ORFs	1;10239;2731341;2731360;2731618;2731619;28883;10699;1623305	1.00;0.60;0.60;0.60;0.60;0.60;0.60;0.60;0.60	Viruses: 0.60	Uroviricota: 0.60	Caudoviricetes: 0.60	Caudovirales: 0.60	Siphoviridae: 0.60	Skunavirus: 0.60	no support	1621	5.31	0	NA	unkonwn
A10167_k149_252728	taxid assigned	based on 2/4 ORFs	1;10239;2731341;2731360;2731618;2731619;28883;10662;1198136;1892568	1.00;0.58;0.58;0.58;0.58;0.58;0.58;0.58;0.58;0.58	Viruses: 0.58	Uroviricota: 0.58	Caudoviricetes: 0.58	Caudovirales: 0.58	Myoviridae: 0.58	no support	no support	689	1.54	0	NA	unkonwn
A10167_k149_261330	taxid assigned	based on 1/2 ORFs	1;10239;2731341;2731360;2731618;2731619;28883;2100420;2100421	1.00;1.00;1.00;1.00;1.00;1.00;1.00;1.00;1.00	Viruses: 1.00	Uroviricota: 1.00	Caudoviricetes: 1.00	Caudovirales: 1.00	NA	NA	uncultured Caudovirales phage: 1.00	310	0.44	0	NA	unkonwn
A10167_k149_269066	taxid assigned	based on 2/2 ORFs	1;10239;2731341;2731360;2731618;2731619;28883;10662;1911928;1914850;2184715	1.00;0.62;0.62;0.62;0.62;0.62;0.62;0.62;0.62;0.62;0.62	Viruses: 0.62	Uroviricota: 0.62	Caudoviricetes: 0.62	Caudovirales: 0.62	Myoviridae: 0.62	Certrevirus: 0.62	no support	450	0.3	0	NA	unkonwn
A10167_k149_30919	taxid assigned	based on 1/1 ORFs	1;10239;2731341;2731360;2731618;2731619;28883;10699;2169599;2169621	1.00;1.00;1.00;1.00;1.00;1.00;1.00;1.00;1.00;1.00	Viruses: 1.00	Uroviricota: 1.00	Caudoviricetes: 1.00	Caudovirales: 1.00	Siphoviridae: 1.00	Limdunavirus: 1.00	no support	328	NA	0	NA	unkonwn
A10167_k149_37452	taxid assigned	based on 1/1 ORFs	1;10239;2731341;2731360;2731618;2731619;28883;10699;196894;2170413	1.00;1.00;1.00;1.00;1.00;1.00;1.00;1.00;1.00;1.00	Viruses: 1.00	Uroviricota: 1.00	Caudoviricetes: 1.00	Caudovirales: 1.00	Siphoviridae: 1.00	NA	Siphoviridae sp.: 1.00	428	0.84	0	NA	unkonwn
A10167_k149_42490	taxid assigned	based on 2/6 ORFs	1;10239;2731341;2731360;2731618;2731619;28883;10662;1911928	1.00;1.00;1.00;1.00;1.00;1.00;1.00;1.00;1.00	Viruses: 1.00	Uroviricota: 1.00	Caudoviricetes: 1.00	Caudovirales: 1.00	Myoviridae: 1.00	no support	no support	1941	1.29	0	NA	unkonwn
A10167_k149_48510	taxid assigned	based on 1/1 ORFs	1;10239;2731341;2731360;2731618;2731619;28883;2100420;2100421	1.00;1.00;1.00;1.00;1.00;1.00;1.00;1.00;1.00	Viruses: 1.00	Uroviricota: 1.00	Caudoviricetes: 1.00	Caudovirales: 1.00	NA	NA	uncultured Caudovirales phage: 1.00	466	NA	0	NA	unkonwn
A10167_k149_49693	taxid assigned	based on 1/1 ORFs	1;10239;2731341;2731360;2731618;2731619;28883;2100420;2100421	1.00;1.00;1.00;1.00;1.00;1.00;1.00;1.00;1.00	Viruses: 1.00	Uroviricota: 1.00	Caudoviricetes: 1.00	Caudovirales: 1.00	NA	NA	uncultured Caudovirales phage: 1.00	507	NA	0	NA	unkonwn
A10167_k149_49768	taxid assigned	based on 3/4 ORFs	1;10239;2731341;2731360;2731618;2731619;28883;10699;196894;2170413	1.00;0.74;0.74;0.74;0.74;0.74;0.74;0.74;0.74;0.74	Viruses: 0.74	Uroviricota: 0.74	Caudoviricetes: 0.74	Caudovirales: 0.74	Siphoviridae: 0.74	NA	Siphoviridae sp.: 0.74	966	1.34	0	NA	unkonwn
A10167_k149_52868	taxid assigned	based on 1/1 ORFs	1;10239;2731341;2731360;2731618;2731619;28883;10699;1623305;2050979	1.00;1.00;1.00;1.00;1.00;1.00;1.00;1.00;1.00;1.00	Viruses: 1.00	Uroviricota: 1.00	Caudoviricetes: 1.00	Caudovirales: 1.00	Siphoviridae: 1.00	Skunavirus: 1.00	no support	547	1.84	0	NA	unkonwn
A10167_k149_53629	taxid assigned	based on 1/1 ORFs	1;10239;2731341;2731360;2731618;2731619;28883;2100420;2100421	1.00;1.00;1.00;1.00;1.00;1.00;1.00;1.00;1.00	Viruses: 1.00	Uroviricota: 1.00	Caudoviricetes: 1.00	Caudovirales: 1.00	NA	NA	uncultured Caudovirales phage: 1.00	395	NA	0	NA	unkonwn
A10167_k149_55625	taxid assigned	based on 2/2 ORFs	1;10239;2731341;2731360;2731618;2731619;28883;10699;1623305;2050979	1.00;0.88;0.88;0.88;0.88;0.88;0.88;0.88;0.88;0.88	Viruses: 0.88	Uroviricota: 0.88	Caudoviricetes: 0.88	Caudovirales: 0.88	Siphoviridae: 0.88	Skunavirus: 0.88	no support	657	2.07	0	NA	unkonwn
A10167_k149_58698	taxid assigned	based on 2/2 ORFs	1;10239;2731341;2731360;2731618;2731619;28883;10699;1623305;2050979	1.00;0.71;0.71;0.71;0.71;0.71;0.71;0.71;0.71;0.71	Viruses: 0.71	Uroviricota: 0.71	Caudoviricetes: 0.71	Caudovirales: 0.71	Siphoviridae: 0.71	Skunavirus: 0.71	no support	410	1.26	0	NA	unkonwn
A10167_k149_58824	taxid assigned	based on 2/2 ORFs	1;10239;2731341;2731360;2731618;2731619;28883;10699;1623305;2050979;2029664	1.00;0.61;0.61;0.61;0.61;0.61;0.61;0.61;0.61;0.61;0.61	Viruses: 0.61	Uroviricota: 0.61	Caudoviricetes: 0.61	Caudovirales: 0.61	Siphoviridae: 0.61	Skunavirus: 0.61	Lactococcus phage 51701: 0.61	2651	8.76	0	NA	unkonwn
A10167_k149_60593	taxid assigned	based on 1/1 ORFs	1;10239;2731341;2731360;2731618;2731619;28883;2100420;2100421	1.00;1.00;1.00;1.00;1.00;1.00;1.00;1.00;1.00	Viruses: 1.00	Uroviricota: 1.00	Caudoviricetes: 1.00	Caudovirales: 1.00	NA	NA	uncultured Caudovirales phage: 1.00	439	NA	0	NA	unkonwn
A10167_k149_63718	taxid assigned	based on 1/1 ORFs	1;10239;2731341;2731360;2731618;2731619;28883;2100420;2100421	1.00;1.00;1.00;1.00;1.00;1.00;1.00;1.00;1.00	Viruses: 1.00	Uroviricota: 1.00	Caudoviricetes: 1.00	Caudovirales: 1.00	NA	NA	uncultured Caudovirales phage: 1.00	380	NA	0	NA	unkonwn
A10167_k149_67188	taxid assigned	based on 1/4 ORFs	1;10239;2731341;2731360;2731618;2731619;28883;10662;1911928	1.00;1.00;1.00;1.00;1.00;1.00;1.00;1.00;1.00	Viruses: 1.00	Uroviricota: 1.00	Caudoviricetes: 1.00	Caudovirales: 1.00	Myoviridae: 1.00	no support	no support	723	NA	0	NA	unkonwn
A10167_k149_69164	taxid assigned	based on 1/1 ORFs	1;10239;2731341;2731360;2731618;2731619;28883;10699;1623305;2050979	1.00;1.00;1.00;1.00;1.00;1.00;1.00;1.00;1.00;1.00	Viruses: 1.00	Uroviricota: 1.00	Caudoviricetes: 1.00	Caudovirales: 1.00	Siphoviridae: 1.00	Skunavirus: 1.00	no support	323	1.11	0	NA	unkonwn
A10167_k149_70313	taxid assigned	based on 1/1 ORFs	1;10239;2731341;2731360;2731618;2731619;28883;2100420;2100421	1.00;1.00;1.00;1.00;1.00;1.00;1.00;1.00;1.00	Viruses: 1.00	Uroviricota: 1.00	Caudoviricetes: 1.00	Caudovirales: 1.00	NA	NA	uncultured Caudovirales phage: 1.00	335	NA	0	NA	unkonwn
A10167_k149_70599	taxid assigned	based on 1/1 ORFs	1;10239;2731341;2731360;2731618;2731619;28883;10699;186532;329156	1.00;1.00;1.00;1.00;1.00;1.00;1.00;1.00;1.00;1.00	Viruses: 1.00	Uroviricota: 1.00	Caudoviricetes: 1.00	Caudovirales: 1.00	Siphoviridae: 1.00	Ceduovirus: 1.00	no support	556	2.46	0	NA	unkonwn
A10167_k149_70937	taxid assigned	based on 2/2 ORFs	1;10239;2731341;2731360;2731618;2731619;28883;10699;196894;2170413	1.00;1.00;1.00;1.00;1.00;1.00;1.00;0.71;0.71;0.71	Viruses: 1.00	Uroviricota: 1.00	Caudoviricetes: 1.00	Caudovirales: 1.00	Siphoviridae: 0.71	NA	Siphoviridae sp.: 0.71	709	1.17	0	NA	unkonwn
A10167_k149_71974	taxid assigned	based on 1/1 ORFs	1;10239;2731341;2731360;2731618;2731619;28883;10699;1623305;2050979	1.00;1.00;1.00;1.00;1.00;1.00;1.00;1.00;1.00;1.00	Viruses: 1.00	Uroviricota: 1.00	Caudoviricetes: 1.00	Caudovirales: 1.00	Siphoviridae: 1.00	Skunavirus: 1.00	no support	616	0.7	0	NA	unkonwn
A10167_k149_75612	taxid assigned	based on 2/2 ORFs	1;10239;2731341;2731360;2731618;2731619;28883;10699;2169599;2169621	1.00;1.00;1.00;1.00;1.00;1.00;1.00;1.00;1.00;1.00	Viruses: 1.00	Uroviricota: 1.00	Caudoviricetes: 1.00	Caudovirales: 1.00	Siphoviridae: 1.00	Limdunavirus: 1.00	no support	373	0.31	0	NA	unkonwn
A10167_k149_76776	taxid assigned	based on 1/1 ORFs	1;10239;2731341;2731360;2731618;2731619;28883;10662;196896;2202564	1.00;1.00;1.00;1.00;1.00;1.00;1.00;1.00;1.00;1.00	Viruses: 1.00	Uroviricota: 1.00	Caudoviricetes: 1.00	Caudovirales: 1.00	Myoviridae: 1.00	NA	Myoviridae sp.: 1.00	358	NA	0	NA	unkonwn
A10167_k149_80098	taxid assigned	based on 1/1 ORFs	1;10239;2731341;2731360;2731618;2731619;28883;10699;2169599;2169621	1.00;1.00;1.00;1.00;1.00;1.00;1.00;1.00;1.00;1.00	Viruses: 1.00	Uroviricota: 1.00	Caudoviricetes: 1.00	Caudovirales: 1.00	Siphoviridae: 1.00	Limdunavirus: 1.00	no support	307	NA	0	NA	unkonwn
A10167_k149_82834	taxid assigned	based on 1/2 ORFs	1;10239;2731341;2731360;2731618;2731619;28883;2100420;2100421	1.00;1.00;1.00;1.00;1.00;1.00;1.00;1.00;1.00	Viruses: 1.00	Uroviricota: 1.00	Caudoviricetes: 1.00	Caudovirales: 1.00	NA	NA	uncultured Caudovirales phage: 1.00	356	NA	0	NA	unkonwn
A10167_k149_84326	taxid assigned	based on 2/2 ORFs	1;10239;2731341;2731360;2731618;2731619;28883;10699;2169599;2169621	1.00;1.00;1.00;1.00;1.00;1.00;1.00;1.00;1.00;1.00	Viruses: 1.00	Uroviricota: 1.00	Caudoviricetes: 1.00	Caudovirales: 1.00	Siphoviridae: 1.00	Limdunavirus: 1.00	no support	675	2.5	0	NA	unkonwn
A10167_k149_86360	taxid assigned	based on 1/2 ORFs	1;10239;2731341;2731360;2731618;2731619;28883;10699;1623305	1.00;1.00;1.00;1.00;1.00;1.00;1.00;1.00;1.00	Viruses: 1.00	Uroviricota: 1.00	Caudoviricetes: 1.00	Caudovirales: 1.00	Siphoviridae: 1.00	Skunavirus: 1.00	no support	346	1.15	0	NA	unkonwn
A10167_k149_87347	taxid assigned	based on 2/2 ORFs	1;10239;2731341;2731360;2731618;2731619;28883;10662;1911928;2508196;2282400	1.00;0.58;0.58;0.58;0.58;0.58;0.58;0.58;0.58;0.58;0.58	Viruses: 0.58	Uroviricota: 0.58	Caudoviricetes: 0.58	Caudovirales: 0.58	Myoviridae: 0.58	NA	Acinetobacter phage ABPH49: 0.58	695	0.46	0	NA	unkonwn
A10167_k149_8874	taxid assigned	based on 1/1 ORFs	1;10239;2731341;2731360;2731618;2731619;28883;10699;2169599;2169621	1.00;1.00;1.00;1.00;1.00;1.00;1.00;1.00;1.00;1.00	Viruses: 1.00	Uroviricota: 1.00	Caudoviricetes: 1.00	Caudovirales: 1.00	Siphoviridae: 1.00	Limdunavirus: 1.00	no support	301	1.12	0	NA	unkonwn
A10167_k149_89413	taxid assigned	based on 1/1 ORFs	1;10239;2731341;2731360;2731618;2731619;28883;10662;2733124	1.00;1.00;1.00;1.00;1.00;1.00;1.00;1.00;1.00	Viruses: 1.00	Uroviricota: 1.00	Caudoviricetes: 1.00	Caudovirales: 1.00	Myoviridae: 1.00	Phapecoctavirus: 1.00	no support	567	0.16	0	NA	unkonwn
A10167_k149_89652	taxid assigned	based on 2/2 ORFs	1;10239;2731341;2731360;2731618;2731619;28883;10699;196894	1.00;0.56;0.56;0.56;0.56;0.56;0.56;0.56;0.56	Viruses: 0.56	Uroviricota: 0.56	Caudoviricetes: 0.56	Caudovirales: 0.56	Siphoviridae: 0.56	no support	no support	540	1.46	0	NA	unkonwn
A10167_k149_89809	taxid assigned	based on 2/2 ORFs	1;10239;2731341;2731360;2731618;2731619;28883;10699;186532	1.00;1.00;1.00;1.00;1.00;1.00;1.00;1.00;1.00	Viruses: 1.00	Uroviricota: 1.00	Caudoviricetes: 1.00	Caudovirales: 1.00	Siphoviridae: 1.00	Ceduovirus: 1.00	no support	925	3.81	0	NA	unkonwn
A10167_k149_93040	taxid assigned	based on 1/3 ORFs	1;10239;2731341;2731360;2731618;2731619;28883;10699;186532	1.00;1.00;1.00;1.00;1.00;1.00;1.00;1.00;1.00	Viruses: 1.00	Uroviricota: 1.00	Caudoviricetes: 1.00	Caudovirales: 1.00	Siphoviridae: 1.00	Ceduovirus: 1.00	no support	753	3.44	0	NA	unkonwn
A10167_k149_96652	taxid assigned	based on 1/1 ORFs	1;10239;2731341;2731360;2731618;2731619;28883;2100420;2100421	1.00;1.00;1.00;1.00;1.00;1.00;1.00;1.00;1.00	Viruses: 1.00	Uroviricota: 1.00	Caudoviricetes: 1.00	Caudovirales: 1.00	NA	NA	uncultured Caudovirales phage: 1.00	593	NA	0	NA	unkonwn
A10179_k149_10083	taxid assigned	based on 3/3 ORFs	1;10239;2731341;2731360;2731618;2731619;28883;10699	1.00;1.00;0.81;0.81;0.81;0.81;0.81;0.81	Viruses: 1.00	Uroviricota: 0.81	Caudoviricetes: 0.81	Caudovirales: 0.81	Siphoviridae: 0.81	no support	no support	959	2.26	0	NA	unkonwn
A10179_k149_10238	taxid assigned	based on 1/2 ORFs	1;10239;2731341;2731360;2731618;2731619;28883;2100420;2100421	1.00;1.00;1.00;1.00;1.00;1.00;1.00;1.00;1.00	Viruses: 1.00	Uroviricota: 1.00	Caudoviricetes: 1.00	Caudovirales: 1.00	NA	NA	uncultured Caudovirales phage: 1.00	522	NA	0	NA	unkonwn
A10179_k149_10802	taxid assigned	based on 1/2 ORFs	1;10239;2731341;2731360;2731618;2731619;28883;10662;1911928	1.00;1.00;1.00;1.00;1.00;1.00;1.00;1.00;1.00	Viruses: 1.00	Uroviricota: 1.00	Caudoviricetes: 1.00	Caudovirales: 1.00	Myoviridae: 1.00	no support	no support	941	0.64	0	NA	unkonwn
A10179_k149_10875	taxid assigned	based on 1/4 ORFs	1;10239;2731341;2731360;2731618;2731619;28883;10662;1911928	1.00;1.00;1.00;1.00;1.00;1.00;1.00;1.00;1.00	Viruses: 1.00	Uroviricota: 1.00	Caudoviricetes: 1.00	Caudovirales: 1.00	Myoviridae: 1.00	no support	no support	951	NA	0	NA	unkonwn
A10179_k149_10879	taxid assigned	based on 1/1 ORFs	1;10239;2731341;2731360;2731618;2731619;28883;10699;196894;2170413	1.00;1.00;1.00;1.00;1.00;1.00;1.00;1.00;1.00;1.00	Viruses: 1.00	Uroviricota: 1.00	Caudoviricetes: 1.00	Caudovirales: 1.00	Siphoviridae: 1.00	NA	Siphoviridae sp.: 1.00	312	0.72	0	NA	unkonwn
A10179_k149_11834	taxid assigned	based on 1/1 ORFs	1;10239;2731341;2731360;2731618;2731619;28883;2100420;2100421	1.00;1.00;1.00;1.00;1.00;1.00;1.00;1.00;1.00	Viruses: 1.00	Uroviricota: 1.00	Caudoviricetes: 1.00	Caudovirales: 1.00	NA	NA	uncultured Caudovirales phage: 1.00	1088	NA	0	NA	unkonwn
A10179_k149_12094	taxid assigned	based on 1/1 ORFs	1;10239;2731341;2731360;2731618;2731619;28883;2100420;2100421	1.00;1.00;1.00;1.00;1.00;1.00;1.00;1.00;1.00	Viruses: 1.00	Uroviricota: 1.00	Caudoviricetes: 1.00	Caudovirales: 1.00	NA	NA	uncultured Caudovirales phage: 1.00	1012	NA	0	NA	unkonwn
A10179_k149_12721	taxid assigned	based on 2/2 ORFs	1;10239;2731341;2731360;2731618;2731619;28883;10699;1910976;2175004;2787014*	1.00;0.63;0.63;0.63;0.63;0.63;0.63;0.63;0.63;0.63;0.63	Viruses: 0.63	Uroviricota: 0.63	Caudoviricetes: 0.63	Caudovirales: 0.63	Siphoviridae: 0.63	NA	Serratia phage Tsm2*: 0.63	435	1.02	0	NA	unkonwn
A10179_k149_13048	taxid assigned	based on 1/1 ORFs	1;10239;2731341;2731360;2731618;2731619;28883;10699;196894;2170413	1.00;1.00;1.00;1.00;1.00;1.00;1.00;1.00;1.00;1.00	Viruses: 1.00	Uroviricota: 1.00	Caudoviricetes: 1.00	Caudovirales: 1.00	Siphoviridae: 1.00	NA	Siphoviridae sp.: 1.00	405	0.34	0	NA	unkonwn
A10179_k149_14759	taxid assigned	based on 1/1 ORFs	1;10239;2731341;2731360;2731618;2731619;28883;10662	1.00;1.00;1.00;1.00;1.00;1.00;1.00;1.00	Viruses: 1.00	Uroviricota: 1.00	Caudoviricetes: 1.00	Caudovirales: 1.00	Myoviridae: 1.00	no support	no support	305	0.21	0	NA	unkonwn
A10179_k149_1488	taxid assigned	based on 1/1 ORFs	1;10239;2731341;2731360;2731618;2731619;28883;10662;1911928;2508196;2282400	1.00;1.00;1.00;1.00;1.00;1.00;1.00;1.00;1.00;1.00;1.00	Viruses: 1.00	Uroviricota: 1.00	Caudoviricetes: 1.00	Caudovirales: 1.00	Myoviridae: 1.00	NA	Acinetobacter phage ABPH49: 1.00	489	NA	0	NA	unkonwn
A10179_k149_15227	taxid assigned	based on 1/3 ORFs	1;10239;2731341;2731360;2731618;2731619;28883;10662	1.00;1.00;1.00;1.00;1.00;1.00;1.00;1.00	Viruses: 1.00	Uroviricota: 1.00	Caudoviricetes: 1.00	Caudovirales: 1.00	Myoviridae: 1.00	no support	no support	797	0.22	0	NA	unkonwn
A10179_k149_15837	taxid assigned	based on 1/5 ORFs	1;10239;2731341;2731360;2731618;2731619;28883;10662;1911928	1.00;1.00;1.00;1.00;1.00;1.00;1.00;1.00;1.00	Viruses: 1.00	Uroviricota: 1.00	Caudoviricetes: 1.00	Caudovirales: 1.00	Myoviridae: 1.00	no support	no support	1429	NA	0	NA	unkonwn
A10179_k149_18219	taxid assigned	based on 1/2 ORFs	1;10239;2731341;2731360;2731618;2731619;28883;10662;1911928	1.00;1.00;1.00;1.00;1.00;1.00;1.00;1.00;1.00	Viruses: 1.00	Uroviricota: 1.00	Caudoviricetes: 1.00	Caudovirales: 1.00	Myoviridae: 1.00	no support	no support	406	NA	0	NA	unkonwn
A10179_k149_21914	taxid assigned	based on 4/5 ORFs	1;10239;2731341;2731360;2731618;2731619;28883;10699;196894;2170413	1.00;0.67;0.67;0.67;0.67;0.67;0.67;0.67;0.67;0.67	Viruses: 0.67	Uroviricota: 0.67	Caudoviricetes: 0.67	Caudovirales: 0.67	Siphoviridae: 0.67	NA	Siphoviridae sp.: 0.67	1372	1.9	0	NA	unkonwn
A10179_k149_27163	taxid assigned	based on 1/1 ORFs	1;10239;2731341;2731360;2731618;2731619;28883;10699;1623305;2050979	1.00;1.00;1.00;1.00;1.00;1.00;1.00;1.00;1.00;1.00	Viruses: 1.00	Uroviricota: 1.00	Caudoviricetes: 1.00	Caudovirales: 1.00	Siphoviridae: 1.00	Skunavirus: 1.00	no support	312	NA	0	NA	unkonwn
A10179_k149_27301	taxid assigned	based on 1/1 ORFs	1;10239;2731341;2731360;2731618;2731619;28883;2100420;2100421	1.00;1.00;1.00;1.00;1.00;1.00;1.00;1.00;1.00	Viruses: 1.00	Uroviricota: 1.00	Caudoviricetes: 1.00	Caudovirales: 1.00	NA	NA	uncultured Caudovirales phage: 1.00	461	0.52	0	NA	unkonwn
A10179_k149_27342	taxid assigned	based on 2/2 ORFs	1;10239;2731341;2731360;2731618;2731619;28883;2100420;2100421	1.00;0.68;0.68;0.68;0.68;0.68;0.68;0.68;0.68	Viruses: 0.68	Uroviricota: 0.68	Caudoviricetes: 0.68	Caudovirales: 0.68	NA	NA	uncultured Caudovirales phage: 0.68	450	NA	0	NA	unkonwn
A10179_k149_28993	taxid assigned	based on 1/2 ORFs	1;10239;2731341;2731360;2731618;2731619;28883;2100420;2100421	1.00;1.00;1.00;1.00;1.00;1.00;1.00;1.00;1.00	Viruses: 1.00	Uroviricota: 1.00	Caudoviricetes: 1.00	Caudovirales: 1.00	NA	NA	uncultured Caudovirales phage: 1.00	726	NA	0	NA	unkonwn
A10179_k149_29146	taxid assigned	based on 1/1 ORFs	1;10239;2731341;2731360;2731618;2731619;28883;10699;1623305;2050979	1.00;1.00;1.00;1.00;1.00;1.00;1.00;1.00;1.00;1.00	Viruses: 1.00	Uroviricota: 1.00	Caudoviricetes: 1.00	Caudovirales: 1.00	Siphoviridae: 1.00	Skunavirus: 1.00	no support	493	1.15	0	NA	unkonwn
A10179_k149_31318	taxid assigned	based on 1/1 ORFs	1;10239;2731341;2731360;2731618;2731619;28883;10699;196894	1.00;1.00;1.00;1.00;1.00;1.00;1.00;1.00;1.00	Viruses: 1.00	Uroviricota: 1.00	Caudoviricetes: 1.00	Caudovirales: 1.00	Siphoviridae: 1.00	no support	no support	597	0.87	0	NA	unkonwn
A10179_k149_3239	taxid assigned	based on 1/1 ORFs	1;10239;2731341;2731360;2731618;2731619;28883;2560065;2560071;2562318;2495576	1.00;1.00;1.00;1.00;1.00;1.00;1.00;1.00;1.00;1.00;1.00	Viruses: 1.00	Uroviricota: 1.00	Caudoviricetes: 1.00	Caudovirales: 1.00	Herelleviridae: 1.00	NA	Aerococcus phage vB_AviM_AVP: 1.00	325	NA	0	NA	unkonwn
A10179_k149_33481	taxid assigned	based on 2/2 ORFs	1;10239;2731341;2731360;2731618;2731619;28883;2100420;2100421	1.00;0.66;0.66;0.66;0.66;0.66;0.66;0.66;0.66	Viruses: 0.66	Uroviricota: 0.66	Caudoviricetes: 0.66	Caudovirales: 0.66	NA	NA	uncultured Caudovirales phage: 0.66	409	NA	0	NA	unkonwn
A10179_k149_36414	taxid assigned	based on 2/2 ORFs	1;10239;2731341;2731360;2731618;2731619;28883;10699;1623305	1.00;0.67;0.67;0.67;0.67;0.67;0.67;0.67;0.67	Viruses: 0.67	Uroviricota: 0.67	Caudoviricetes: 0.67	Caudovirales: 0.67	Siphoviridae: 0.67	Skunavirus: 0.67	no support	1121	3.68	0	NA	unkonwn
A10179_k149_36509	taxid assigned	based on 1/1 ORFs	1;10239;2731341;2731360;2731618;2731619;28883;2100420;2100421	1.00;1.00;1.00;1.00;1.00;1.00;1.00;1.00;1.00	Viruses: 1.00	Uroviricota: 1.00	Caudoviricetes: 1.00	Caudovirales: 1.00	NA	NA	uncultured Caudovirales phage: 1.00	569	NA	0	NA	unkonwn
A10179_k149_36686	taxid assigned	based on 1/2 ORFs	1;10239;2731341;2731360;2731618;2731619;28883;10699;196894;2170413	1.00;1.00;1.00;1.00;1.00;1.00;1.00;1.00;1.00;1.00	Viruses: 1.00	Uroviricota: 1.00	Caudoviricetes: 1.00	Caudovirales: 1.00	Siphoviridae: 1.00	NA	Siphoviridae sp.: 1.00	603	0.84	0	NA	unkonwn
A10179_k149_3672	taxid assigned	based on 1/2 ORFs	1;10239;2731341;2731360;2731618;2731619;28883;10662;1198136;1913651	1.00;1.00;1.00;1.00;1.00;1.00;1.00;1.00;1.00;1.00	Viruses: 1.00	Uroviricota: 1.00	Caudoviricetes: 1.00	Caudovirales: 1.00	Myoviridae: 1.00	Krischvirus: 1.00	no support	673	0.38	0	NA	unkonwn
A10179_k149_37027	taxid assigned	based on 1/3 ORFs	1;10239;2731341;2731360;2731618;2731619;28883;10662;1911928;1914850;2184715;1958916	1.00;1.00;1.00;1.00;1.00;1.00;1.00;1.00;1.00;1.00;1.00;1.00	Viruses: 1.00	Uroviricota: 1.00	Caudoviricetes: 1.00	Caudovirales: 1.00	Myoviridae: 1.00	Certrevirus: 1.00	Pectobacterium phage vB_PatM_CB7: 1.00	705	0.5	0	NA	unkonwn
A10179_k149_37295	taxid assigned	based on 1/1 ORFs	1;10239;2731341;2731360;2731618;2731619;28883;10662;1911928;2508196;2282400	1.00;1.00;1.00;1.00;1.00;1.00;1.00;1.00;1.00;1.00;1.00	Viruses: 1.00	Uroviricota: 1.00	Caudoviricetes: 1.00	Caudovirales: 1.00	Myoviridae: 1.00	NA	Acinetobacter phage ABPH49: 1.00	647	0.32	0	NA	unkonwn
A10179_k149_39011	taxid assigned	based on 2/4 ORFs	1;10239;2731341;2731360;2731618;2731619;28883;2100420;2100421	1.00;0.57;0.57;0.57;0.57;0.57;0.57;0.57;0.57	Viruses: 0.57	Uroviricota: 0.57	Caudoviricetes: 0.57	Caudovirales: 0.57	NA	NA	uncultured Caudovirales phage: 0.57	2108	NA	0	NA	unkonwn
A10179_k149_39023	taxid assigned	based on 2/2 ORFs	1;10239;2731341;2731360;2731618;2731619;28883;10662;1911928	1.00;0.56;0.56;0.56;0.56;0.56;0.56;0.56;0.56	Viruses: 0.56	Uroviricota: 0.56	Caudoviricetes: 0.56	Caudovirales: 0.56	Myoviridae: 0.56	no support	no support	397	0.26	0	NA	unkonwn
A10179_k149_39224	taxid assigned	based on 1/1 ORFs	1;10239;2731341;2731360;2731618;2731619;28883;2100420;2100421	1.00;1.00;1.00;1.00;1.00;1.00;1.00;1.00;1.00	Viruses: 1.00	Uroviricota: 1.00	Caudoviricetes: 1.00	Caudovirales: 1.00	NA	NA	uncultured Caudovirales phage: 1.00	1031	NA	0	NA	unkonwn
A10179_k149_39899	taxid assigned	based on 1/2 ORFs	1;10239;2731341;2731360;2731618;2731619;28883;10662;2733128;2752797;2724308	1.00;1.00;1.00;1.00;1.00;1.00;1.00;1.00;1.00;1.00;1.00	Viruses: 1.00	Uroviricota: 1.00	Caudoviricetes: 1.00	Caudovirales: 1.00	Myoviridae: 1.00	Saclayvirus: 1.00	Acinetobacter phage vB_AbaM_D22: 1.00	454	0.18	0	NA	unkonwn
A10179_k149_41477	taxid assigned	based on 1/1 ORFs	1;10239;2731341;2731360;2731618;2731619;28883;10662;1911928	1.00;1.00;1.00;1.00;1.00;1.00;1.00;1.00;1.00	Viruses: 1.00	Uroviricota: 1.00	Caudoviricetes: 1.00	Caudovirales: 1.00	Myoviridae: 1.00	no support	no support	377	0.22	0	NA	unkonwn
A10179_k149_41636	taxid assigned	based on 1/3 ORFs	1;10239;2731341;2731360;2731618;2731619;28883;10699;196894;1282995	1.00;1.00;1.00;1.00;1.00;1.00;1.00;1.00;1.00;1.00	Viruses: 1.00	Uroviricota: 1.00	Caudoviricetes: 1.00	Caudovirales: 1.00	Siphoviridae: 1.00	NA	Serratia phage Eta: 1.00	817	1.35	0	NA	unkonwn
A10179_k149_42770	taxid assigned	based on 1/1 ORFs	1;10239;2731341;2731360;2731618;2731619;28883;10699	1.00;1.00;1.00;1.00;1.00;1.00;1.00;1.00	Viruses: 1.00	Uroviricota: 1.00	Caudoviricetes: 1.00	Caudovirales: 1.00	Siphoviridae: 1.00	no support	no support	312	0.48	0	NA	unkonwn
A10179_k149_44390	taxid assigned	based on 1/1 ORFs	1;10239;2731341;2731360;2731618;2731619;28883;2100420;2100421	1.00;1.00;1.00;1.00;1.00;1.00;1.00;1.00;1.00	Viruses: 1.00	Uroviricota: 1.00	Caudoviricetes: 1.00	Caudovirales: 1.00	NA	NA	uncultured Caudovirales phage: 1.00	902	NA	0	NA	unkonwn
A10179_k149_46277	taxid assigned	based on 1/1 ORFs	1;10239;2731341;2731360;2731618;2731619;28883;10662;1911928;1914850	1.00;1.00;1.00;1.00;1.00;1.00;1.00;1.00;1.00;1.00	Viruses: 1.00	Uroviricota: 1.00	Caudoviricetes: 1.00	Caudovirales: 1.00	Myoviridae: 1.00	Certrevirus: 1.00	no support	366	NA	0	NA	unkonwn
A10179_k149_46466	taxid assigned	based on 1/1 ORFs	1;10239;12429;12333;38018	1.00;1.00;1.00;1.00;1.00	Viruses: 1.00	NA	NA	NA	NA	NA	Bacteriophage sp.: 1.00	531	0.95	0	NA	unkonwn
A10179_k149_46562	taxid assigned	based on 1/1 ORFs	1;10239;2731341;2731360;2731618;2731619;28883;10699;196894;2170413	1.00;1.00;1.00;1.00;1.00;1.00;1.00;1.00;1.00;1.00	Viruses: 1.00	Uroviricota: 1.00	Caudoviricetes: 1.00	Caudovirales: 1.00	Siphoviridae: 1.00	NA	Siphoviridae sp.: 1.00	454	0.63	0	NA	unkonwn
A10179_k149_46675	taxid assigned	based on 1/1 ORFs	1;10239;2731341;2731360;2731618;2731619;28883;10699;196894;2170413	1.00;1.00;1.00;1.00;1.00;1.00;1.00;1.00;1.00;1.00	Viruses: 1.00	Uroviricota: 1.00	Caudoviricetes: 1.00	Caudovirales: 1.00	Siphoviridae: 1.00	NA	Siphoviridae sp.: 1.00	453	0.62	0	NA	unkonwn
A10179_k149_47712	taxid assigned	based on 1/1 ORFs	1;10239;12429;12333;38018	1.00;1.00;1.00;1.00;1.00	Viruses: 1.00	NA	NA	NA	NA	NA	Bacteriophage sp.: 1.00	409	0.97	0	NA	unkonwn
A10179_k149_49291	taxid assigned	based on 1/1 ORFs	1;10239;2731341;2731360;2731618;2731619;28883;10744;196895	1.00;1.00;1.00;1.00;1.00;1.00;1.00;1.00;1.00	Viruses: 1.00	Uroviricota: 1.00	Caudoviricetes: 1.00	Caudovirales: 1.00	Podoviridae: 1.00	no support	no support	834	NA	0	NA	unkonwn
A10179_k149_50765	taxid assigned	based on 1/1 ORFs	1;10239;2731341;2731360;2731618;2731619;28883;10699	1.00;1.00;1.00;1.00;1.00;1.00;1.00;1.00	Viruses: 1.00	Uroviricota: 1.00	Caudoviricetes: 1.00	Caudovirales: 1.00	Siphoviridae: 1.00	no support	no support	460	0.67	0	NA	unkonwn
A10179_k149_5083	taxid assigned	based on 1/1 ORFs	1;10239;2731341;2731360;2731618;2731619;28883;2100420;2100421	1.00;1.00;1.00;1.00;1.00;1.00;1.00;1.00;1.00	Viruses: 1.00	Uroviricota: 1.00	Caudoviricetes: 1.00	Caudovirales: 1.00	NA	NA	uncultured Caudovirales phage: 1.00	576	NA	0	NA	unkonwn
A10179_k149_51760	taxid assigned	based on 1/1 ORFs	1;10239;2731341;2731360;2731618;2731619;28883;10699;196894	1.00;1.00;1.00;1.00;1.00;1.00;1.00;1.00;1.00	Viruses: 1.00	Uroviricota: 1.00	Caudoviricetes: 1.00	Caudovirales: 1.00	Siphoviridae: 1.00	no support	no support	320	0.49	0	NA	unkonwn
A10179_k149_52013	taxid assigned	based on 1/2 ORFs	1;10239;2731341;2731360;2731618;2731619;28883;2100420;2100421	1.00;1.00;1.00;1.00;1.00;1.00;1.00;1.00;1.00	Viruses: 1.00	Uroviricota: 1.00	Caudoviricetes: 1.00	Caudovirales: 1.00	NA	NA	uncultured Caudovirales phage: 1.00	380	1.01	0	NA	unkonwn
A10179_k149_54137	taxid assigned	based on 1/1 ORFs	1;10239;2731341;2731360;2731618;2731619;28883;10662;1911928;1914850;2184715	1.00;1.00;1.00;1.00;1.00;1.00;1.00;1.00;1.00;1.00;1.00	Viruses: 1.00	Uroviricota: 1.00	Caudoviricetes: 1.00	Caudovirales: 1.00	Myoviridae: 1.00	Certrevirus: 1.00	no support	492	0.33	0	NA	unkonwn
A10179_k149_55208	taxid assigned	based on 1/3 ORFs	1;10239;2731341;2731360;2731618;2731619;28883;2100420;2100421	1.00;1.00;1.00;1.00;1.00;1.00;1.00;1.00;1.00	Viruses: 1.00	Uroviricota: 1.00	Caudoviricetes: 1.00	Caudovirales: 1.00	NA	NA	uncultured Caudovirales phage: 1.00	1445	1.16	0	NA	unkonwn
A10179_k149_5537	taxid assigned	based on 1/1 ORFs	1;10239;2731341;2731360;2731618;2731619;28883;2100420;2100421	1.00;1.00;1.00;1.00;1.00;1.00;1.00;1.00;1.00	Viruses: 1.00	Uroviricota: 1.00	Caudoviricetes: 1.00	Caudovirales: 1.00	NA	NA	uncultured Caudovirales phage: 1.00	857	0.48	0	NA	unkonwn
A10179_k149_55861	taxid assigned	based on 2/2 ORFs	1;10239;2731341;2731360;2731618;2731619;28883;2100420;2100421	1.00;0.52;0.52;0.52;0.52;0.52;0.52;0.52;0.52	Viruses: 0.52	Uroviricota: 0.52	Caudoviricetes: 0.52	Caudovirales: 0.52	NA	NA	uncultured Caudovirales phage: 0.52	346	NA	0	NA	unkonwn
A10179_k149_56050	taxid assigned	based on 2/2 ORFs	1;10239;2731341;2731360;2731618;2731619;28883;2100420;2100421	1.00;0.60;0.60;0.60;0.60;0.60;0.60;0.60;0.60	Viruses: 0.60	Uroviricota: 0.60	Caudoviricetes: 0.60	Caudovirales: 0.60	NA	NA	uncultured Caudovirales phage: 0.60	1284	0.59	0	NA	unkonwn
A10179_k149_5654	taxid assigned	based on 1/1 ORFs	1;10239;2731341;2731360;2731618;2731619;28883;2100420;2100421	1.00;1.00;1.00;1.00;1.00;1.00;1.00;1.00;1.00	Viruses: 1.00	Uroviricota: 1.00	Caudoviricetes: 1.00	Caudovirales: 1.00	NA	NA	uncultured Caudovirales phage: 1.00	577	NA	0	NA	unkonwn
A10179_k149_58074	taxid assigned	based on 2/3 ORFs	1;10239;2731341;2731360;2731618;2731619;28883;10744;1920753	1.00;1.00;1.00;1.00;1.00;1.00;1.00;0.60;0.60	Viruses: 1.00	Uroviricota: 1.00	Caudoviricetes: 1.00	Caudovirales: 1.00	Podoviridae: 0.60	Gamaleyavirus: 0.60	no support	335	0.46	0	NA	unkonwn
A10179_k149_59947	taxid assigned	based on 1/1 ORFs	1;10239;2731341;2731360;2731618;2731619;28883;10662;1911928;2508196;2282400	1.00;1.00;1.00;1.00;1.00;1.00;1.00;1.00;1.00;1.00;1.00	Viruses: 1.00	Uroviricota: 1.00	Caudoviricetes: 1.00	Caudovirales: 1.00	Myoviridae: 1.00	NA	Acinetobacter phage ABPH49: 1.00	458	0.3	0	NA	unkonwn
A10179_k149_60176	taxid assigned	based on 1/1 ORFs	1;10239;2731341;2731360;2731618;2731619;28883;10744;1920753;1920759;1239384*	1.00;1.00;1.00;1.00;1.00;1.00;1.00;1.00;1.00;1.00;1.00	Viruses: 1.00	Uroviricota: 1.00	Caudoviricetes: 1.00	Caudovirales: 1.00	Podoviridae: 1.00	Gamaleyavirus: 1.00	Escherichia virus IME11: 1.00	363	NA	0	NA	unkonwn
A10179_k149_60480	taxid assigned	based on 2/2 ORFs	1;10239;2731341;2731360;2731618;2731619;28883;10699	1.00;0.54;0.54;0.54;0.54;0.54;0.54;0.54	Viruses: 0.54	Uroviricota: 0.54	Caudoviricetes: 0.54	Caudovirales: 0.54	Siphoviridae: 0.54	no support	no support	875	1.43	0	NA	unkonwn
A10179_k149_61248	taxid assigned	based on 1/2 ORFs	1;10239;2731341;2731360;2731618;2731619;28883;2100420;2100421	1.00;1.00;1.00;1.00;1.00;1.00;1.00;1.00;1.00	Viruses: 1.00	Uroviricota: 1.00	Caudoviricetes: 1.00	Caudovirales: 1.00	NA	NA	uncultured Caudovirales phage: 1.00	440	0.5	0	NA	unkonwn
A10179_k149_63848	taxid assigned	based on 1/1 ORFs	1;10239;2731341;2731360;2731618;2731619;28883;10662;1911928;1914850	1.00;1.00;1.00;1.00;1.00;1.00;1.00;1.00;1.00;1.00	Viruses: 1.00	Uroviricota: 1.00	Caudoviricetes: 1.00	Caudovirales: 1.00	Myoviridae: 1.00	Certrevirus: 1.00	no support	308	0.25	0	NA	unkonwn
A10179_k149_64270	taxid assigned	based on 1/1 ORFs	1;10239;2731341;2731360;2731618;2731619;28883;10744;1920753;2047764;2099850	1.00;1.00;1.00;1.00;1.00;1.00;1.00;1.00;1.00;1.00;1.00	Viruses: 1.00	Uroviricota: 1.00	Caudoviricetes: 1.00	Caudovirales: 1.00	Podoviridae: 1.00	Gamaleyavirus: 1.00	Klebsiella phage KP8: 1.00	455	0.62	0	NA	unkonwn
A10179_k149_65535	taxid assigned	based on 1/1 ORFs	1;10239;2731341;2731360;2731618;2731619;28883;10662;1911928	1.00;1.00;1.00;1.00;1.00;1.00;1.00;1.00;1.00	Viruses: 1.00	Uroviricota: 1.00	Caudoviricetes: 1.00	Caudovirales: 1.00	Myoviridae: 1.00	no support	no support	361	0.25	0	NA	unkonwn
A10179_k149_67777	taxid assigned	based on 1/1 ORFs	1;10239;2731341;2731360;2731618;2731619;28883;2100420;2100421	1.00;1.00;1.00;1.00;1.00;1.00;1.00;1.00;1.00	Viruses: 1.00	Uroviricota: 1.00	Caudoviricetes: 1.00	Caudovirales: 1.00	NA	NA	uncultured Caudovirales phage: 1.00	996	NA	0	NA	unkonwn
A10179_k149_67882	taxid assigned	based on 1/1 ORFs	1;10239;2731341;2731360;2731618;2731619;28883;10662;1911928;2508196;2282400	1.00;1.00;1.00;1.00;1.00;1.00;1.00;1.00;1.00;1.00;1.00	Viruses: 1.00	Uroviricota: 1.00	Caudoviricetes: 1.00	Caudovirales: 1.00	Myoviridae: 1.00	NA	Acinetobacter phage ABPH49: 1.00	301	0.2	0	NA	unkonwn
A10179_k149_68871	taxid assigned	based on 1/1 ORFs	1;10239;2731341;2731360;2731618;2731619;28883;10699;196894;1282995	1.00;1.00;1.00;1.00;1.00;1.00;1.00;1.00;1.00;1.00	Viruses: 1.00	Uroviricota: 1.00	Caudoviricetes: 1.00	Caudovirales: 1.00	Siphoviridae: 1.00	NA	Serratia phage Eta: 1.00	700	1.63	0	NA	unkonwn
A10179_k149_71015	taxid assigned	based on 2/3 ORFs	1;10239;2731341;2731360;2731618;2731619;28883;2100420;2100421	1.00;0.63;0.63;0.63;0.63;0.63;0.63;0.63;0.63	Viruses: 0.63	Uroviricota: 0.63	Caudoviricetes: 0.63	Caudovirales: 0.63	NA	NA	uncultured Caudovirales phage: 0.63	685	NA	0	NA	unkonwn
A10179_k149_73253	taxid assigned	based on 1/1 ORFs	1;10239;2731341;2731360;2731618;2731619;28883;2100420;2100421	1.00;1.00;1.00;1.00;1.00;1.00;1.00;1.00;1.00	Viruses: 1.00	Uroviricota: 1.00	Caudoviricetes: 1.00	Caudovirales: 1.00	NA	NA	uncultured Caudovirales phage: 1.00	660	0.98	0	NA	unkonwn
A10179_k149_73406	taxid assigned	based on 1/1 ORFs	1;10239;2731341;2731360;2731618;2731619;28883;2100420;2100421	1.00;1.00;1.00;1.00;1.00;1.00;1.00;1.00;1.00	Viruses: 1.00	Uroviricota: 1.00	Caudoviricetes: 1.00	Caudovirales: 1.00	NA	NA	uncultured Caudovirales phage: 1.00	1130	0.49	0	NA	unkonwn
A10179_k149_75993	taxid assigned	based on 1/1 ORFs	1;10239;2731341;2731360;2731618;2731619;28883;10662;1198136;10663;2562645;2502305	1.00;1.00;1.00;1.00;1.00;1.00;1.00;1.00;1.00;1.00;1.00;1.00	Viruses: 1.00	Uroviricota: 1.00	Caudoviricetes: 1.00	Caudovirales: 1.00	Myoviridae: 1.00	Tequatrovirus: 1.00	Escherichia phage vB_EcoM_G4500: 1.00	555	NA	0	NA	unkonwn
A10179_k149_76240	taxid assigned	based on 1/1 ORFs	1;10239;2731341;2731360;2731618;2731619;28883;2100420;2100421	1.00;1.00;1.00;1.00;1.00;1.00;1.00;1.00;1.00	Viruses: 1.00	Uroviricota: 1.00	Caudoviricetes: 1.00	Caudovirales: 1.00	NA	NA	uncultured Caudovirales phage: 1.00	408	NA	0	NA	unkonwn
A10179_k149_9154	taxid assigned	based on 1/2 ORFs	1;10239;2731341;2731360;2731618;2731619;28883;10662;196896;2202564	1.00;1.00;1.00;1.00;1.00;1.00;1.00;1.00;1.00;1.00	Viruses: 1.00	Uroviricota: 1.00	Caudoviricetes: 1.00	Caudovirales: 1.00	Myoviridae: 1.00	NA	Myoviridae sp.: 1.00	419	NA	0	NA	unkonwn
A10179_k149_9501	taxid assigned	based on 1/1 ORFs	1;10239;2731341;2731360;2731618;2731619;28883;10699;1623305	1.00;1.00;1.00;1.00;1.00;1.00;1.00;1.00;1.00	Viruses: 1.00	Uroviricota: 1.00	Caudoviricetes: 1.00	Caudovirales: 1.00	Siphoviridae: 1.00	Skunavirus: 1.00	no support	331	1.02	0	NA	unkonwn
A10179_k149_9817	taxid assigned	based on 1/1 ORFs	1;10239;2731341;2731360;2731618;2731619;28883;2100420;2100421	1.00;1.00;1.00;1.00;1.00;1.00;1.00;1.00;1.00	Viruses: 1.00	Uroviricota: 1.00	Caudoviricetes: 1.00	Caudovirales: 1.00	NA	NA	uncultured Caudovirales phage: 1.00	787	NA	0	NA	unkonwn
A10187_k149_100830	taxid assigned	based on 2/2 ORFs	1;10239;2731341;2731360;2731618;2731619;28883;10662;1911928;1914850;2184715	1.00;0.57;0.57;0.57;0.57;0.57;0.57;0.57;0.57;0.57;0.57	Viruses: 0.57	Uroviricota: 0.57	Caudoviricetes: 0.57	Caudovirales: 0.57	Myoviridae: 0.57	Certrevirus: 0.57	no support	445	0.17	0	NA	unkonwn
A10187_k149_109918	taxid assigned	based on 1/2 ORFs	1;10239;2731341;2731360;2731618;2731619;28883;2100420;2100421	1.00;1.00;1.00;1.00;1.00;1.00;1.00;1.00;1.00	Viruses: 1.00	Uroviricota: 1.00	Caudoviricetes: 1.00	Caudovirales: 1.00	NA	NA	uncultured Caudovirales phage: 1.00	531	0.69	0	NA	unkonwn
A10187_k149_122597	taxid assigned	based on 1/1 ORFs	1;10239;2731341;2731360;2731618;2731619;28883;10662;1911928	1.00;1.00;1.00;1.00;1.00;1.00;1.00;1.00;1.00	Viruses: 1.00	Uroviricota: 1.00	Caudoviricetes: 1.00	Caudovirales: 1.00	Myoviridae: 1.00	no support	no support	496	0.34	0	NA	unkonwn
A10187_k149_126358	taxid assigned	based on 1/1 ORFs	1;10239;2731341;2731360;2731618;2731619;28883;10662;1911928	1.00;1.00;1.00;1.00;1.00;1.00;1.00;1.00;1.00	Viruses: 1.00	Uroviricota: 1.00	Caudoviricetes: 1.00	Caudovirales: 1.00	Myoviridae: 1.00	no support	no support	612	0.41	0	NA	unkonwn
A10187_k149_126442	taxid assigned	based on 1/1 ORFs	1;10239;2731341;2731360;2731618;2731619;28883;2100420;2100421	1.00;1.00;1.00;1.00;1.00;1.00;1.00;1.00;1.00	Viruses: 1.00	Uroviricota: 1.00	Caudoviricetes: 1.00	Caudovirales: 1.00	NA	NA	uncultured Caudovirales phage: 1.00	696	1.03	0	NA	unkonwn
A10187_k149_141557	taxid assigned	based on 1/1 ORFs	1;10239;2731341;2731360;2731618;2731619;28883;2100420;2100421	1.00;1.00;1.00;1.00;1.00;1.00;1.00;1.00;1.00	Viruses: 1.00	Uroviricota: 1.00	Caudoviricetes: 1.00	Caudovirales: 1.00	NA	NA	uncultured Caudovirales phage: 1.00	398	NA	0	NA	unkonwn
A10187_k149_14487	taxid assigned	based on 2/2 ORFs	1;10239;2731341;2731360;2731618;2731619;28883;10662;1911928;2508196;2282400	1.00;1.00;1.00;1.00;1.00;1.00;1.00;1.00;0.58;0.58;0.58	Viruses: 1.00	Uroviricota: 1.00	Caudoviricetes: 1.00	Caudovirales: 1.00	Myoviridae: 1.00	NA	Acinetobacter phage ABPH49: 0.58	693	NA	0	NA	unkonwn
A10187_k149_148019	taxid assigned	based on 2/2 ORFs	1;10239;2731341;2731360;2731618;2731619;28883;2100420;2100421	1.00;0.50;0.50;0.50;0.50;0.50;0.50;0.50;0.50	Viruses: 0.50	Uroviricota: 0.50	Caudoviricetes: 0.50	Caudovirales: 0.50	NA	NA	uncultured Caudovirales phage: 0.50	543	NA	0	NA	unkonwn
A10187_k149_158169	taxid assigned	based on 2/2 ORFs	1;10239;2731341;2731360;2731618;2731619;28883;10699;196894;2170413	1.00;0.72;0.72;0.72;0.72;0.72;0.72;0.72;0.72;0.72	Viruses: 0.72	Uroviricota: 0.72	Caudoviricetes: 0.72	Caudovirales: 0.72	Siphoviridae: 0.72	NA	Siphoviridae sp.: 0.72	370	0.31	0	NA	unkonwn
A10187_k149_16012	taxid assigned	based on 2/2 ORFs	1;10239;2731341;2731360;2731618;2731619;28883;10662;1911928	1.00;0.50;0.50;0.50;0.50;0.50;0.50;0.50;0.50	Viruses: 0.50	Uroviricota: 0.50	Caudoviricetes: 0.50	Caudovirales: 0.50	Myoviridae: 0.50	no support	no support	709	0.46	0	NA	unkonwn
A10187_k149_163948	taxid assigned	based on 2/2 ORFs	1;10239;2731341;2731360;2731618;2731619;28883;10662;1911928;1914851	1.00;0.58;0.58;0.58;0.58;0.58;0.58;0.58;0.58;0.58	Viruses: 0.58	Uroviricota: 0.58	Caudoviricetes: 0.58	Caudovirales: 0.58	Myoviridae: 0.58	Seunavirus: 0.58	no support	450	0.31	0	NA	unkonwn
A10187_k149_165095	taxid assigned	based on 1/2 ORFs	1;10239;2731341;2731360;2731618;2731619;28883;10662;1911928;1914850	1.00;1.00;1.00;1.00;1.00;1.00;1.00;1.00;1.00;1.00	Viruses: 1.00	Uroviricota: 1.00	Caudoviricetes: 1.00	Caudovirales: 1.00	Myoviridae: 1.00	Certrevirus: 1.00	no support	1254	0.67	0	NA	unkonwn
A10187_k149_167379	taxid assigned	based on 1/3 ORFs	1;10239;2731341;2731360;2731618;2731619;28883;10662;1911928	1.00;1.00;1.00;1.00;1.00;1.00;1.00;1.00;1.00	Viruses: 1.00	Uroviricota: 1.00	Caudoviricetes: 1.00	Caudovirales: 1.00	Myoviridae: 1.00	no support	no support	596	0.39	0	NA	unkonwn
A10187_k149_167389	taxid assigned	based on 1/1 ORFs	1;10239;2731341;2731360;2731618;2731619;28883;2100420;2100421	1.00;1.00;1.00;1.00;1.00;1.00;1.00;1.00;1.00	Viruses: 1.00	Uroviricota: 1.00	Caudoviricetes: 1.00	Caudovirales: 1.00	NA	NA	uncultured Caudovirales phage: 1.00	888	0.45	0	NA	unkonwn
A10187_k149_168134	taxid assigned	based on 1/1 ORFs	1;10239;2731341;2731360;2731618;2731619;28883;2100420;2100421	1.00;1.00;1.00;1.00;1.00;1.00;1.00;1.00;1.00	Viruses: 1.00	Uroviricota: 1.00	Caudoviricetes: 1.00	Caudovirales: 1.00	NA	NA	uncultured Caudovirales phage: 1.00	426	NA	0	NA	unkonwn
A10187_k149_173959	taxid assigned	based on 1/1 ORFs	1;10239;2731341;2731360;2731618;2731619;28883;10744;545932;2562667;2364194	1.00;1.00;1.00;1.00;1.00;1.00;1.00;1.00;1.00;1.00;1.00	Viruses: 1.00	Uroviricota: 1.00	Caudoviricetes: 1.00	Caudovirales: 1.00	Podoviridae: 1.00	Bruynoghevirus: 1.00	Pseudomonas phage SaPL: 1.00	476	NA	0	NA	unkonwn
A10187_k149_175120	taxid assigned	based on 1/1 ORFs	1;10239;2731341;2731360;2731618;2731619;28883;10699	1.00;1.00;1.00;1.00;1.00;1.00;1.00;1.00	Viruses: 1.00	Uroviricota: 1.00	Caudoviricetes: 1.00	Caudovirales: 1.00	Siphoviridae: 1.00	no support	no support	331	NA	0	NA	unkonwn
A10187_k149_181432	taxid assigned	based on 1/2 ORFs	1;10239;2731341;2731360;2731618;2731619;28883;2100420;2100421	1.00;1.00;1.00;1.00;1.00;1.00;1.00;1.00;1.00	Viruses: 1.00	Uroviricota: 1.00	Caudoviricetes: 1.00	Caudovirales: 1.00	NA	NA	uncultured Caudovirales phage: 1.00	956	0.76	0	NA	unkonwn
A10187_k149_182360	taxid assigned	based on 1/1 ORFs	1;10239;2731341;2731360;2731618;2731619;28883;10699;1623305;2050979	1.00;1.00;1.00;1.00;1.00;1.00;1.00;1.00;1.00;1.00	Viruses: 1.00	Uroviricota: 1.00	Caudoviricetes: 1.00	Caudovirales: 1.00	Siphoviridae: 1.00	Skunavirus: 1.00	no support	335	NA	0	NA	unkonwn
A10187_k149_182457	taxid assigned	based on 1/2 ORFs	1;10239;2731341;2731360;2731618;2731619;28883;2100420;2100421	1.00;1.00;1.00;1.00;1.00;1.00;1.00;1.00;1.00	Viruses: 1.00	Uroviricota: 1.00	Caudoviricetes: 1.00	Caudovirales: 1.00	NA	NA	uncultured Caudovirales phage: 1.00	353	0.53	0	NA	unkonwn
A10187_k149_185218	taxid assigned	based on 1/1 ORFs	1;10239;2731341;2731360;2731618;2731619;28883;10699;196894;2170413	1.00;1.00;1.00;1.00;1.00;1.00;1.00;1.00;1.00;1.00	Viruses: 1.00	Uroviricota: 1.00	Caudoviricetes: 1.00	Caudovirales: 1.00	Siphoviridae: 1.00	NA	Siphoviridae sp.: 1.00	578	0.8	0	NA	unkonwn
A10187_k149_188836	taxid assigned	based on 1/1 ORFs	1;10239;2731341;2731360;2731618;2731619;28883;10699;1623305;2050979	1.00;1.00;1.00;1.00;1.00;1.00;1.00;1.00;1.00;1.00	Viruses: 1.00	Uroviricota: 1.00	Caudoviricetes: 1.00	Caudovirales: 1.00	Siphoviridae: 1.00	Skunavirus: 1.00	no support	374	1.21	0	NA	unkonwn
A10187_k149_190717	taxid assigned	based on 1/3 ORFs	1;10239;2731341;2731360;2731618;2731619;28883;10662	1.00;1.00;1.00;1.00;1.00;1.00;1.00;1.00	Viruses: 1.00	Uroviricota: 1.00	Caudoviricetes: 1.00	Caudovirales: 1.00	Myoviridae: 1.00	no support	no support	1136	0.6	0	NA	unkonwn
A10187_k149_196164	taxid assigned	based on 1/1 ORFs	1;10239;2731341;2731360;2731618;2731619;28883;10662;2560128	1.00;1.00;1.00;1.00;1.00;1.00;1.00;1.00;1.00	Viruses: 1.00	Uroviricota: 1.00	Caudoviricetes: 1.00	Caudovirales: 1.00	Myoviridae: 1.00	Eneladusvirus: 1.00	no support	631	NA	0	NA	unkonwn
A10187_k149_196524	taxid assigned	based on 1/1 ORFs	1;10239;2731341;2731360;2731618;2731619;28883;10662;1911928	1.00;1.00;1.00;1.00;1.00;1.00;1.00;1.00;1.00	Viruses: 1.00	Uroviricota: 1.00	Caudoviricetes: 1.00	Caudovirales: 1.00	Myoviridae: 1.00	no support	no support	469	0.31	0	NA	unkonwn
A10187_k149_198954	taxid assigned	based on 1/2 ORFs	1;10239;2731341;2731360;2731618;2731619;28883;10699;196894;2170413	1.00;1.00;1.00;1.00;1.00;1.00;1.00;1.00;1.00;1.00	Viruses: 1.00	Uroviricota: 1.00	Caudoviricetes: 1.00	Caudovirales: 1.00	Siphoviridae: 1.00	NA	Siphoviridae sp.: 1.00	884	1.2	0	NA	unkonwn
A10187_k149_208140	taxid assigned	based on 1/1 ORFs	1;10239;2731341;2731360;2731618;2731619;28883;10699;196894;2170413	1.00;1.00;1.00;1.00;1.00;1.00;1.00;1.00;1.00;1.00	Viruses: 1.00	Uroviricota: 1.00	Caudoviricetes: 1.00	Caudovirales: 1.00	Siphoviridae: 1.00	NA	Siphoviridae sp.: 1.00	313	0.42	0	NA	unkonwn
A10187_k149_212616	taxid assigned	based on 1/1 ORFs	1;10239;2731341;2731360;2731618;2731619;28883;10744;545932;2562667;2364194	1.00;1.00;1.00;1.00;1.00;1.00;1.00;1.00;1.00;1.00;1.00	Viruses: 1.00	Uroviricota: 1.00	Caudoviricetes: 1.00	Caudovirales: 1.00	Podoviridae: 1.00	Bruynoghevirus: 1.00	Pseudomonas phage SaPL: 1.00	318	NA	0	NA	unkonwn
A10187_k149_220095	taxid assigned	based on 1/1 ORFs	1;10239;2731341;2731360;2731618;2731619;28883;2100420;2100421	1.00;1.00;1.00;1.00;1.00;1.00;1.00;1.00;1.00	Viruses: 1.00	Uroviricota: 1.00	Caudoviricetes: 1.00	Caudovirales: 1.00	NA	NA	uncultured Caudovirales phage: 1.00	372	NA	0	NA	unkonwn
A10187_k149_222290	taxid assigned	based on 1/4 ORFs	1;10239;2731341;2731360;2731618;2731619;28883;10662;1911928	1.00;1.00;1.00;1.00;1.00;1.00;1.00;1.00;1.00	Viruses: 1.00	Uroviricota: 1.00	Caudoviricetes: 1.00	Caudovirales: 1.00	Myoviridae: 1.00	no support	no support	760	0.51	0	NA	unkonwn
A10187_k149_227430	taxid assigned	based on 1/5 ORFs	1;10239;2731341;2731360;2731618;2731619;28883;10662;1911928;2508196;2282400	1.00;1.00;1.00;1.00;1.00;1.00;1.00;1.00;1.00;1.00;1.00	Viruses: 1.00	Uroviricota: 1.00	Caudoviricetes: 1.00	Caudovirales: 1.00	Myoviridae: 1.00	NA	Acinetobacter phage ABPH49: 1.00	1476	NA	0	NA	unkonwn
A10187_k149_227903	taxid assigned	based on 1/1 ORFs	1;10239;2731341;2731360;2731618;2731619;28883;10662;1911928;1914851	1.00;1.00;1.00;1.00;1.00;1.00;1.00;1.00;1.00;1.00	Viruses: 1.00	Uroviricota: 1.00	Caudoviricetes: 1.00	Caudovirales: 1.00	Myoviridae: 1.00	Seunavirus: 1.00	no support	317	0.21	0	NA	unkonwn
A10187_k149_232408	taxid assigned	based on 2/2 ORFs	1;10239;2731341;2731360;2731618;2731619;28883;10662;196896;2202564	1.00;0.69;0.69;0.69;0.69;0.69;0.69;0.69;0.69;0.69	Viruses: 0.69	Uroviricota: 0.69	Caudoviricetes: 0.69	Caudovirales: 0.69	Myoviridae: 0.69	NA	Myoviridae sp.: 0.69	798	1.01	0	NA	unkonwn
A10187_k149_239781	taxid assigned	based on 1/1 ORFs	1;10239;2731341;2731360;2731618;2731619;28883;2100420;2100421	1.00;1.00;1.00;1.00;1.00;1.00;1.00;1.00;1.00	Viruses: 1.00	Uroviricota: 1.00	Caudoviricetes: 1.00	Caudovirales: 1.00	NA	NA	uncultured Caudovirales phage: 1.00	767	0.91	0	NA	unkonwn
A10187_k149_24016	taxid assigned	based on 1/1 ORFs	1;10239;2731341;2731360;2731618;2731619;28883;2100420;2100421	1.00;1.00;1.00;1.00;1.00;1.00;1.00;1.00;1.00	Viruses: 1.00	Uroviricota: 1.00	Caudoviricetes: 1.00	Caudovirales: 1.00	NA	NA	uncultured Caudovirales phage: 1.00	346	NA	0	NA	unkonwn
A10187_k149_241442	taxid assigned	based on 2/2 ORFs	1;10239;2731341;2731360;2731618;2731619;28883;2100420;2100421	1.00;1.00;1.00;1.00;1.00;1.00;1.00;1.00;1.00	Viruses: 1.00	Uroviricota: 1.00	Caudoviricetes: 1.00	Caudovirales: 1.00	NA	NA	uncultured Caudovirales phage: 1.00	816	NA	0	NA	unkonwn
A10187_k149_24357	taxid assigned	based on 2/2 ORFs	1;10239;2731341;2731360;2731618;2731619;28883;2100420;2100421	1.00;0.83;0.83;0.83;0.83;0.83;0.83;0.83;0.83	Viruses: 0.83	Uroviricota: 0.83	Caudoviricetes: 0.83	Caudovirales: 0.83	NA	NA	uncultured Caudovirales phage: 0.83	965	NA	0	NA	unkonwn
A10187_k149_244909	taxid assigned	based on 1/1 ORFs	1;10239;2731341;2731360;2731618;2731619;28883;10662;1911928;2508196;2282400	1.00;1.00;1.00;1.00;1.00;1.00;1.00;1.00;1.00;1.00;1.00	Viruses: 1.00	Uroviricota: 1.00	Caudoviricetes: 1.00	Caudovirales: 1.00	Myoviridae: 1.00	NA	Acinetobacter phage ABPH49: 1.00	1060	0.38	0	NA	unkonwn
A10187_k149_249219	taxid assigned	based on 1/2 ORFs	1;10239;2731341;2731360;2731618;2731619;28883;10662;196896	1.00;1.00;1.00;1.00;1.00;1.00;1.00;1.00;1.00	Viruses: 1.00	Uroviricota: 1.00	Caudoviricetes: 1.00	Caudovirales: 1.00	Myoviridae: 1.00	no support	no support	376	NA	0	NA	unkonwn
A10187_k149_259695	taxid assigned	based on 2/2 ORFs	1;10239;2731341;2731360;2731618;2731619;28883;10662	1.00;0.51;0.51;0.51;0.51;0.51;0.51;0.51	Viruses: 0.51	Uroviricota: 0.51	Caudoviricetes: 0.51	Caudovirales: 0.51	Myoviridae: 0.51	no support	no support	423	0.28	0	NA	unkonwn
A10187_k149_26141	taxid assigned	based on 1/1 ORFs	1;10239;2731341;2731360;2731618;2731619;28883;10699;1623305	1.00;1.00;1.00;1.00;1.00;1.00;1.00;1.00;1.00	Viruses: 1.00	Uroviricota: 1.00	Caudoviricetes: 1.00	Caudovirales: 1.00	Siphoviridae: 1.00	Skunavirus: 1.00	no support	388	NA	0	NA	unkonwn
A10187_k149_28414	taxid assigned	based on 1/2 ORFs	1;10239;2731341;2731360;2731618;2731619;28883;10662;1911928	1.00;1.00;1.00;1.00;1.00;1.00;1.00;1.00;1.00	Viruses: 1.00	Uroviricota: 1.00	Caudoviricetes: 1.00	Caudovirales: 1.00	Myoviridae: 1.00	no support	no support	1641	NA	0	NA	unkonwn
A10187_k149_29589	taxid assigned	based on 2/2 ORFs	1;10239;2731341;2731360;2731618;2731619;28883;10744;2560132;2562338;2575350	1.00;0.72;0.72;0.72;0.72;0.72;0.72;0.72;0.72;0.72;0.72	Viruses: 0.72	Uroviricota: 0.72	Caudoviricetes: 0.72	Caudovirales: 0.72	Podoviridae: 0.72	Fipvunavirus: 0.72	Flavobacterium phage FPSV-S29: 0.72	748	0.4	0	NA	unkonwn
A10187_k149_30036	taxid assigned	based on 1/1 ORFs	1;10239;2731341;2731360;2731618;2731619;28883;2100420;2100421	1.00;1.00;1.00;1.00;1.00;1.00;1.00;1.00;1.00	Viruses: 1.00	Uroviricota: 1.00	Caudoviricetes: 1.00	Caudovirales: 1.00	NA	NA	uncultured Caudovirales phage: 1.00	515	NA	0	NA	unkonwn
A10187_k149_34162	taxid assigned	based on 1/1 ORFs	1;10239;2731341;2731360;2731618;2731619;28883;2100420;2100421	1.00;1.00;1.00;1.00;1.00;1.00;1.00;1.00;1.00	Viruses: 1.00	Uroviricota: 1.00	Caudoviricetes: 1.00	Caudovirales: 1.00	NA	NA	uncultured Caudovirales phage: 1.00	728	0.87	0	NA	unkonwn
A10187_k149_42421	taxid assigned	based on 1/2 ORFs	1;10239;2731341;2731360;2731618;2731619;28883;10662;1911928	1.00;1.00;1.00;1.00;1.00;1.00;1.00;1.00;1.00	Viruses: 1.00	Uroviricota: 1.00	Caudoviricetes: 1.00	Caudovirales: 1.00	Myoviridae: 1.00	no support	no support	1083	0.72	0	NA	unkonwn
A10187_k149_43243	taxid assigned	based on 1/1 ORFs	1;10239;2731341;2731360;2731618;2731619;28883;10744;545932;2562667;2364194	1.00;1.00;1.00;1.00;1.00;1.00;1.00;1.00;1.00;1.00;1.00	Viruses: 1.00	Uroviricota: 1.00	Caudoviricetes: 1.00	Caudovirales: 1.00	Podoviridae: 1.00	Bruynoghevirus: 1.00	Pseudomonas phage SaPL: 1.00	760	NA	0	NA	unkonwn
A10187_k149_48116	taxid assigned	based on 1/1 ORFs	1;10239;2731341;2731360;2731618;2731619;28883;10662	1.00;1.00;1.00;1.00;1.00;1.00;1.00;1.00	Viruses: 1.00	Uroviricota: 1.00	Caudoviricetes: 1.00	Caudovirales: 1.00	Myoviridae: 1.00	no support	no support	375	NA	0	NA	unkonwn
A10187_k149_50073	taxid assigned	based on 2/2 ORFs	1;10239;2731341;2731360;2731618;2731619;28883;2100420;2100421	1.00;1.00;1.00;1.00;1.00;1.00;1.00;1.00;1.00	Viruses: 1.00	Uroviricota: 1.00	Caudoviricetes: 1.00	Caudovirales: 1.00	NA	NA	uncultured Caudovirales phage: 1.00	741	1.1	0	NA	unkonwn
A10187_k149_55332	taxid assigned	based on 1/1 ORFs	1;10239;2731341;2731360;2731618;2731619;28883;2100420;2100421	1.00;1.00;1.00;1.00;1.00;1.00;1.00;1.00;1.00	Viruses: 1.00	Uroviricota: 1.00	Caudoviricetes: 1.00	Caudovirales: 1.00	NA	NA	uncultured Caudovirales phage: 1.00	787	NA	0	NA	unkonwn
A10187_k149_60615	taxid assigned	based on 1/1 ORFs	1;10239;2731341;2731360;2731618;2731619;28883;10662;1911928;2508196;2282400	1.00;1.00;1.00;1.00;1.00;1.00;1.00;1.00;1.00;1.00;1.00	Viruses: 1.00	Uroviricota: 1.00	Caudoviricetes: 1.00	Caudovirales: 1.00	Myoviridae: 1.00	NA	Acinetobacter phage ABPH49: 1.00	367	0.25	0	NA	unkonwn
A10187_k149_60971	taxid assigned	based on 1/1 ORFs	1;10239;2731341;2731360;2731618;2731619;28883;10699;1623305	1.00;1.00;1.00;1.00;1.00;1.00;1.00;1.00;1.00	Viruses: 1.00	Uroviricota: 1.00	Caudoviricetes: 1.00	Caudovirales: 1.00	Siphoviridae: 1.00	Skunavirus: 1.00	no support	367	0.86	0	NA	unkonwn
A10187_k149_6540	taxid assigned	based on 4/4 ORFs	1;10239;2731341;2731360;2731618;2731619;28883;10699;1623305;2050979	1.00;0.53;0.53;0.53;0.53;0.53;0.53;0.53;0.53;0.53	Viruses: 0.53	Uroviricota: 0.53	Caudoviricetes: 0.53	Caudovirales: 0.53	Siphoviridae: 0.53	Skunavirus: 0.53	no support	556	1.85	0	NA	unkonwn
A10187_k149_6881	taxid assigned	based on 1/1 ORFs	1;10239;2731341;2731360;2731618;2731619;28883;2100420;2100421	1.00;1.00;1.00;1.00;1.00;1.00;1.00;1.00;1.00	Viruses: 1.00	Uroviricota: 1.00	Caudoviricetes: 1.00	Caudovirales: 1.00	NA	NA	uncultured Caudovirales phage: 1.00	736	NA	0	NA	unkonwn
A10187_k149_70517	taxid assigned	based on 4/6 ORFs	1;10239;2731341;2731360;2731618;2731619;28883;10744;1920753;1920754;1054461*	1.00;0.76;0.76;0.76;0.76;0.76;0.76;0.67;0.67;0.53;0.53	Viruses: 0.76	Uroviricota: 0.76	Caudoviricetes: 0.76	Caudovirales: 0.76	Podoviridae: 0.67	Gamaleyavirus: 0.67	Escherichia virus G7C: 0.53	1624	2.24	0	NA	unkonwn
A10187_k149_78905	taxid assigned	based on 1/2 ORFs	1;10239;2731341;2731360;2731618;2731619;28883;2100420;2100421	1.00;1.00;1.00;1.00;1.00;1.00;1.00;1.00;1.00	Viruses: 1.00	Uroviricota: 1.00	Caudoviricetes: 1.00	Caudovirales: 1.00	NA	NA	uncultured Caudovirales phage: 1.00	805	NA	0	NA	unkonwn
A10187_k149_79458	taxid assigned	based on 1/1 ORFs	1;10239;2731341;2731360;2731618;2731619;28883;2100420;2100421	1.00;1.00;1.00;1.00;1.00;1.00;1.00;1.00;1.00	Viruses: 1.00	Uroviricota: 1.00	Caudoviricetes: 1.00	Caudovirales: 1.00	NA	NA	uncultured Caudovirales phage: 1.00	1105	NA	0	NA	unkonwn
A10187_k149_79556	taxid assigned	based on 1/1 ORFs	1;10239;2731341;2731360;2731618;2731619;28883;2100420;2100421	1.00;1.00;1.00;1.00;1.00;1.00;1.00;1.00;1.00	Viruses: 1.00	Uroviricota: 1.00	Caudoviricetes: 1.00	Caudovirales: 1.00	NA	NA	uncultured Caudovirales phage: 1.00	314	NA	0	NA	unkonwn
A10187_k149_83601	taxid assigned	based on 1/1 ORFs	1;10239;2731341;2731360;2731618;2731619;28883;10699;1623305;2050979	1.00;1.00;1.00;1.00;1.00;1.00;1.00;1.00;1.00;1.00	Viruses: 1.00	Uroviricota: 1.00	Caudoviricetes: 1.00	Caudovirales: 1.00	Siphoviridae: 1.00	Skunavirus: 1.00	no support	304	0.93	0	NA	unkonwn
A10187_k149_91684	taxid assigned	based on 2/3 ORFs	1;10239;2731341;2731360;2731618;2731619;28883;10662;1198136;1913651	1.00;0.55;0.55;0.55;0.55;0.55;0.55;0.55;0.55;0.55	Viruses: 0.55	Uroviricota: 0.55	Caudoviricetes: 0.55	Caudovirales: 0.55	Myoviridae: 0.55	Krischvirus: 0.55	no support	1032	0.57	0	NA	unkonwn
A10187_k149_91760	taxid assigned	based on 1/2 ORFs	1;10239;2731341;2731360;2731618;2731619;28883;10662;1198136;1892568	1.00;1.00;1.00;1.00;1.00;1.00;1.00;1.00;1.00;1.00	Viruses: 1.00	Uroviricota: 1.00	Caudoviricetes: 1.00	Caudovirales: 1.00	Myoviridae: 1.00	no support	no support	500	0.29	0	NA	unkonwn
A10191_k149_1179	taxid assigned	based on 1/1 ORFs	1;10239;2731341;2731360;2731618;2731619;28883;10662	1.00;1.00;1.00;1.00;1.00;1.00;1.00;1.00	Viruses: 1.00	Uroviricota: 1.00	Caudoviricetes: 1.00	Caudovirales: 1.00	Myoviridae: 1.00	no support	no support	326	0.33	0	NA	unkonwn
A10191_k149_1388	taxid assigned	based on 1/1 ORFs	1;10239;2731341;2731360;2731618;2731619;28883;10662;196896	1.00;1.00;1.00;1.00;1.00;1.00;1.00;1.00;1.00	Viruses: 1.00	Uroviricota: 1.00	Caudoviricetes: 1.00	Caudovirales: 1.00	Myoviridae: 1.00	no support	no support	431	NA	0	NA	unkonwn
A10191_k149_1730	taxid assigned	based on 1/1 ORFs	1;10239;2731341;2731360;2731618;2731619;28883;10662;196896;2759194	1.00;1.00;1.00;1.00;1.00;1.00;1.00;1.00;1.00;1.00	Viruses: 1.00	Uroviricota: 1.00	Caudoviricetes: 1.00	Caudovirales: 1.00	Myoviridae: 1.00	NA	Pseudomonas phage phiK7A1: 1.00	351	0.14	0	NA	unkonwn
A10191_k149_210	taxid assigned	based on 1/1 ORFs	1;10239;2731341;2731360;2731618;2731619;28883;10662;2733124	1.00;1.00;1.00;1.00;1.00;1.00;1.00;1.00;1.00	Viruses: 1.00	Uroviricota: 1.00	Caudoviricetes: 1.00	Caudovirales: 1.00	Myoviridae: 1.00	Phapecoctavirus: 1.00	no support	509	0.3	0	NA	unkonwn
A10191_k149_2397	taxid assigned	based on 2/13 ORFs	1;10239;2731341;2731360;2731618;2731619;28883;10662;1911928;2508196;2282400	1.00;0.54;0.54;0.54;0.54;0.54;0.54;0.54;0.54;0.54;0.54	Viruses: 0.54	Uroviricota: 0.54	Caudoviricetes: 0.54	Caudovirales: 0.54	Myoviridae: 0.54	NA	Acinetobacter phage ABPH49: 0.54	5794	1.63	0	NA	unkonwn
A10191_k149_3267	taxid assigned	based on 1/1 ORFs	1;10239;2731341;2731360;2731618;2731619;28883;10662;1925779	1.00;1.00;1.00;1.00;1.00;1.00;1.00;1.00;1.00	Viruses: 1.00	Uroviricota: 1.00	Caudoviricetes: 1.00	Caudovirales: 1.00	Myoviridae: 1.00	Nankokuvirus: 1.00	no support	423	NA	0	NA	unkonwn
A10191_k149_3464	taxid assigned	based on 1/1 ORFs	1;10239;2731341;2731360;2731618;2731619;28883;10662	1.00;1.00;1.00;1.00;1.00;1.00;1.00;1.00	Viruses: 1.00	Uroviricota: 1.00	Caudoviricetes: 1.00	Caudovirales: 1.00	Myoviridae: 1.00	no support	no support	409	0.24	0	NA	unkonwn
A10191_k149_4063	taxid assigned	based on 3/4 ORFs	1;10239;2731341;2731360;2731618;2731619;28883;10744;1920753;1920754;1054461*	1.00;1.00;1.00;1.00;1.00;1.00;1.00;0.84;0.84;0.61;0.61	Viruses: 1.00	Uroviricota: 1.00	Caudoviricetes: 1.00	Caudovirales: 1.00	Podoviridae: 0.84	Gamaleyavirus: 0.84	Escherichia virus G7C: 0.61	1019	1.4	0	NA	unkonwn
A10191_k149_5043	taxid assigned	based on 1/2 ORFs	1;10239;2731341;2731360;2731618;2731619;28883;10662;196896;2759194	1.00;1.00;1.00;1.00;1.00;1.00;1.00;1.00;1.00;1.00	Viruses: 1.00	Uroviricota: 1.00	Caudoviricetes: 1.00	Caudovirales: 1.00	Myoviridae: 1.00	NA	Pseudomonas phage phiK7A1: 1.00	435	0.33	0	NA	unkonwn
A10191_k149_5381	taxid assigned	based on 5/13 ORFs	1;10239;2731341;2731360;2731618;2731619;28883;10662;1911928;1914850	1.00;0.61;0.61;0.61;0.61;0.61;0.61;0.61;0.61;0.51	Viruses: 0.61	Uroviricota: 0.61	Caudoviricetes: 0.61	Caudovirales: 0.61	Myoviridae: 0.61	Certrevirus: 0.51	no support	9067	6.28	0	NA	unkonwn
A10191_k149_5532	taxid assigned	based on 1/1 ORFs	1;10239;2731341;2731360;2731618;2731619;28883;10662;196896;2759194	1.00;1.00;1.00;1.00;1.00;1.00;1.00;1.00;1.00;1.00	Viruses: 1.00	Uroviricota: 1.00	Caudoviricetes: 1.00	Caudovirales: 1.00	Myoviridae: 1.00	NA	Pseudomonas phage phiK7A1: 1.00	458	0.37	0	NA	unkonwn
A10191_k149_590	taxid assigned	based on 1/2 ORFs	1;10239;2731341;2731360;2731618;2731619;28883;10699;196894;2170413	1.00;1.00;1.00;1.00;1.00;1.00;1.00;1.00;1.00;1.00	Viruses: 1.00	Uroviricota: 1.00	Caudoviricetes: 1.00	Caudovirales: 1.00	Siphoviridae: 1.00	NA	Siphoviridae sp.: 1.00	670	0.93	0	NA	unkonwn
A10191_k149_655	taxid assigned	based on 1/2 ORFs	1;10239;2731341;2731360;2731618;2731619;28883;10699;196894;2170413	1.00;1.00;1.00;1.00;1.00;1.00;1.00;1.00;1.00;1.00	Viruses: 1.00	Uroviricota: 1.00	Caudoviricetes: 1.00	Caudovirales: 1.00	Siphoviridae: 1.00	NA	Siphoviridae sp.: 1.00	349	0.48	0	NA	unkonwn
A10191_k149_6564	taxid assigned	based on 1/5 ORFs	1;10239;2731341;2731360;2731618;2731619;28883;10662;1911928;2508196;2282400	1.00;1.00;1.00;1.00;1.00;1.00;1.00;1.00;1.00;1.00;1.00	Viruses: 1.00	Uroviricota: 1.00	Caudoviricetes: 1.00	Caudovirales: 1.00	Myoviridae: 1.00	NA	Acinetobacter phage ABPH49: 1.00	2498	1	0	NA	unkonwn
A10191_k149_945	taxid assigned	based on 1/1 ORFs	1;10239;2731341;2731360;2731618;2731619;28883;10662	1.00;1.00;1.00;1.00;1.00;1.00;1.00;1.00	Viruses: 1.00	Uroviricota: 1.00	Caudoviricetes: 1.00	Caudovirales: 1.00	Myoviridae: 1.00	no support	no support	359	0.44	0	NA	unkonwn
A10195_k149_103	taxid assigned	based on 3/3 ORFs	1;10239;2731341;2731360;2731618;2731619;28883;10744;1920753	1.00;0.55;0.55;0.55;0.55;0.55;0.55;0.55;0.55	Viruses: 0.55	Uroviricota: 0.55	Caudoviricetes: 0.55	Caudovirales: 0.55	Podoviridae: 0.55	Gamaleyavirus: 0.55	no support	1290	1.78	0	NA	unkonwn
A10195_k149_1068	taxid assigned	based on 1/1 ORFs	1;10239;2731341;2731360;2731618;2731619;28883;10744;1920753;1920754;1054461*	1.00;1.00;1.00;1.00;1.00;1.00;1.00;1.00;1.00;1.00;1.00	Viruses: 1.00	Uroviricota: 1.00	Caudoviricetes: 1.00	Caudovirales: 1.00	Podoviridae: 1.00	Gamaleyavirus: 1.00	Escherichia virus G7C: 1.00	389	0.25	0	NA	unkonwn
A10195_k149_1077	taxid assigned	based on 2/9 ORFs	1;10239;2731341;2731360;2731618;2731619;28883;10662;1911928;2508196;2282400	1.00;0.61;0.61;0.61;0.61;0.61;0.61;0.61;0.61;0.61;0.61	Viruses: 0.61	Uroviricota: 0.61	Caudoviricetes: 0.61	Caudovirales: 0.61	Myoviridae: 0.61	NA	Acinetobacter phage ABPH49: 0.61	2660	0.74	0	NA	unkonwn
A10195_k149_1549	taxid assigned	based on 1/1 ORFs	1;10239;2731341;2731360;2731618;2731619;28883;10662	1.00;1.00;1.00;1.00;1.00;1.00;1.00;1.00	Viruses: 1.00	Uroviricota: 1.00	Caudoviricetes: 1.00	Caudovirales: 1.00	Myoviridae: 1.00	no support	no support	310	0.18	0	NA	unkonwn
A10195_k149_1594	taxid assigned	based on 1/2 ORFs	1;10239;2731341;2731360;2731618;2731619;28883;10662;2560197;2570374;2041350	1.00;1.00;1.00;1.00;1.00;1.00;1.00;1.00;1.00;1.00;1.00	Viruses: 1.00	Uroviricota: 1.00	Caudoviricetes: 1.00	Caudovirales: 1.00	Myoviridae: 1.00	Otagovirus: 1.00	Pseudomonas phage PPSC2: 1.00	347	NA	0	NA	unkonwn
A10195_k149_1655	taxid assigned	based on 3/4 ORFs	1;10239;2731341;2731360;2731618;2731619;28883;10662;2733124	1.00;0.84;0.84;0.84;0.84;0.84;0.84;0.84;0.66	Viruses: 0.84	Uroviricota: 0.84	Caudoviricetes: 0.84	Caudovirales: 0.84	Myoviridae: 0.84	Phapecoctavirus: 0.66	no support	3521	4.86	0	NA	unkonwn
A10195_k149_1733	taxid assigned	based on 1/2 ORFs	1;10239;2731341;2731360;2731618;2731619;28883;10662	1.00;1.00;1.00;1.00;1.00;1.00;1.00;1.00	Viruses: 1.00	Uroviricota: 1.00	Caudoviricetes: 1.00	Caudovirales: 1.00	Myoviridae: 1.00	no support	no support	409	0.42	0	NA	unkonwn
A10195_k149_2136	taxid assigned	based on 5/24 ORFs	1;10239;2731341;2731360;2731618;2731619;28883;10662;1911928;2508196;2282400	1.00;0.68;0.68;0.68;0.68;0.68;0.68;0.68;0.68;0.68;0.68	Viruses: 0.68	Uroviricota: 0.68	Caudoviricetes: 0.68	Caudovirales: 0.68	Myoviridae: 0.68	NA	Acinetobacter phage ABPH49: 0.68	10486	7.21	0	NA	unkonwn
A10195_k149_2152	taxid assigned	based on 1/1 ORFs	1;10239;2731341;2731360;2731618;2731619;28883;2100420;2100421	1.00;1.00;1.00;1.00;1.00;1.00;1.00;1.00;1.00	Viruses: 1.00	Uroviricota: 1.00	Caudoviricetes: 1.00	Caudovirales: 1.00	NA	NA	uncultured Caudovirales phage: 1.00	321	NA	0	NA	unkonwn
A10195_k149_2409	taxid assigned	based on 1/1 ORFs	1;10239;2731341;2731360;2731618;2731619;28883;10662;680115;1231361;2006668	1.00;1.00;1.00;1.00;1.00;1.00;1.00;1.00;1.00;1.00;1.00	Viruses: 1.00	Uroviricota: 1.00	Caudoviricetes: 1.00	Caudovirales: 1.00	Myoviridae: 1.00	Phikzvirus: 1.00	Pseudomonas phage Phabio: 1.00	369	NA	0	NA	unkonwn
A10195_k149_633	taxid assigned	based on 5/10 ORFs	1;10239;2731341;2731360;2731618;2731619;28883;10662;1911928	1.00;0.60;0.60;0.60;0.60;0.60;0.60;0.60;0.60	Viruses: 0.60	Uroviricota: 0.60	Caudoviricetes: 0.60	Caudovirales: 0.60	Myoviridae: 0.60	no support	no support	3503	2.56	0	NA	unkonwn
A10195_k149_759	taxid assigned	based on 1/2 ORFs	1;10239;2731341;2731360;2731618;2731619;28883;10662	1.00;1.00;1.00;1.00;1.00;1.00;1.00;1.00	Viruses: 1.00	Uroviricota: 1.00	Caudoviricetes: 1.00	Caudovirales: 1.00	Myoviridae: 1.00	no support	no support	764	0.79	0	NA	unkonwn
A10195_k149_868	taxid assigned	based on 1/1 ORFs	1;10239;2731341;2731360;2731618;2731619;28883;10662;196896;2759194	1.00;1.00;1.00;1.00;1.00;1.00;1.00;1.00;1.00;1.00	Viruses: 1.00	Uroviricota: 1.00	Caudoviricetes: 1.00	Caudovirales: 1.00	Myoviridae: 1.00	NA	Pseudomonas phage phiK7A1: 1.00	324	0.33	0	NA	unkonwn
A10195_k149_955	taxid assigned	based on 1/5 ORFs	1;10239;2731341;2731360;2731618;2731619;28883;10662;1911928	1.00;1.00;1.00;1.00;1.00;1.00;1.00;1.00;1.00	Viruses: 1.00	Uroviricota: 1.00	Caudoviricetes: 1.00	Caudovirales: 1.00	Myoviridae: 1.00	no support	no support	1361	0.93	0	NA	unkonwn
A10195_k149_991	taxid assigned	based on 1/1 ORFs	1;10239;2731341;2731360;2731618;2731619;28883;10662;196896;2048980	1.00;1.00;1.00;1.00;1.00;1.00;1.00;1.00;1.00;1.00	Viruses: 1.00	Uroviricota: 1.00	Caudoviricetes: 1.00	Caudovirales: 1.00	Myoviridae: 1.00	NA	Pseudomonas phage ventosus: 1.00	305	NA	0	NA	unkonwn
A10197_k149_1099	taxid assigned	based on 2/8 ORFs	1;10239;2731341;2731360;2731618;2731619;28883;10662;1911928;2508196;2282400	1.00;0.61;0.61;0.61;0.61;0.61;0.61;0.61;0.61;0.61;0.61	Viruses: 0.61	Uroviricota: 0.61	Caudoviricetes: 0.61	Caudovirales: 0.61	Myoviridae: 0.61	NA	Acinetobacter phage ABPH49: 0.61	2538	0.71	0	NA	unkonwn
A10197_k149_1576	taxid assigned	based on 1/1 ORFs	1;10239;2731341;2731360;2731618;2731619;28883;10662	1.00;1.00;1.00;1.00;1.00;1.00;1.00;1.00	Viruses: 1.00	Uroviricota: 1.00	Caudoviricetes: 1.00	Caudovirales: 1.00	Myoviridae: 1.00	no support	no support	325	0.35	0	NA	unkonwn
A10197_k149_1788	taxid assigned	based on 1/1 ORFs	1;10239;2731341;2731360;2731618;2731619;28883;10662	1.00;1.00;1.00;1.00;1.00;1.00;1.00;1.00	Viruses: 1.00	Uroviricota: 1.00	Caudoviricetes: 1.00	Caudovirales: 1.00	Myoviridae: 1.00	no support	no support	303	0.1	0	NA	unkonwn
A10197_k149_18	taxid assigned	based on 2/2 ORFs	1;10239;2731341;2731360;2731618;2731619;28883;10662;1911928;1914851	1.00;0.58;0.58;0.58;0.58;0.58;0.58;0.58;0.58;0.58	Viruses: 0.58	Uroviricota: 0.58	Caudoviricetes: 0.58	Caudovirales: 0.58	Myoviridae: 0.58	Seunavirus: 0.58	no support	585	0.41	0	NA	unkonwn
A10197_k149_1801	taxid assigned	based on 1/1 ORFs	1;10239;2731341;2731360;2731618;2731619;28883;10662;196896;2759194	1.00;1.00;1.00;1.00;1.00;1.00;1.00;1.00;1.00;1.00	Viruses: 1.00	Uroviricota: 1.00	Caudoviricetes: 1.00	Caudovirales: 1.00	Myoviridae: 1.00	NA	Pseudomonas phage phiK7A1: 1.00	441	0.45	0	NA	unkonwn
A10197_k149_187	taxid assigned	based on 1/1 ORFs	1;10239;2731341;2731360;2731618;2731619;28883;10662;680115;1231361;2530023	1.00;1.00;1.00;1.00;1.00;1.00;1.00;1.00;1.00;1.00;1.00	Viruses: 1.00	Uroviricota: 1.00	Caudoviricetes: 1.00	Caudovirales: 1.00	Myoviridae: 1.00	Phikzvirus: 1.00	Pseudomonas phage Psa21: 1.00	323	0.11	0	NA	unkonwn
A10197_k149_2049	taxid assigned	based on 6/11 ORFs	1;10239;2731341;2731360;2731618;2731619;28883;10662;1911928	1.00;0.58;0.58;0.58;0.58;0.58;0.58;0.58;0.58	Viruses: 0.58	Uroviricota: 0.58	Caudoviricetes: 0.58	Caudovirales: 0.58	Myoviridae: 0.58	no support	no support	8510	5.9	0	WP_225909182.1 tyrosine-type recombinase/integrase [Salmonella enterica]	temperate
A10197_k149_2316	taxid assigned	based on 2/2 ORFs	1;10239;2731341;2731360;2731618;2731619;28883;10662;2733124	1.00;0.88;0.88;0.88;0.88;0.88;0.88;0.88;0.88	Viruses: 0.88	Uroviricota: 0.88	Caudoviricetes: 0.88	Caudovirales: 0.88	Myoviridae: 0.88	Phapecoctavirus: 0.88	no support	1552	2.14	0	NA	unkonwn
A10197_k149_848	taxid assigned	based on 5/27 ORFs	1;10239;2731341;2731360;2731618;2731619;28883;10662;1911928;2508196;2282400	1.00;0.70;0.70;0.70;0.70;0.70;0.70;0.70;0.70;0.70;0.70	Viruses: 0.70	Uroviricota: 0.70	Caudoviricetes: 0.70	Caudovirales: 0.70	Myoviridae: 0.70	NA	Acinetobacter phage ABPH49: 0.70	11768	8.11	0	NA	unkonwn
A10198_k149_10032	taxid assigned	based on 1/1 ORFs	1;10239;2731341;2731360;2731618;2731619;28883;10699;1623305	1.00;1.00;1.00;1.00;1.00;1.00;1.00;1.00;1.00	Viruses: 1.00	Uroviricota: 1.00	Caudoviricetes: 1.00	Caudovirales: 1.00	Siphoviridae: 1.00	Skunavirus: 1.00	no support	374	0.21	0	WP_227632819.1 site-specific integrase, partial [Klebsiella pneumoniae]	temperate
A10198_k149_10049	taxid assigned	based on 1/1 ORFs	1;10239;2731341;2731360;2731618;2731619;28883;10699;1623305	1.00;1.00;1.00;1.00;1.00;1.00;1.00;1.00;1.00	Viruses: 1.00	Uroviricota: 1.00	Caudoviricetes: 1.00	Caudovirales: 1.00	Siphoviridae: 1.00	Skunavirus: 1.00	no support	618	1.61	0	NA	unkonwn
A10198_k149_10111	taxid assigned	based on 1/1 ORFs	1;10239;2731341;2731360;2731618;2731619;28883;10699;1623305;2050979	1.00;1.00;1.00;1.00;1.00;1.00;1.00;1.00;1.00;1.00	Viruses: 1.00	Uroviricota: 1.00	Caudoviricetes: 1.00	Caudovirales: 1.00	Siphoviridae: 1.00	Skunavirus: 1.00	no support	230	0.71	0	NA	unkonwn
A10198_k149_1012	taxid assigned	based on 1/1 ORFs	1;10239;2731341;2731360;2731618;2731619;28883;10699;1623305;2050979	1.00;1.00;1.00;1.00;1.00;1.00;1.00;1.00;1.00;1.00	Viruses: 1.00	Uroviricota: 1.00	Caudoviricetes: 1.00	Caudovirales: 1.00	Siphoviridae: 1.00	Skunavirus: 1.00	no support	617	1.97	0	NA	unkonwn
A10198_k149_1013	taxid assigned	based on 2/2 ORFs	1;10239;2731341;2731360;2731618;2731619;28883;10699;2169599;2169622	1.00;1.00;1.00;1.00;1.00;1.00;1.00;1.00;1.00;1.00	Viruses: 1.00	Uroviricota: 1.00	Caudoviricetes: 1.00	Caudovirales: 1.00	Siphoviridae: 1.00	Unaquatrovirus: 1.00	no support	1657	5.57	0	NA	unkonwn
A10198_k149_10240	taxid assigned	based on 1/1 ORFs	1;10239;2731341;2731360;2731618;2731619;28883;10699;1623305;2050979	1.00;1.00;1.00;1.00;1.00;1.00;1.00;1.00;1.00;1.00	Viruses: 1.00	Uroviricota: 1.00	Caudoviricetes: 1.00	Caudovirales: 1.00	Siphoviridae: 1.00	Skunavirus: 1.00	no support	305	1.03	0	NA	unkonwn
A10198_k149_10249	taxid assigned	based on 1/1 ORFs	1;10239;2731341;2731360;2731618;2731619;28883;10699;1623305;2050979	1.00;1.00;1.00;1.00;1.00;1.00;1.00;1.00;1.00;1.00	Viruses: 1.00	Uroviricota: 1.00	Caudoviricetes: 1.00	Caudovirales: 1.00	Siphoviridae: 1.00	Skunavirus: 1.00	no support	374	NA	0	NA	unkonwn
A10198_k149_10281	taxid assigned	based on 1/1 ORFs	1;10239;2731341;2731360;2731618;2731619;28883;10699;1623305;2050979	1.00;1.00;1.00;1.00;1.00;1.00;1.00;1.00;1.00;1.00	Viruses: 1.00	Uroviricota: 1.00	Caudoviricetes: 1.00	Caudovirales: 1.00	Siphoviridae: 1.00	Skunavirus: 1.00	no support	405	NA	0	NA	unkonwn
A10198_k149_10285	taxid assigned	based on 1/1 ORFs	1;10239;2731341;2731360;2731618;2731619;28883;10699;1623305;2050979	1.00;1.00;1.00;1.00;1.00;1.00;1.00;1.00;1.00;1.00	Viruses: 1.00	Uroviricota: 1.00	Caudoviricetes: 1.00	Caudovirales: 1.00	Siphoviridae: 1.00	Skunavirus: 1.00	no support	263	0.62	0	NA	unkonwn
A10198_k149_10290	taxid assigned	based on 1/1 ORFs	1;10239;2731341;2731360;2731618;2731619;28883;10699;1623305;2050979;2777328	1.00;1.00;1.00;1.00;1.00;1.00;1.00;1.00;1.00;1.00;1.00	Viruses: 1.00	Uroviricota: 1.00	Caudoviricetes: 1.00	Caudovirales: 1.00	Siphoviridae: 1.00	Skunavirus: 1.00	Lactococcus phage GP13: 1.00	292	0.68	0	NA	unkonwn
A10198_k149_10304	taxid assigned	based on 1/1 ORFs	1;10239;2731341;2731360;2731618;2731619;28883;10699;1623305;2050979;2675257	1.00;1.00;1.00;1.00;1.00;1.00;1.00;1.00;1.00;1.00;1.00	Viruses: 1.00	Uroviricota: 1.00	Caudoviricetes: 1.00	Caudovirales: 1.00	Siphoviridae: 1.00	Skunavirus: 1.00	Lactococcus phage CHPC965: 1.00	200	NA	0	NA	unkonwn
A10198_k149_10355	taxid assigned	based on 1/1 ORFs	1;10239;2731341;2731360;2731618;2731619;28883;10699;1623305;2050979	1.00;1.00;1.00;1.00;1.00;1.00;1.00;1.00;1.00;1.00	Viruses: 1.00	Uroviricota: 1.00	Caudoviricetes: 1.00	Caudovirales: 1.00	Siphoviridae: 1.00	Skunavirus: 1.00	no support	246	0.85	0	NA	unkonwn
A10198_k149_10419	taxid assigned	based on 1/1 ORFs	1;10239;2731341;2731360;2731618;2731619;28883;10699;1623305;2050979	1.00;1.00;1.00;1.00;1.00;1.00;1.00;1.00;1.00;1.00	Viruses: 1.00	Uroviricota: 1.00	Caudoviricetes: 1.00	Caudovirales: 1.00	Siphoviridae: 1.00	Skunavirus: 1.00	no support	486	NA	0	NA	unkonwn
A10198_k149_1046	taxid assigned	based on 1/1 ORFs	1;10239;2731341;2731360;2731618;2731619;28883;10699;1623305;2050979	1.00;1.00;1.00;1.00;1.00;1.00;1.00;1.00;1.00;1.00	Viruses: 1.00	Uroviricota: 1.00	Caudoviricetes: 1.00	Caudovirales: 1.00	Siphoviridae: 1.00	Skunavirus: 1.00	no support	573	1.76	0	NA	unkonwn
A10198_k149_10477	taxid assigned	based on 1/1 ORFs	1;10239;2731341;2731360;2731618;2731619;28883;10699;1623305	1.00;1.00;1.00;1.00;1.00;1.00;1.00;1.00;1.00	Viruses: 1.00	Uroviricota: 1.00	Caudoviricetes: 1.00	Caudovirales: 1.00	Siphoviridae: 1.00	Skunavirus: 1.00	no support	291	0.48	0	NA	unkonwn
A10198_k149_10513	taxid assigned	based on 3/4 ORFs	1;10239;2731341;2731360;2731618;2731619;28883;10699;1623305;2050979	1.00;0.87;0.87;0.87;0.87;0.87;0.87;0.87;0.87;0.87	Viruses: 0.87	Uroviricota: 0.87	Caudoviricetes: 0.87	Caudovirales: 0.87	Siphoviridae: 0.87	Skunavirus: 0.87	no support	1025	3.3	0	NA	unkonwn
A10198_k149_10599	taxid assigned	based on 1/1 ORFs	1;10239;2731341;2731360;2731618;2731619;28883;10699;2169599;2169621	1.00;1.00;1.00;1.00;1.00;1.00;1.00;1.00;1.00;1.00	Viruses: 1.00	Uroviricota: 1.00	Caudoviricetes: 1.00	Caudovirales: 1.00	Siphoviridae: 1.00	Limdunavirus: 1.00	no support	444	1.65	0	NA	unkonwn
A10198_k149_10633	taxid assigned	based on 1/1 ORFs	1;10239;2731341;2731360;2731618;2731619;28883;10699;1623305;1165160	1.00;1.00;1.00;1.00;1.00;1.00;1.00;1.00;1.00;1.00	Viruses: 1.00	Uroviricota: 1.00	Caudoviricetes: 1.00	Caudovirales: 1.00	Siphoviridae: 1.00	Skunavirus: 1.00	Lactococcus virus ASCC532: 1.00	395	1.25	0	NA	unkonwn
A10198_k149_1067	taxid assigned	based on 1/1 ORFs	1;10239;2731341;2731360;2731618;2731619;28883;10699;1623305;2050979;2029659	1.00;1.00;1.00;1.00;1.00;1.00;1.00;1.00;1.00;1.00;1.00	Viruses: 1.00	Uroviricota: 1.00	Caudoviricetes: 1.00	Caudovirales: 1.00	Siphoviridae: 1.00	Skunavirus: 1.00	Lactococcus phage 16802: 1.00	252	NA	0	NA	unkonwn
A10198_k149_10671	taxid assigned	based on 1/1 ORFs	1;10239;2731341;2731360;2731618;2731619;28883;10699;1623305;2050979;2029674	1.00;1.00;1.00;1.00;1.00;1.00;1.00;1.00;1.00;1.00;1.00	Viruses: 1.00	Uroviricota: 1.00	Caudoviricetes: 1.00	Caudovirales: 1.00	Siphoviridae: 1.00	Skunavirus: 1.00	Lactococcus phage 96401: 1.00	515	1.58	0	NA	unkonwn
A10198_k149_10733	taxid assigned	based on 1/1 ORFs	1;10239;2731341;2731360;2731618;2731619;28883;10699;1623305;2050979	1.00;1.00;1.00;1.00;1.00;1.00;1.00;1.00;1.00;1.00	Viruses: 1.00	Uroviricota: 1.00	Caudoviricetes: 1.00	Caudovirales: 1.00	Siphoviridae: 1.00	Skunavirus: 1.00	no support	326	NA	0	NA	unkonwn
A10198_k149_10758	taxid assigned	based on 1/1 ORFs	1;10239;2731341;2731360;2731618;2731619;28883;10699;1623305;2050979;2029671	1.00;1.00;1.00;1.00;1.00;1.00;1.00;1.00;1.00;1.00;1.00	Viruses: 1.00	Uroviricota: 1.00	Caudoviricetes: 1.00	Caudovirales: 1.00	Siphoviridae: 1.00	Skunavirus: 1.00	Lactococcus phage 66901: 1.00	493	0.59	0	NA	unkonwn
A10198_k149_10763	taxid assigned	based on 1/1 ORFs	1;10239;2731341;2731360;2731618;2731619;28883;10699	1.00;1.00;1.00;1.00;1.00;1.00;1.00;1.00	Viruses: 1.00	Uroviricota: 1.00	Caudoviricetes: 1.00	Caudovirales: 1.00	Siphoviridae: 1.00	no support	no support	366	1.2	0	NA	unkonwn
A10198_k149_10779	taxid assigned	based on 1/1 ORFs	1;10239;2731341;2731360;2731618;2731619;28883;10699;1623305;2050979	1.00;1.00;1.00;1.00;1.00;1.00;1.00;1.00;1.00;1.00	Viruses: 1.00	Uroviricota: 1.00	Caudoviricetes: 1.00	Caudovirales: 1.00	Siphoviridae: 1.00	Skunavirus: 1.00	no support	478	1.57	0	NA	unkonwn
A10198_k149_10809	taxid assigned	based on 2/2 ORFs	1;10239;2731341;2731360;2731618;2731619;28883;10699;2169599;2169621	1.00;0.63;0.63;0.63;0.63;0.63;0.63;0.63;0.63;0.63	Viruses: 0.63	Uroviricota: 0.63	Caudoviricetes: 0.63	Caudovirales: 0.63	Siphoviridae: 0.63	Limdunavirus: 0.63	no support	421	1.57	0	NA	unkonwn
A10198_k149_10822	taxid assigned	based on 1/1 ORFs	1;10239;2731341;2731360;2731618;2731619;28883;10699;1623305	1.00;1.00;1.00;1.00;1.00;1.00;1.00;1.00;1.00	Viruses: 1.00	Uroviricota: 1.00	Caudoviricetes: 1.00	Caudovirales: 1.00	Siphoviridae: 1.00	Skunavirus: 1.00	no support	365	1.12	0	NA	unkonwn
A10198_k149_10849	taxid assigned	based on 2/2 ORFs	1;10239;2731341;2731360;2731618;2731619;28883;10699;1623305	1.00;0.57;0.57;0.57;0.57;0.57;0.57;0.57;0.57	Viruses: 0.57	Uroviricota: 0.57	Caudoviricetes: 0.57	Caudovirales: 0.57	Siphoviridae: 0.57	Skunavirus: 0.57	no support	376	NA	0	NA	unkonwn
A10198_k149_10851	taxid assigned	based on 1/1 ORFs	1;10239;2731341;2731360;2731618;2731619;28883;10699;1623305;2050979;2029671	1.00;1.00;1.00;1.00;1.00;1.00;1.00;1.00;1.00;1.00;1.00	Viruses: 1.00	Uroviricota: 1.00	Caudoviricetes: 1.00	Caudovirales: 1.00	Siphoviridae: 1.00	Skunavirus: 1.00	Lactococcus phage 66901: 1.00	461	1.08	0	NA	unkonwn
A10198_k149_10853	taxid assigned	based on 3/3 ORFs	1;10239;2731341;2731360;2731618;2731619;28883;10699;1623305	1.00;0.72;0.72;0.72;0.72;0.72;0.72;0.72;0.72	Viruses: 0.72	Uroviricota: 0.72	Caudoviricetes: 0.72	Caudovirales: 0.72	Siphoviridae: 0.72	Skunavirus: 0.72	no support	298	0.84	0	NA	unkonwn
A10198_k149_1086	taxid assigned	based on 1/1 ORFs	1;10239;2731341;2731360;2731618;2731619;28883;10699;1623305	1.00;1.00;1.00;1.00;1.00;1.00;1.00;1.00;1.00	Viruses: 1.00	Uroviricota: 1.00	Caudoviricetes: 1.00	Caudovirales: 1.00	Siphoviridae: 1.00	Skunavirus: 1.00	no support	330	1.09	0	NA	unkonwn
A10198_k149_10871	taxid assigned	based on 2/2 ORFs	1;10239;2731341;2731360;2731618;2731619;28883;10699;2169599;2169621	1.00;1.00;1.00;1.00;1.00;1.00;1.00;1.00;1.00;1.00	Viruses: 1.00	Uroviricota: 1.00	Caudoviricetes: 1.00	Caudovirales: 1.00	Siphoviridae: 1.00	Limdunavirus: 1.00	no support	664	NA	0	NA	unkonwn
A10198_k149_11022	taxid assigned	based on 2/2 ORFs	1;10239;2731341;2731360;2731618;2731619;28883;10699;1623305;2050979	1.00;1.00;1.00;1.00;1.00;1.00;1.00;1.00;1.00;1.00	Viruses: 1.00	Uroviricota: 1.00	Caudoviricetes: 1.00	Caudovirales: 1.00	Siphoviridae: 1.00	Skunavirus: 1.00	no support	247	0.85	0	NA	unkonwn
A10198_k149_11030	taxid assigned	based on 2/2 ORFs	1;10239;2731341;2731360;2731618;2731619;28883;10699;1623305;2050979	1.00;1.00;1.00;1.00;1.00;1.00;1.00;1.00;1.00;1.00	Viruses: 1.00	Uroviricota: 1.00	Caudoviricetes: 1.00	Caudovirales: 1.00	Siphoviridae: 1.00	Skunavirus: 1.00	no support	249	0.86	0	NA	unkonwn
A10198_k149_11031	taxid assigned	based on 3/3 ORFs	1;10239;2731341;2731360;2731618;2731619;28883;10699;1623305;2050979;2029663	1.00;0.50;0.50;0.50;0.50;0.50;0.50;0.50;0.50;0.50;0.50	Viruses: 0.50	Uroviricota: 0.50	Caudoviricetes: 0.50	Caudovirales: 0.50	Siphoviridae: 0.50	Skunavirus: 0.50	Lactococcus phage 38507: 0.50	818	2.67	0	NA	unkonwn
A10198_k149_11109	taxid assigned	based on 1/1 ORFs	1;10239;2731341;2731360;2731618;2731619;28883;10699;1623305;2050979	1.00;1.00;1.00;1.00;1.00;1.00;1.00;1.00;1.00;1.00	Viruses: 1.00	Uroviricota: 1.00	Caudoviricetes: 1.00	Caudovirales: 1.00	Siphoviridae: 1.00	Skunavirus: 1.00	no support	294	NA	0	NA	unkonwn
A10198_k149_11117	taxid assigned	based on 1/1 ORFs	1;10239;2731341;2731360;2731618;2731619;28883;10699;1623305;2050979	1.00;1.00;1.00;1.00;1.00;1.00;1.00;1.00;1.00;1.00	Viruses: 1.00	Uroviricota: 1.00	Caudoviricetes: 1.00	Caudovirales: 1.00	Siphoviridae: 1.00	Skunavirus: 1.00	no support	233	0.36	0	NA	unkonwn
A10198_k149_11257	taxid assigned	based on 2/2 ORFs	1;10239;2731341;2731360;2731618;2731619;28883;10699;2169599;2169622	1.00;1.00;1.00;1.00;1.00;1.00;1.00;1.00;1.00;1.00	Viruses: 1.00	Uroviricota: 1.00	Caudoviricetes: 1.00	Caudovirales: 1.00	Siphoviridae: 1.00	Unaquatrovirus: 1.00	no support	466	NA	0	NA	unkonwn
A10198_k149_11277	taxid assigned	based on 1/1 ORFs	1;10239;2731341;2731360;2731618;2731619;28883;10699;2169599;2169621	1.00;1.00;1.00;1.00;1.00;1.00;1.00;1.00;1.00;1.00	Viruses: 1.00	Uroviricota: 1.00	Caudoviricetes: 1.00	Caudovirales: 1.00	Siphoviridae: 1.00	Limdunavirus: 1.00	no support	428	0.78	0	NA	unkonwn
A10198_k149_11285	taxid assigned	based on 2/2 ORFs	1;10239;2731341;2731360;2731618;2731619;28883;10699;2169599;2169621	1.00;0.86;0.86;0.86;0.86;0.86;0.86;0.86;0.86;0.86	Viruses: 0.86	Uroviricota: 0.86	Caudoviricetes: 0.86	Caudovirales: 0.86	Siphoviridae: 0.86	Limdunavirus: 0.86	no support	700	2.48	0	NA	unkonwn
A10198_k149_11319	taxid assigned	based on 1/1 ORFs	1;10239;2731341;2731360;2731618;2731619;28883;10699;1623305	1.00;1.00;1.00;1.00;1.00;1.00;1.00;1.00;1.00	Viruses: 1.00	Uroviricota: 1.00	Caudoviricetes: 1.00	Caudovirales: 1.00	Siphoviridae: 1.00	Skunavirus: 1.00	no support	237	0.25	0	NA	unkonwn
A10198_k149_11360	taxid assigned	based on 6/6 ORFs	1;10239;2731341;2731360;2731618;2731619;28883;10699;1623305	1.00;0.71;0.71;0.71;0.71;0.71;0.71;0.71;0.71	Viruses: 0.71	Uroviricota: 0.71	Caudoviricetes: 0.71	Caudovirales: 0.71	Siphoviridae: 0.71	Skunavirus: 0.71	no support	3098	10.21	0	NA	unkonwn
A10198_k149_11538	taxid assigned	based on 4/4 ORFs	1;10239;2731341;2731360;2731618;2731619;28883;10699;1623305;2050979	1.00;0.71;0.71;0.71;0.71;0.71;0.71;0.71;0.71;0.71	Viruses: 0.71	Uroviricota: 0.71	Caudoviricetes: 0.71	Caudovirales: 0.71	Siphoviridae: 0.71	Skunavirus: 0.71	no support	1341	4.43	0	NA	unkonwn
A10198_k149_11539	taxid assigned	based on 1/1 ORFs	1;10239;2731341;2731360;2731618;2731619;28883;10699;1623305;2050979;2029672	1.00;1.00;1.00;1.00;1.00;1.00;1.00;1.00;1.00;1.00;1.00	Viruses: 1.00	Uroviricota: 1.00	Caudoviricetes: 1.00	Caudovirales: 1.00	Siphoviridae: 1.00	Skunavirus: 1.00	Lactococcus phage 79201: 1.00	334	1.09	0	NA	unkonwn
A10198_k149_11568	taxid assigned	based on 2/2 ORFs	1;10239;2731341;2731360;2731618;2731619;28883;10699;1623305	1.00;0.55;0.55;0.55;0.55;0.55;0.55;0.55;0.55	Viruses: 0.55	Uroviricota: 0.55	Caudoviricetes: 0.55	Caudovirales: 0.55	Siphoviridae: 0.55	Skunavirus: 0.55	no support	563	1.87	0	NA	unkonwn
A10198_k149_11611	taxid assigned	based on 6/6 ORFs	1;10239;2731341;2731360;2731618;2731619;28883;10699;2169599;2169621	1.00;1.00;1.00;1.00;1.00;1.00;1.00;1.00;1.00;1.00	Viruses: 1.00	Uroviricota: 1.00	Caudoviricetes: 1.00	Caudovirales: 1.00	Siphoviridae: 1.00	Limdunavirus: 1.00	no support	3326	12.41	0	NA	unkonwn
A10198_k149_11621	taxid assigned	based on 2/2 ORFs	1;10239;2731341;2731360;2731618;2731619;28883;10699;186532	1.00;0.61;0.61;0.61;0.61;0.61;0.61;0.61;0.61	Viruses: 0.61	Uroviricota: 0.61	Caudoviricetes: 0.61	Caudovirales: 0.61	Siphoviridae: 0.61	Ceduovirus: 0.61	no support	518	NA	0	NA	unkonwn
A10198_k149_11622	taxid assigned	based on 2/2 ORFs	1;10239;2731341;2731360;2731618;2731619;28883;10699;2169599;2169621	1.00;1.00;1.00;1.00;1.00;1.00;1.00;1.00;1.00;1.00	Viruses: 1.00	Uroviricota: 1.00	Caudoviricetes: 1.00	Caudovirales: 1.00	Siphoviridae: 1.00	Limdunavirus: 1.00	no support	422	NA	0	NA	unkonwn
A10198_k149_11655	taxid assigned	based on 1/1 ORFs	1;10239;2731341;2731360;2731618;2731619;28883;10699;1623305;2050979	1.00;1.00;1.00;1.00;1.00;1.00;1.00;1.00;1.00;1.00	Viruses: 1.00	Uroviricota: 1.00	Caudoviricetes: 1.00	Caudovirales: 1.00	Siphoviridae: 1.00	Skunavirus: 1.00	no support	212	NA	0	NA	unkonwn
A10198_k149_11664	taxid assigned	based on 1/1 ORFs	1;10239;2731341;2731360;2731618;2731619;28883;10699;1623305;2050979	1.00;1.00;1.00;1.00;1.00;1.00;1.00;1.00;1.00;1.00	Viruses: 1.00	Uroviricota: 1.00	Caudoviricetes: 1.00	Caudovirales: 1.00	Siphoviridae: 1.00	Skunavirus: 1.00	no support	296	NA	0	NA	unkonwn
A10198_k149_11665	taxid assigned	based on 1/1 ORFs	1;10239;2731341;2731360;2731618;2731619;28883;10699;1623305	1.00;1.00;1.00;1.00;1.00;1.00;1.00;1.00;1.00	Viruses: 1.00	Uroviricota: 1.00	Caudoviricetes: 1.00	Caudovirales: 1.00	Siphoviridae: 1.00	Skunavirus: 1.00	no support	292	0.9	0	NA	unkonwn
A10198_k149_11683	taxid assigned	based on 1/1 ORFs	1;10239;2731341;2731360;2731618;2731619;28883;10699;1623305;63118	1.00;1.00;1.00;1.00;1.00;1.00;1.00;1.00;1.00;1.00	Viruses: 1.00	Uroviricota: 1.00	Caudoviricetes: 1.00	Caudovirales: 1.00	Siphoviridae: 1.00	Skunavirus: 1.00	Lactococcus virus bIL170: 1.00	288	0.16	0	NA	unkonwn
A10198_k149_11739	taxid assigned	based on 1/1 ORFs	1;10239;2731341;2731360;2731618;2731619;28883;10699;1623305	1.00;1.00;1.00;1.00;1.00;1.00;1.00;1.00;1.00	Viruses: 1.00	Uroviricota: 1.00	Caudoviricetes: 1.00	Caudovirales: 1.00	Siphoviridae: 1.00	Skunavirus: 1.00	no support	297	0.91	0	NA	unkonwn
A10198_k149_11753	taxid assigned	based on 2/2 ORFs	1;10239;2731341;2731360;2731618;2731619;28883;10699;1623305;2050979;2662298	1.00;0.62;0.62;0.62;0.62;0.62;0.62;0.62;0.62;0.62;0.62	Viruses: 0.62	Uroviricota: 0.62	Caudoviricetes: 0.62	Caudovirales: 0.62	Siphoviridae: 0.62	Skunavirus: 0.62	Lactococcus phage P656: 0.62	487	1.72	0	NA	unkonwn
A10198_k149_11841	taxid assigned	based on 1/1 ORFs	1;10239;2731341;2731360;2731618;2731619;28883;10699;1623305;2050979	1.00;1.00;1.00;1.00;1.00;1.00;1.00;1.00;1.00;1.00	Viruses: 1.00	Uroviricota: 1.00	Caudoviricetes: 1.00	Caudovirales: 1.00	Siphoviridae: 1.00	Skunavirus: 1.00	no support	327	1.1	0	NA	unkonwn
A10198_k149_11894	taxid assigned	based on 1/1 ORFs	1;10239;2731341;2731360;2731618;2731619;28883;10699;1623305;2050979	1.00;1.00;1.00;1.00;1.00;1.00;1.00;1.00;1.00;1.00	Viruses: 1.00	Uroviricota: 1.00	Caudoviricetes: 1.00	Caudovirales: 1.00	Siphoviridae: 1.00	Skunavirus: 1.00	no support	440	NA	0	NA	unkonwn
A10198_k149_11896	taxid assigned	based on 1/2 ORFs	1;10239;2731341;2731360;2731618;2731619;28883;10699;1623305	1.00;1.00;1.00;1.00;1.00;1.00;1.00;1.00;1.00	Viruses: 1.00	Uroviricota: 1.00	Caudoviricetes: 1.00	Caudovirales: 1.00	Siphoviridae: 1.00	Skunavirus: 1.00	no support	392	1.31	0	NA	unkonwn
A10198_k149_11968	taxid assigned	based on 2/2 ORFs	1;10239;2731341;2731360;2731618;2731619;28883;10699;196894;881953	1.00;0.54;0.54;0.54;0.54;0.54;0.54;0.54;0.54;0.54	Viruses: 0.54	Uroviricota: 0.54	Caudoviricetes: 0.54	Caudovirales: 0.54	Siphoviridae: 0.54	NA	Lactococcus phage 949: 0.54	381	NA	0	NA	unkonwn
A10198_k149_12032	taxid assigned	based on 1/1 ORFs	1;10239;2731341;2731360;2731618;2731619;28883;10699;1623305;2050979	1.00;1.00;1.00;1.00;1.00;1.00;1.00;1.00;1.00;1.00	Viruses: 1.00	Uroviricota: 1.00	Caudoviricetes: 1.00	Caudovirales: 1.00	Siphoviridae: 1.00	Skunavirus: 1.00	no support	380	NA	0	NA	unkonwn
A10198_k149_12097	taxid assigned	based on 1/1 ORFs	1;10239;2731341;2731360;2731618;2731619;28883;10699;1623305;2050979	1.00;1.00;1.00;1.00;1.00;1.00;1.00;1.00;1.00;1.00	Viruses: 1.00	Uroviricota: 1.00	Caudoviricetes: 1.00	Caudovirales: 1.00	Siphoviridae: 1.00	Skunavirus: 1.00	no support	290	1	0	NA	unkonwn
A10198_k149_12109	taxid assigned	based on 1/1 ORFs	1;10239;2731341;2731360;2731618;2731619;28883;10699;1623305;2050979;2029661	1.00;1.00;1.00;1.00;1.00;1.00;1.00;1.00;1.00;1.00;1.00	Viruses: 1.00	Uroviricota: 1.00	Caudoviricetes: 1.00	Caudovirales: 1.00	Siphoviridae: 1.00	Skunavirus: 1.00	Lactococcus phage 37201: 1.00	304	0.98	0	NA	unkonwn
A10198_k149_12194	taxid assigned	based on 1/1 ORFs	1;10239;2731341;2731360;2731618;2731619;28883;10699;1623305;2050979	1.00;1.00;1.00;1.00;1.00;1.00;1.00;1.00;1.00;1.00	Viruses: 1.00	Uroviricota: 1.00	Caudoviricetes: 1.00	Caudovirales: 1.00	Siphoviridae: 1.00	Skunavirus: 1.00	no support	660	2.16	0	NA	unkonwn
A10198_k149_12285	taxid assigned	based on 2/2 ORFs	1;10239;2731341;2731360;2731618;2731619;28883;10699;1623305;2050979	1.00;0.58;0.58;0.58;0.58;0.58;0.58;0.58;0.58;0.58	Viruses: 0.58	Uroviricota: 0.58	Caudoviricetes: 0.58	Caudovirales: 0.58	Siphoviridae: 0.58	Skunavirus: 0.58	no support	407	NA	0	NA	unkonwn
A10198_k149_12306	taxid assigned	based on 1/1 ORFs	1;10239;2731341;2731360;2731618;2731619;28883;10699;1623305	1.00;1.00;1.00;1.00;1.00;1.00;1.00;1.00;1.00	Viruses: 1.00	Uroviricota: 1.00	Caudoviricetes: 1.00	Caudovirales: 1.00	Siphoviridae: 1.00	Skunavirus: 1.00	no support	290	NA	0	NA	unkonwn
A10198_k149_12311	taxid assigned	based on 1/1 ORFs	1;10239;2731341;2731360;2731618;2731619;28883;10699;1623305	1.00;1.00;1.00;1.00;1.00;1.00;1.00;1.00;1.00	Viruses: 1.00	Uroviricota: 1.00	Caudoviricetes: 1.00	Caudovirales: 1.00	Siphoviridae: 1.00	Skunavirus: 1.00	no support	488	1.45	0	NA	unkonwn
A10198_k149_12356	taxid assigned	based on 1/1 ORFs	1;10239;2731341;2731360;2731618;2731619;28883;10699;1623305	1.00;1.00;1.00;1.00;1.00;1.00;1.00;1.00;1.00	Viruses: 1.00	Uroviricota: 1.00	Caudoviricetes: 1.00	Caudovirales: 1.00	Siphoviridae: 1.00	Skunavirus: 1.00	no support	299	0.7	0	NA	unkonwn
A10198_k149_12386	taxid assigned	based on 2/2 ORFs	1;10239;2731341;2731360;2731618;2731619;28883;10699;1623305	1.00;0.57;0.57;0.57;0.57;0.57;0.57;0.57;0.57	Viruses: 0.57	Uroviricota: 0.57	Caudoviricetes: 0.57	Caudovirales: 0.57	Siphoviridae: 0.57	Skunavirus: 0.57	no support	413	1.34	0	NA	unkonwn
A10198_k149_12429	taxid assigned	based on 2/2 ORFs	1;10239;2731341;2731360;2731618;2731619;28883;10699;1623305;2050979	1.00;1.00;1.00;1.00;1.00;1.00;1.00;1.00;1.00;1.00	Viruses: 1.00	Uroviricota: 1.00	Caudoviricetes: 1.00	Caudovirales: 1.00	Siphoviridae: 1.00	Skunavirus: 1.00	no support	290	NA	0	NA	unkonwn
A10198_k149_12450	taxid assigned	based on 1/1 ORFs	1;10239;2731341;2731360;2731618;2731619;28883;10699;1623305;31532	1.00;1.00;1.00;1.00;1.00;1.00;1.00;1.00;1.00;1.00	Viruses: 1.00	Uroviricota: 1.00	Caudoviricetes: 1.00	Caudovirales: 1.00	Siphoviridae: 1.00	Skunavirus: 1.00	Lactococcus virus sk1: 1.00	294	0.71	0	NA	unkonwn
A10198_k149_12533	taxid assigned	based on 1/1 ORFs	1;10239;2731341;2731360;2731618;2731619;28883;10699;1623305;2050979	1.00;1.00;1.00;1.00;1.00;1.00;1.00;1.00;1.00;1.00	Viruses: 1.00	Uroviricota: 1.00	Caudoviricetes: 1.00	Caudovirales: 1.00	Siphoviridae: 1.00	Skunavirus: 1.00	no support	341	0.27	0	NA	unkonwn
A10198_k149_12540	taxid assigned	based on 1/2 ORFs	1;10239;2731341;2731360;2731618;2731619;28883;10699;1623305;2050979	1.00;1.00;1.00;1.00;1.00;1.00;1.00;1.00;1.00;1.00	Viruses: 1.00	Uroviricota: 1.00	Caudoviricetes: 1.00	Caudovirales: 1.00	Siphoviridae: 1.00	Skunavirus: 1.00	no support	219	0.12	0	NA	unkonwn
A10198_k149_12641	taxid assigned	based on 2/2 ORFs	1;10239;2731341;2731360;2731618;2731619;28883;10699;2169599;2169621	1.00;1.00;1.00;1.00;1.00;1.00;1.00;1.00;1.00;1.00	Viruses: 1.00	Uroviricota: 1.00	Caudoviricetes: 1.00	Caudovirales: 1.00	Siphoviridae: 1.00	Limdunavirus: 1.00	no support	964	NA	0	NA	unkonwn
A10198_k149_12642	taxid assigned	based on 1/1 ORFs	1;10239;2731341;2731360;2731618;2731619;28883;10699	1.00;1.00;1.00;1.00;1.00;1.00;1.00;1.00	Viruses: 1.00	Uroviricota: 1.00	Caudoviricetes: 1.00	Caudovirales: 1.00	Siphoviridae: 1.00	no support	no support	211	0.69	0	NA	unkonwn
A10198_k149_12648	taxid assigned	based on 1/1 ORFs	1;10239;2731341;2731360;2731618;2731619;28883;10699	1.00;1.00;1.00;1.00;1.00;1.00;1.00;1.00	Viruses: 1.00	Uroviricota: 1.00	Caudoviricetes: 1.00	Caudovirales: 1.00	Siphoviridae: 1.00	no support	no support	224	0.73	0	NA	unkonwn
A10198_k149_12650	taxid assigned	based on 1/1 ORFs	1;10239;2731341;2731360;2731618;2731619;28883;10744;388452	1.00;1.00;1.00;1.00;1.00;1.00;1.00;1.00;1.00	Viruses: 1.00	Uroviricota: 1.00	Caudoviricetes: 1.00	Caudovirales: 1.00	Podoviridae: 1.00	NA	Lactococcus virus KSY1: 1.00	421	1.39	0	NA	unkonwn
A10198_k149_12658	taxid assigned	based on 1/2 ORFs	1;10239;2731341;2731360;2731618;2731619;28883;10699;1623305;2050979	1.00;1.00;1.00;1.00;1.00;1.00;1.00;1.00;1.00;1.00	Viruses: 1.00	Uroviricota: 1.00	Caudoviricetes: 1.00	Caudovirales: 1.00	Siphoviridae: 1.00	Skunavirus: 1.00	no support	287	0.99	0	NA	unkonwn
A10198_k149_12677	taxid assigned	based on 1/1 ORFs	1;10239;2731341;2731360;2731618;2731619;28883;10699;1623305	1.00;1.00;1.00;1.00;1.00;1.00;1.00;1.00;1.00	Viruses: 1.00	Uroviricota: 1.00	Caudoviricetes: 1.00	Caudovirales: 1.00	Siphoviridae: 1.00	Skunavirus: 1.00	no support	384	1.28	0	NA	unkonwn
A10198_k149_12682	taxid assigned	based on 1/1 ORFs	1;10239;2731341;2731360;2731618;2731619;28883;10699;1623305;2050979	1.00;1.00;1.00;1.00;1.00;1.00;1.00;1.00;1.00;1.00	Viruses: 1.00	Uroviricota: 1.00	Caudoviricetes: 1.00	Caudovirales: 1.00	Siphoviridae: 1.00	Skunavirus: 1.00	no support	308	1.05	0	NA	unkonwn
A10198_k149_12719	taxid assigned	based on 1/1 ORFs	1;10239;2731341;2731360;2731618;2731619;28883;10699	1.00;1.00;1.00;1.00;1.00;1.00;1.00;1.00	Viruses: 1.00	Uroviricota: 1.00	Caudoviricetes: 1.00	Caudovirales: 1.00	Siphoviridae: 1.00	no support	no support	391	1.26	0	NA	unkonwn
A10198_k149_12801	taxid assigned	based on 1/1 ORFs	1;10239;2731341;2731360;2731618;2731619;28883;10699	1.00;1.00;1.00;1.00;1.00;1.00;1.00;1.00	Viruses: 1.00	Uroviricota: 1.00	Caudoviricetes: 1.00	Caudovirales: 1.00	Siphoviridae: 1.00	no support	no support	364	1.17	0	NA	unkonwn
A10198_k149_12812	taxid assigned	based on 1/1 ORFs	1;10239;2731341;2731360;2731618;2731619;28883;10699;1623305;2050979;2662298	1.00;1.00;1.00;1.00;1.00;1.00;1.00;1.00;1.00;1.00;1.00	Viruses: 1.00	Uroviricota: 1.00	Caudoviricetes: 1.00	Caudovirales: 1.00	Siphoviridae: 1.00	Skunavirus: 1.00	Lactococcus phage P656: 1.00	521	NA	0	NA	unkonwn
A10198_k149_12813	taxid assigned	based on 1/1 ORFs	1;10239;2731341;2731360;2731618;2731619;28883;10699;1623305;2050979;1636572	1.00;1.00;1.00;1.00;1.00;1.00;1.00;1.00;1.00;1.00;1.00	Viruses: 1.00	Uroviricota: 1.00	Caudoviricetes: 1.00	Caudovirales: 1.00	Siphoviridae: 1.00	Skunavirus: 1.00	Lactococcus phage 936 group phage PhiA1127: 1.00	404	1.24	0	NA	unkonwn
A10198_k149_12821	taxid assigned	based on 8/8 ORFs	1;10239;2731341;2731360;2731618;2731619;28883;10699;2169599;2169622	1.00;1.00;1.00;1.00;1.00;1.00;1.00;1.00;1.00;1.00	Viruses: 1.00	Uroviricota: 1.00	Caudoviricetes: 1.00	Caudovirales: 1.00	Siphoviridae: 1.00	Unaquatrovirus: 1.00	no support	3418	12.06	0	NA	unkonwn
A10198_k149_12833	taxid assigned	based on 1/1 ORFs	1;10239;2731341;2731360;2731618;2731619;28883;10699;1623305;2050979	1.00;1.00;1.00;1.00;1.00;1.00;1.00;1.00;1.00;1.00	Viruses: 1.00	Uroviricota: 1.00	Caudoviricetes: 1.00	Caudovirales: 1.00	Siphoviridae: 1.00	Skunavirus: 1.00	no support	298	0.91	0	NA	unkonwn
A10198_k149_12844	taxid assigned	based on 1/1 ORFs	1;10239;2731341;2731360;2731618;2731619;28883;10699;1623305;2050979	1.00;1.00;1.00;1.00;1.00;1.00;1.00;1.00;1.00;1.00	Viruses: 1.00	Uroviricota: 1.00	Caudoviricetes: 1.00	Caudovirales: 1.00	Siphoviridae: 1.00	Skunavirus: 1.00	no support	406	1.16	0	NA	unkonwn
A10198_k149_12846	taxid assigned	based on 2/2 ORFs	1;10239;2731341;2731360;2731618;2731619;28883;10699;1623305	1.00;0.81;0.81;0.81;0.81;0.81;0.81;0.81;0.81	Viruses: 0.81	Uroviricota: 0.81	Caudoviricetes: 0.81	Caudovirales: 0.81	Siphoviridae: 0.81	Skunavirus: 0.81	no support	1018	3.36	0	NA	unkonwn
A10198_k149_12863	taxid assigned	based on 1/1 ORFs	1;10239;2731341;2731360;2731618;2731619;28883;10699;1623305	1.00;1.00;1.00;1.00;1.00;1.00;1.00;1.00;1.00	Viruses: 1.00	Uroviricota: 1.00	Caudoviricetes: 1.00	Caudovirales: 1.00	Siphoviridae: 1.00	Skunavirus: 1.00	no support	283	0.91	0	NA	unkonwn
A10198_k149_12902	taxid assigned	based on 1/1 ORFs	1;10239;2731341;2731360;2731618;2731619;28883;10699;1623305	1.00;1.00;1.00;1.00;1.00;1.00;1.00;1.00;1.00	Viruses: 1.00	Uroviricota: 1.00	Caudoviricetes: 1.00	Caudovirales: 1.00	Siphoviridae: 1.00	Skunavirus: 1.00	no support	364	1.21	0	NA	unkonwn
A10198_k149_12928	taxid assigned	based on 1/1 ORFs	1;10239;2731341;2731360;2731618;2731619;28883;10699;1623305	1.00;1.00;1.00;1.00;1.00;1.00;1.00;1.00;1.00	Viruses: 1.00	Uroviricota: 1.00	Caudoviricetes: 1.00	Caudovirales: 1.00	Siphoviridae: 1.00	Skunavirus: 1.00	no support	525	1.74	0	NA	unkonwn
A10198_k149_12940	taxid assigned	based on 2/2 ORFs	1;10239;2731341;2731360;2731618;2731619;28883;10699;1623305;2050979	1.00;0.60;0.60;0.60;0.60;0.60;0.60;0.60;0.60;0.60	Viruses: 0.60	Uroviricota: 0.60	Caudoviricetes: 0.60	Caudovirales: 0.60	Siphoviridae: 0.60	Skunavirus: 0.60	no support	365	1.19	0	NA	unkonwn
A10198_k149_12958	taxid assigned	based on 1/1 ORFs	1;10239;2731341;2731360;2731618;2731619;28883;10699;1623305	1.00;1.00;1.00;1.00;1.00;1.00;1.00;1.00;1.00	Viruses: 1.00	Uroviricota: 1.00	Caudoviricetes: 1.00	Caudovirales: 1.00	Siphoviridae: 1.00	Skunavirus: 1.00	no support	309	1.01	0	NA	unkonwn
A10198_k149_12983	taxid assigned	based on 1/1 ORFs	1;10239;2731341;2731360;2731618;2731619;28883;10699;1623305;2050979	1.00;1.00;1.00;1.00;1.00;1.00;1.00;1.00;1.00;1.00	Viruses: 1.00	Uroviricota: 1.00	Caudoviricetes: 1.00	Caudovirales: 1.00	Siphoviridae: 1.00	Skunavirus: 1.00	no support	348	0.94	0	NA	unkonwn
A10198_k149_12994	taxid assigned	based on 2/2 ORFs	1;10239;2731341;2731360;2731618;2731619;28883;10699;1623305	1.00;0.62;0.62;0.62;0.62;0.62;0.62;0.62;0.62	Viruses: 0.62	Uroviricota: 0.62	Caudoviricetes: 0.62	Caudovirales: 0.62	Siphoviridae: 0.62	Skunavirus: 0.62	no support	425	1.31	0	NA	unkonwn
A10198_k149_13001	taxid assigned	based on 2/2 ORFs	1;10239;2731341;2731360;2731618;2731619;28883;10699;1623305;2050979	1.00;0.66;0.66;0.66;0.66;0.66;0.66;0.66;0.66;0.66	Viruses: 0.66	Uroviricota: 0.66	Caudoviricetes: 0.66	Caudovirales: 0.66	Siphoviridae: 0.66	Skunavirus: 0.66	no support	430	1.32	0	NA	unkonwn
A10198_k149_13085	taxid assigned	based on 1/1 ORFs	1;10239;2731341;2731360;2731618;2731619;28883;10699;1623305;2050979	1.00;1.00;1.00;1.00;1.00;1.00;1.00;1.00;1.00;1.00	Viruses: 1.00	Uroviricota: 1.00	Caudoviricetes: 1.00	Caudovirales: 1.00	Siphoviridae: 1.00	Skunavirus: 1.00	no support	336	0.92	0	NA	unkonwn
A10198_k149_13136	taxid assigned	based on 1/1 ORFs	1;10239;2731341;2731360;2731618;2731619;28883;10744;388452	1.00;1.00;1.00;1.00;1.00;1.00;1.00;1.00;1.00	Viruses: 1.00	Uroviricota: 1.00	Caudoviricetes: 1.00	Caudovirales: 1.00	Podoviridae: 1.00	NA	Lactococcus virus KSY1: 1.00	229	NA	0	NA	unkonwn
A10198_k149_13241	taxid assigned	based on 1/1 ORFs	1;10239;2731341;2731360;2731618;2731619;28883;10699;1623305;2050979	1.00;1.00;1.00;1.00;1.00;1.00;1.00;1.00;1.00;1.00	Viruses: 1.00	Uroviricota: 1.00	Caudoviricetes: 1.00	Caudovirales: 1.00	Siphoviridae: 1.00	Skunavirus: 1.00	no support	1051	1.2	0	NA	unkonwn
A10198_k149_13254	taxid assigned	based on 1/2 ORFs	1;10239;2731341;2731360;2731618;2731619;28883;10699;1623305;2050979	1.00;1.00;1.00;1.00;1.00;1.00;1.00;1.00;1.00;1.00	Viruses: 1.00	Uroviricota: 1.00	Caudoviricetes: 1.00	Caudovirales: 1.00	Siphoviridae: 1.00	Skunavirus: 1.00	no support	481	NA	0	NA	unkonwn
A10198_k149_13298	taxid assigned	based on 1/1 ORFs	1;10239;2731341;2731360;2731618;2731619;28883;10699;1623305	1.00;1.00;1.00;1.00;1.00;1.00;1.00;1.00;1.00	Viruses: 1.00	Uroviricota: 1.00	Caudoviricetes: 1.00	Caudovirales: 1.00	Siphoviridae: 1.00	Skunavirus: 1.00	no support	250	0.86	0	NA	unkonwn
A10198_k149_13301	taxid assigned	based on 3/3 ORFs	1;10239;2731341;2731360;2731618;2731619;28883;10699;1623305	1.00;0.79;0.79;0.79;0.79;0.79;0.79;0.79;0.79	Viruses: 0.79	Uroviricota: 0.79	Caudoviricetes: 0.79	Caudovirales: 0.79	Siphoviridae: 0.79	Skunavirus: 0.79	no support	578	1.87	0	NA	unkonwn
A10198_k149_1332	taxid assigned	based on 1/1 ORFs	1;10239;2731341;2731360;2731618;2731619;28883;10699;1623305;2050979	1.00;1.00;1.00;1.00;1.00;1.00;1.00;1.00;1.00;1.00	Viruses: 1.00	Uroviricota: 1.00	Caudoviricetes: 1.00	Caudovirales: 1.00	Siphoviridae: 1.00	Skunavirus: 1.00	no support	451	1.52	0	NA	unkonwn
A10198_k149_13328	taxid assigned	based on 1/1 ORFs	1;10239;2731341;2731360;2731618;2731619;28883;10699;1623305;2050979	1.00;1.00;1.00;1.00;1.00;1.00;1.00;1.00;1.00;1.00	Viruses: 1.00	Uroviricota: 1.00	Caudoviricetes: 1.00	Caudovirales: 1.00	Siphoviridae: 1.00	Skunavirus: 1.00	no support	291	NA	0	NA	unkonwn
A10198_k149_134	taxid assigned	based on 1/1 ORFs	1;10239;2731341;2731360;2731618;2731619;28883;10699;1623305	1.00;1.00;1.00;1.00;1.00;1.00;1.00;1.00;1.00	Viruses: 1.00	Uroviricota: 1.00	Caudoviricetes: 1.00	Caudovirales: 1.00	Siphoviridae: 1.00	Skunavirus: 1.00	no support	307	0.87	0	NA	unkonwn
A10198_k149_13401	taxid assigned	based on 2/2 ORFs	1;10239;2731341;2731360;2731618;2731619;28883;10699;2169599;2169621	1.00;1.00;1.00;1.00;1.00;1.00;1.00;1.00;1.00;1.00	Viruses: 1.00	Uroviricota: 1.00	Caudoviricetes: 1.00	Caudovirales: 1.00	Siphoviridae: 1.00	Limdunavirus: 1.00	no support	414	NA	0	NA	unkonwn
A10198_k149_13427	taxid assigned	based on 2/2 ORFs	1;10239;2731341;2731360;2731618;2731619;28883;10699	1.00;0.71;0.71;0.71;0.71;0.71;0.71;0.71	Viruses: 0.71	Uroviricota: 0.71	Caudoviricetes: 0.71	Caudovirales: 0.71	Siphoviridae: 0.71	no support	no support	346	1.13	0	NA	unkonwn
A10198_k149_13440	taxid assigned	based on 2/2 ORFs	1;10239;2731341;2731360;2731618;2731619;28883;10699	1.00;0.66;0.66;0.66;0.66;0.66;0.66;0.66	Viruses: 0.66	Uroviricota: 0.66	Caudoviricetes: 0.66	Caudovirales: 0.66	Siphoviridae: 0.66	no support	no support	309	0.95	0	NA	unkonwn
A10198_k149_13451	taxid assigned	based on 3/3 ORFs	1;10239;2731341;2731360;2731618;2731619;28883;10699;1623305;2050979	1.00;0.62;0.62;0.62;0.62;0.62;0.62;0.62;0.62;0.62	Viruses: 0.62	Uroviricota: 0.62	Caudoviricetes: 0.62	Caudovirales: 0.62	Siphoviridae: 0.62	Skunavirus: 0.62	no support	900	2.93	0	NA	unkonwn
A10198_k149_13482	taxid assigned	based on 1/1 ORFs	1;10239;2731341;2731360;2731618;2731619;28883;10699;1623305	1.00;1.00;1.00;1.00;1.00;1.00;1.00;1.00;1.00	Viruses: 1.00	Uroviricota: 1.00	Caudoviricetes: 1.00	Caudovirales: 1.00	Siphoviridae: 1.00	Skunavirus: 1.00	no support	237	NA	0	NA	unkonwn
A10198_k149_13551	taxid assigned	based on 1/1 ORFs	1;10239;2731341;2731360;2731618;2731619;28883;10699;1623305	1.00;1.00;1.00;1.00;1.00;1.00;1.00;1.00;1.00	Viruses: 1.00	Uroviricota: 1.00	Caudoviricetes: 1.00	Caudovirales: 1.00	Siphoviridae: 1.00	Skunavirus: 1.00	no support	439	1.03	0	WP_227647179.1 tyrosine-type recombinase/integrase, partial [Klebsiella pneumoniae]	temperate
A10198_k149_13556	taxid assigned	based on 1/1 ORFs	1;10239;2731341;2731360;2731618;2731619;28883;10699;1623305	1.00;1.00;1.00;1.00;1.00;1.00;1.00;1.00;1.00	Viruses: 1.00	Uroviricota: 1.00	Caudoviricetes: 1.00	Caudovirales: 1.00	Siphoviridae: 1.00	Skunavirus: 1.00	no support	389	1.19	0	NA	unkonwn
A10198_k149_13664	taxid assigned	based on 2/2 ORFs	1;10239;2731341;2731360;2731618;2731619;28883;10699	1.00;0.64;0.64;0.64;0.64;0.64;0.64;0.64	Viruses: 0.64	Uroviricota: 0.64	Caudoviricetes: 0.64	Caudovirales: 0.64	Siphoviridae: 0.64	no support	no support	799	1.76	0	NA	unkonwn
A10198_k149_13707	taxid assigned	based on 1/1 ORFs	1;10239;2731341;2731360;2731618;2731619;28883;10699;1623305	1.00;1.00;1.00;1.00;1.00;1.00;1.00;1.00;1.00	Viruses: 1.00	Uroviricota: 1.00	Caudoviricetes: 1.00	Caudovirales: 1.00	Siphoviridae: 1.00	Skunavirus: 1.00	no support	346	0.81	0	NA	unkonwn
A10198_k149_13750	taxid assigned	based on 1/1 ORFs	1;10239;2731341;2731360;2731618;2731619;28883;10699;1623305	1.00;1.00;1.00;1.00;1.00;1.00;1.00;1.00;1.00	Viruses: 1.00	Uroviricota: 1.00	Caudoviricetes: 1.00	Caudovirales: 1.00	Siphoviridae: 1.00	Skunavirus: 1.00	no support	301	NA	0	NA	unkonwn
A10198_k149_13772	taxid assigned	based on 2/2 ORFs	1;10239;2731341;2731360;2731618;2731619;28883;10699;1623305	1.00;0.51;0.51;0.51;0.51;0.51;0.51;0.51;0.51	Viruses: 0.51	Uroviricota: 0.51	Caudoviricetes: 0.51	Caudovirales: 0.51	Siphoviridae: 0.51	Skunavirus: 0.51	no support	590	1.73	0	NA	unkonwn
A10198_k149_13797	taxid assigned	based on 1/1 ORFs	1;10239;2731341;2731360;2731618;2731619;28883;10699	1.00;1.00;1.00;1.00;1.00;1.00;1.00;1.00	Viruses: 1.00	Uroviricota: 1.00	Caudoviricetes: 1.00	Caudovirales: 1.00	Siphoviridae: 1.00	no support	no support	274	NA	0	NA	unkonwn
A10198_k149_13819	taxid assigned	based on 1/1 ORFs	1;10239;2731341;2731360;2731618;2731619;28883;10699	1.00;1.00;1.00;1.00;1.00;1.00;1.00;1.00	Viruses: 1.00	Uroviricota: 1.00	Caudoviricetes: 1.00	Caudovirales: 1.00	Siphoviridae: 1.00	no support	no support	209	0.68	0	NA	unkonwn
A10198_k149_13906	taxid assigned	based on 1/1 ORFs	1;10239;2731341;2731360;2731618;2731619;28883;10699;2169599;2169621	1.00;1.00;1.00;1.00;1.00;1.00;1.00;1.00;1.00;1.00	Viruses: 1.00	Uroviricota: 1.00	Caudoviricetes: 1.00	Caudovirales: 1.00	Siphoviridae: 1.00	Limdunavirus: 1.00	no support	393	0.7	0	NA	unkonwn
A10198_k149_13927	taxid assigned	based on 2/2 ORFs	1;10239;2731341;2731360;2731618;2731619;28883;10699;1623305;2050979	1.00;0.54;0.54;0.54;0.54;0.54;0.54;0.54;0.54;0.54	Viruses: 0.54	Uroviricota: 0.54	Caudoviricetes: 0.54	Caudovirales: 0.54	Siphoviridae: 0.54	Skunavirus: 0.54	no support	554	0.44	0	NA	unkonwn
A10198_k149_13954	taxid assigned	based on 1/1 ORFs	1;10239;2731341;2731360;2731618;2731619;28883;10699;1623305	1.00;1.00;1.00;1.00;1.00;1.00;1.00;1.00;1.00	Viruses: 1.00	Uroviricota: 1.00	Caudoviricetes: 1.00	Caudovirales: 1.00	Siphoviridae: 1.00	Skunavirus: 1.00	no support	294	0.95	0	NA	unkonwn
A10198_k149_13989	taxid assigned	based on 2/2 ORFs	1;10239;2731341;2731360;2731618;2731619;28883;10699;2169599;2169621	1.00;1.00;1.00;1.00;1.00;1.00;1.00;1.00;1.00;1.00	Viruses: 1.00	Uroviricota: 1.00	Caudoviricetes: 1.00	Caudovirales: 1.00	Siphoviridae: 1.00	Limdunavirus: 1.00	no support	466	NA	0	NA	unkonwn
A10198_k149_13994	taxid assigned	based on 2/2 ORFs	1;10239;2731341;2731360;2731618;2731619;28883;10699;1623305	1.00;0.58;0.58;0.58;0.58;0.58;0.58;0.58;0.58	Viruses: 0.58	Uroviricota: 0.58	Caudoviricetes: 0.58	Caudovirales: 0.58	Siphoviridae: 0.58	Skunavirus: 0.58	no support	575	1.35	0	NA	unkonwn
A10198_k149_14022	taxid assigned	based on 2/2 ORFs	1;10239;2731341;2731360;2731618;2731619;28883;10699;1623305	1.00;0.77;0.77;0.77;0.77;0.77;0.77;0.77;0.77	Viruses: 0.77	Uroviricota: 0.77	Caudoviricetes: 0.77	Caudovirales: 0.77	Siphoviridae: 0.77	Skunavirus: 0.77	no support	410	1.35	0	NA	unkonwn
A10198_k149_14092	taxid assigned	based on 2/2 ORFs	1;10239;2731341;2731360;2731618;2731619;28883;10699;1623305;2050979	1.00;0.75;0.75;0.75;0.75;0.75;0.75;0.75;0.75;0.75	Viruses: 0.75	Uroviricota: 0.75	Caudoviricetes: 0.75	Caudovirales: 0.75	Siphoviridae: 0.75	Skunavirus: 0.75	no support	543	1.27	0	NA	unkonwn
A10198_k149_14103	taxid assigned	based on 5/5 ORFs	1;10239;2731341;2731360;2731618;2731619;28883;10699;1623305;2050979;2029664	1.00;0.52;0.52;0.52;0.52;0.52;0.52;0.52;0.52;0.52;0.52	Viruses: 0.52	Uroviricota: 0.52	Caudoviricetes: 0.52	Caudovirales: 0.52	Siphoviridae: 0.52	Skunavirus: 0.52	Lactococcus phage 51701: 0.52	3722	12.34	0	NA	unkonwn
A10198_k149_14118	taxid assigned	based on 1/1 ORFs	1;10239;2731341;2731360;2731618;2731619;28883;10699;1623305;2050979	1.00;1.00;1.00;1.00;1.00;1.00;1.00;1.00;1.00;1.00	Viruses: 1.00	Uroviricota: 1.00	Caudoviricetes: 1.00	Caudovirales: 1.00	Siphoviridae: 1.00	Skunavirus: 1.00	no support	228	0.7	0	NA	unkonwn
A10198_k149_14185	taxid assigned	based on 2/2 ORFs	1;10239;2731341;2731360;2731618;2731619;28883;10699;1623305;2050979	1.00;0.76;0.76;0.76;0.76;0.76;0.76;0.76;0.76;0.76	Viruses: 0.76	Uroviricota: 0.76	Caudoviricetes: 0.76	Caudovirales: 0.76	Siphoviridae: 0.76	Skunavirus: 0.76	no support	858	2.84	0	NA	unkonwn
A10198_k149_14196	taxid assigned	based on 1/1 ORFs	1;10239;2731341;2731360;2731618;2731619;28883;10699;2169599;2169621	1.00;1.00;1.00;1.00;1.00;1.00;1.00;1.00;1.00;1.00	Viruses: 1.00	Uroviricota: 1.00	Caudoviricetes: 1.00	Caudovirales: 1.00	Siphoviridae: 1.00	Limdunavirus: 1.00	no support	451	NA	0	NA	unkonwn
A10198_k149_14215	taxid assigned	based on 1/1 ORFs	1;10239;2731341;2731360;2731618;2731619;28883;10699;1623305;2050979;2662298	1.00;1.00;1.00;1.00;1.00;1.00;1.00;1.00;1.00;1.00;1.00	Viruses: 1.00	Uroviricota: 1.00	Caudoviricetes: 1.00	Caudovirales: 1.00	Siphoviridae: 1.00	Skunavirus: 1.00	Lactococcus phage P656: 1.00	361	1.15	0	NA	unkonwn
A10198_k149_14257	taxid assigned	based on 2/2 ORFs	1;10239;2731341;2731360;2731618;2731619;28883;10699;1623305	1.00;0.72;0.72;0.72;0.72;0.72;0.72;0.72;0.72	Viruses: 0.72	Uroviricota: 0.72	Caudoviricetes: 0.72	Caudovirales: 0.72	Siphoviridae: 0.72	Skunavirus: 0.72	no support	347	1.07	0	NA	unkonwn
A10198_k149_14277	taxid assigned	based on 1/1 ORFs	1;10239;2731341;2731360;2731618;2731619;28883;10699;1623305	1.00;1.00;1.00;1.00;1.00;1.00;1.00;1.00;1.00	Viruses: 1.00	Uroviricota: 1.00	Caudoviricetes: 1.00	Caudovirales: 1.00	Siphoviridae: 1.00	Skunavirus: 1.00	no support	395	1.3	0	NA	unkonwn
A10198_k149_14328	taxid assigned	based on 1/1 ORFs	1;10239;2731341;2731360;2731618;2731619;28883;10699;186532	1.00;1.00;1.00;1.00;1.00;1.00;1.00;1.00;1.00	Viruses: 1.00	Uroviricota: 1.00	Caudoviricetes: 1.00	Caudovirales: 1.00	Siphoviridae: 1.00	Ceduovirus: 1.00	no support	571	NA	0	NA	unkonwn
A10198_k149_14365	taxid assigned	based on 1/1 ORFs	1;10239;2731341;2731360;2731618;2731619;28883;10699;1623305	1.00;1.00;1.00;1.00;1.00;1.00;1.00;1.00;1.00	Viruses: 1.00	Uroviricota: 1.00	Caudoviricetes: 1.00	Caudovirales: 1.00	Siphoviridae: 1.00	Skunavirus: 1.00	no support	275	0.64	0	NA	unkonwn
A10198_k149_14407	taxid assigned	based on 1/1 ORFs	1;10239;2731341;2731360;2731618;2731619;28883;10699;1623305;2050979	1.00;1.00;1.00;1.00;1.00;1.00;1.00;1.00;1.00;1.00	Viruses: 1.00	Uroviricota: 1.00	Caudoviricetes: 1.00	Caudovirales: 1.00	Siphoviridae: 1.00	Skunavirus: 1.00	no support	231	0.76	0	NA	unkonwn
A10198_k149_14426	taxid assigned	based on 1/1 ORFs	1;10239;2731341;2731360;2731618;2731619;28883;10699;1623305;2050979;2029660	1.00;1.00;1.00;1.00;1.00;1.00;1.00;1.00;1.00;1.00;1.00	Viruses: 1.00	Uroviricota: 1.00	Caudoviricetes: 1.00	Caudovirales: 1.00	Siphoviridae: 1.00	Skunavirus: 1.00	Lactococcus phage 30804: 1.00	334	1.03	0	NA	unkonwn
A10198_k149_14456	taxid assigned	based on 2/2 ORFs	1;10239;2731341;2731360;2731618;2731619;28883;10699;1623305;2050979;2777326	1.00;0.54;0.54;0.54;0.54;0.54;0.54;0.54;0.54;0.54;0.54	Viruses: 0.54	Uroviricota: 0.54	Caudoviricetes: 0.54	Caudovirales: 0.54	Siphoviridae: 0.54	Skunavirus: 0.54	Lactococcus phage FB3: 0.54	298	1.03	0	NA	unkonwn
A10198_k149_14532	taxid assigned	based on 1/1 ORFs	1;10239;2731341;2731360;2731618;2731619;28883;10699;1623305;2050979	1.00;1.00;1.00;1.00;1.00;1.00;1.00;1.00;1.00;1.00	Viruses: 1.00	Uroviricota: 1.00	Caudoviricetes: 1.00	Caudovirales: 1.00	Siphoviridae: 1.00	Skunavirus: 1.00	no support	210	NA	0	NA	unkonwn
A10198_k149_14536	taxid assigned	based on 1/1 ORFs	1;10239;2731341;2731360;2731618;2731619;28883;10699;1623305	1.00;1.00;1.00;1.00;1.00;1.00;1.00;1.00;1.00	Viruses: 1.00	Uroviricota: 1.00	Caudoviricetes: 1.00	Caudovirales: 1.00	Siphoviridae: 1.00	Skunavirus: 1.00	no support	210	0.49	0	NA	unkonwn
A10198_k149_14598	taxid assigned	based on 3/3 ORFs	1;10239;2731341;2731360;2731618;2731619;28883;10699;1623305	1.00;0.73;0.73;0.73;0.73;0.73;0.73;0.73;0.73	Viruses: 0.73	Uroviricota: 0.73	Caudoviricetes: 0.73	Caudovirales: 0.73	Siphoviridae: 0.73	Skunavirus: 0.73	no support	628	2.03	0	NA	unkonwn
A10198_k149_14599	taxid assigned	based on 2/2 ORFs	1;10239;2731341;2731360;2731618;2731619;28883;10699;1623305;2050979	1.00;0.56;0.56;0.56;0.56;0.56;0.56;0.56;0.56;0.56	Viruses: 0.56	Uroviricota: 0.56	Caudoviricetes: 0.56	Caudovirales: 0.56	Siphoviridae: 0.56	Skunavirus: 0.56	no support	766	2.64	0	NA	unkonwn
A10198_k149_14613	taxid assigned	based on 1/1 ORFs	1;10239;2731341;2731360;2731618;2731619;28883;10699;1623305;2050979	1.00;1.00;1.00;1.00;1.00;1.00;1.00;1.00;1.00;1.00	Viruses: 1.00	Uroviricota: 1.00	Caudoviricetes: 1.00	Caudovirales: 1.00	Siphoviridae: 1.00	Skunavirus: 1.00	no support	370	1.28	0	NA	unkonwn
A10198_k149_14614	taxid assigned	based on 1/1 ORFs	1;10239;2731341;2731360;2731618;2731619;28883;10699;1623305	1.00;1.00;1.00;1.00;1.00;1.00;1.00;1.00;1.00	Viruses: 1.00	Uroviricota: 1.00	Caudoviricetes: 1.00	Caudovirales: 1.00	Siphoviridae: 1.00	Skunavirus: 1.00	no support	398	1.36	0	NA	unkonwn
A10198_k149_14670	taxid assigned	based on 1/1 ORFs	1;10239;2731341;2731360;2731618;2731619;28883;10699;1623305	1.00;1.00;1.00;1.00;1.00;1.00;1.00;1.00;1.00	Viruses: 1.00	Uroviricota: 1.00	Caudoviricetes: 1.00	Caudovirales: 1.00	Siphoviridae: 1.00	Skunavirus: 1.00	no support	512	NA	0	NA	unkonwn
A10198_k149_14757	taxid assigned	based on 1/1 ORFs	1;10239;2731341;2731360;2731618;2731619;28883;10699;1623305;2050979	1.00;1.00;1.00;1.00;1.00;1.00;1.00;1.00;1.00;1.00	Viruses: 1.00	Uroviricota: 1.00	Caudoviricetes: 1.00	Caudovirales: 1.00	Siphoviridae: 1.00	Skunavirus: 1.00	no support	288	NA	0	NA	unkonwn
A10198_k149_14772	taxid assigned	based on 6/6 ORFs	1;10239;2731341;2731360;2731618;2731619;28883;10699;2169599;2169621	1.00;0.95;0.78;0.78;0.78;0.78;0.78;0.78;0.78;0.78	Viruses: 0.95	Uroviricota: 0.78	Caudoviricetes: 0.78	Caudovirales: 0.78	Siphoviridae: 0.78	Limdunavirus: 0.78	no support	3727	13.79	0	NA	unkonwn
A10198_k149_14844	taxid assigned	based on 2/2 ORFs	1;10239;2731341;2731360;2731618;2731619;28883;10744;388452	1.00;0.67;0.67;0.67;0.67;0.67;0.67;0.67;0.67	Viruses: 0.67	Uroviricota: 0.67	Caudoviricetes: 0.67	Caudovirales: 0.67	Podoviridae: 0.67	NA	Lactococcus virus KSY1: 0.67	373	NA	0	NA	unkonwn
A10198_k149_14930	taxid assigned	based on 1/1 ORFs	1;10239;2731341;2731360;2731618;2731619;28883;10699;1623305;2050979	1.00;1.00;1.00;1.00;1.00;1.00;1.00;1.00;1.00;1.00	Viruses: 1.00	Uroviricota: 1.00	Caudoviricetes: 1.00	Caudovirales: 1.00	Siphoviridae: 1.00	Skunavirus: 1.00	no support	301	1	0	NA	unkonwn
A10198_k149_14970	taxid assigned	based on 1/1 ORFs	1;10239;2731341;2731360;2731618;2731619;28883;10699;1623305;2050979	1.00;1.00;1.00;1.00;1.00;1.00;1.00;1.00;1.00;1.00	Viruses: 1.00	Uroviricota: 1.00	Caudoviricetes: 1.00	Caudovirales: 1.00	Siphoviridae: 1.00	Skunavirus: 1.00	no support	295	NA	0	NA	unkonwn
A10198_k149_15012	taxid assigned	based on 1/1 ORFs	1;10239;2731341;2731360;2731618;2731619;28883;10744;388452	1.00;1.00;1.00;1.00;1.00;1.00;1.00;1.00;1.00	Viruses: 1.00	Uroviricota: 1.00	Caudoviricetes: 1.00	Caudovirales: 1.00	Podoviridae: 1.00	NA	Lactococcus virus KSY1: 1.00	216	NA	0	NA	unkonwn
A10198_k149_15043	taxid assigned	based on 1/1 ORFs	1;10239;2731341;2731360;2731618;2731619;28883;10699;2169599;2169621	1.00;1.00;1.00;1.00;1.00;1.00;1.00;1.00;1.00;1.00	Viruses: 1.00	Uroviricota: 1.00	Caudoviricetes: 1.00	Caudovirales: 1.00	Siphoviridae: 1.00	Limdunavirus: 1.00	no support	285	NA	0	NA	unkonwn
A10198_k149_15052	taxid assigned	based on 1/1 ORFs	1;10239;2731341;2731360;2731618;2731619;28883;10699;2169599;2169621	1.00;1.00;1.00;1.00;1.00;1.00;1.00;1.00;1.00;1.00	Viruses: 1.00	Uroviricota: 1.00	Caudoviricetes: 1.00	Caudovirales: 1.00	Siphoviridae: 1.00	Limdunavirus: 1.00	no support	295	NA	0	NA	unkonwn
A10198_k149_15073	taxid assigned	based on 2/2 ORFs	1;10239;2731341;2731360;2731618;2731619;28883;10699;2169599;2169621	1.00;1.00;1.00;1.00;1.00;1.00;1.00;1.00;1.00;1.00	Viruses: 1.00	Uroviricota: 1.00	Caudoviricetes: 1.00	Caudovirales: 1.00	Siphoviridae: 1.00	Limdunavirus: 1.00	no support	418	NA	0	NA	unkonwn
A10198_k149_15079	taxid assigned	based on 1/1 ORFs	1;10239;2731341;2731360;2731618;2731619;28883;10699;1623305	1.00;1.00;1.00;1.00;1.00;1.00;1.00;1.00;1.00	Viruses: 1.00	Uroviricota: 1.00	Caudoviricetes: 1.00	Caudovirales: 1.00	Siphoviridae: 1.00	Skunavirus: 1.00	no support	433	1.42	0	NA	unkonwn
A10198_k149_15088	taxid assigned	based on 2/2 ORFs	1;10239;2731341;2731360;2731618;2731619;28883;10699;2169599;2169621	1.00;0.53;0.53;0.53;0.53;0.53;0.53;0.53;0.53;0.53	Viruses: 0.53	Uroviricota: 0.53	Caudoviricetes: 0.53	Caudovirales: 0.53	Siphoviridae: 0.53	Limdunavirus: 0.53	no support	499	1.37	0	NA	unkonwn
A10198_k149_15132	taxid assigned	based on 2/2 ORFs	1;10239;2731341;2731360;2731618;2731619;28883;10699;1623305	1.00;0.61;0.61;0.61;0.61;0.61;0.61;0.61;0.61	Viruses: 0.61	Uroviricota: 0.61	Caudoviricetes: 0.61	Caudovirales: 0.61	Siphoviridae: 0.61	Skunavirus: 0.61	no support	416	0.97	0	NA	unkonwn
A10198_k149_15165	taxid assigned	based on 1/1 ORFs	1;10239;2731341;2731360;2731618;2731619;28883;10699;2169599;2169621	1.00;1.00;1.00;1.00;1.00;1.00;1.00;1.00;1.00;1.00	Viruses: 1.00	Uroviricota: 1.00	Caudoviricetes: 1.00	Caudovirales: 1.00	Siphoviridae: 1.00	Limdunavirus: 1.00	no support	256	NA	0	NA	unkonwn
A10198_k149_1523	taxid assigned	based on 2/2 ORFs	1;10239;2731341;2731360;2731618;2731619;28883;10699;1623305	1.00;0.65;0.65;0.65;0.65;0.65;0.65;0.65;0.65	Viruses: 0.65	Uroviricota: 0.65	Caudoviricetes: 0.65	Caudovirales: 0.65	Siphoviridae: 0.65	Skunavirus: 0.65	no support	498	1.66	0	NA	unkonwn
A10198_k149_15242	taxid assigned	based on 1/1 ORFs	1;10239;2731341;2731360;2731618;2731619;28883;10699;1623305;2050979	1.00;1.00;1.00;1.00;1.00;1.00;1.00;1.00;1.00;1.00	Viruses: 1.00	Uroviricota: 1.00	Caudoviricetes: 1.00	Caudovirales: 1.00	Siphoviridae: 1.00	Skunavirus: 1.00	no support	361	1.2	0	NA	unkonwn
A10198_k149_15276	taxid assigned	based on 1/1 ORFs	1;10239;2731341;2731360;2731618;2731619;28883;10699;1623305	1.00;1.00;1.00;1.00;1.00;1.00;1.00;1.00;1.00	Viruses: 1.00	Uroviricota: 1.00	Caudoviricetes: 1.00	Caudovirales: 1.00	Siphoviridae: 1.00	Skunavirus: 1.00	no support	322	1.05	0	NA	unkonwn
A10198_k149_15314	taxid assigned	based on 1/1 ORFs	1;10239;2731341;2731360;2731618;2731619;28883;10699;1623305	1.00;1.00;1.00;1.00;1.00;1.00;1.00;1.00;1.00	Viruses: 1.00	Uroviricota: 1.00	Caudoviricetes: 1.00	Caudovirales: 1.00	Siphoviridae: 1.00	Skunavirus: 1.00	no support	291	0.88	0	NA	unkonwn
A10198_k149_15357	taxid assigned	based on 2/2 ORFs	1;10239;2731341;2731360;2731618;2731619;28883;10699;1623305;2050979	1.00;0.51;0.51;0.51;0.51;0.51;0.51;0.51;0.51;0.51	Viruses: 0.51	Uroviricota: 0.51	Caudoviricetes: 0.51	Caudovirales: 0.51	Siphoviridae: 0.51	Skunavirus: 0.51	no support	293	NA	0	NA	unkonwn
A10198_k149_15397	taxid assigned	based on 2/2 ORFs	1;10239;2731341;2731360;2731618;2731619;28883;10699;1623305;2050979	1.00;0.67;0.67;0.67;0.67;0.67;0.67;0.67;0.67;0.67	Viruses: 0.67	Uroviricota: 0.67	Caudoviricetes: 0.67	Caudovirales: 0.67	Siphoviridae: 0.67	Skunavirus: 0.67	no support	458	1.07	0	NA	unkonwn
A10198_k149_15541	taxid assigned	based on 1/1 ORFs	1;10239;2731341;2731360;2731618;2731619;28883;10699;1623305	1.00;1.00;1.00;1.00;1.00;1.00;1.00;1.00;1.00	Viruses: 1.00	Uroviricota: 1.00	Caudoviricetes: 1.00	Caudovirales: 1.00	Siphoviridae: 1.00	Skunavirus: 1.00	no support	348	1.19	0	NA	unkonwn
A10198_k149_15557	taxid assigned	based on 1/1 ORFs	1;10239;2731341;2731360;2731618;2731619;28883;10699	1.00;1.00;1.00;1.00;1.00;1.00;1.00;1.00	Viruses: 1.00	Uroviricota: 1.00	Caudoviricetes: 1.00	Caudovirales: 1.00	Siphoviridae: 1.00	no support	no support	319	NA	0	NA	unkonwn
A10198_k149_15598	taxid assigned	based on 1/1 ORFs	1;10239;2731341;2731360;2731618;2731619;28883;10699;1623305;2050979	1.00;1.00;1.00;1.00;1.00;1.00;1.00;1.00;1.00;1.00	Viruses: 1.00	Uroviricota: 1.00	Caudoviricetes: 1.00	Caudovirales: 1.00	Siphoviridae: 1.00	Skunavirus: 1.00	no support	436	1.02	0	NA	unkonwn
A10198_k149_15717	taxid assigned	based on 2/2 ORFs	1;10239;2731341;2731360;2731618;2731619;28883;10699;1623305;2050979;1636587	1.00;0.51;0.51;0.51;0.51;0.51;0.51;0.51;0.51;0.51;0.51	Viruses: 0.51	Uroviricota: 0.51	Caudoviricetes: 0.51	Caudovirales: 0.51	Siphoviridae: 0.51	Skunavirus: 0.51	Lactococcus phage 936 group phage PhiS0139: 0.51	291	0.85	0	NA	unkonwn
A10198_k149_15721	taxid assigned	based on 1/1 ORFs	1;10239;2731341;2731360;2731618;2731619;28883;10699;2169599;2169621	1.00;1.00;1.00;1.00;1.00;1.00;1.00;1.00;1.00;1.00	Viruses: 1.00	Uroviricota: 1.00	Caudoviricetes: 1.00	Caudovirales: 1.00	Siphoviridae: 1.00	Limdunavirus: 1.00	no support	388	NA	0	NA	unkonwn
A10198_k149_15969	taxid assigned	based on 1/1 ORFs	1;10239;2731341;2731360;2731618;2731619;28883;10699;1623305;2050979	1.00;1.00;1.00;1.00;1.00;1.00;1.00;1.00;1.00;1.00	Viruses: 1.00	Uroviricota: 1.00	Caudoviricetes: 1.00	Caudovirales: 1.00	Siphoviridae: 1.00	Skunavirus: 1.00	no support	335	1.03	0	NA	unkonwn
A10198_k149_16016	taxid assigned	based on 2/2 ORFs	1;10239;2731341;2731360;2731618;2731619;28883;10699;1623304;2231643	1.00;1.00;1.00;1.00;1.00;1.00;1.00;1.00;0.87;0.87	Viruses: 1.00	Uroviricota: 1.00	Caudoviricetes: 1.00	Caudovirales: 1.00	Siphoviridae: 1.00	Moineauvirus: 0.87	no support	2003	4.79	0	NA	unkonwn
A10198_k149_16105	taxid assigned	based on 1/2 ORFs	1;10239;2731341;2731360;2731618;2731619;28883;10699;186532;329156	1.00;1.00;1.00;1.00;1.00;1.00;1.00;1.00;1.00;1.00	Viruses: 1.00	Uroviricota: 1.00	Caudoviricetes: 1.00	Caudovirales: 1.00	Siphoviridae: 1.00	Ceduovirus: 1.00	no support	349	NA	0	NA	unkonwn
A10198_k149_16116	taxid assigned	based on 2/2 ORFs	1;10239;2731341;2731360;2731618;2731619;28883;10699;1623305;2050979	1.00;0.55;0.55;0.55;0.55;0.55;0.55;0.55;0.55;0.55	Viruses: 0.55	Uroviricota: 0.55	Caudoviricetes: 0.55	Caudovirales: 0.55	Siphoviridae: 0.55	Skunavirus: 0.55	no support	455	1.4	0	NA	unkonwn
A10198_k149_16206	taxid assigned	based on 2/2 ORFs	1;10239;2731341;2731360;2731618;2731619;28883;10699;1623305;2050979;2029661	1.00;0.55;0.55;0.55;0.55;0.55;0.55;0.55;0.55;0.55;0.55	Viruses: 0.55	Uroviricota: 0.55	Caudoviricetes: 0.55	Caudovirales: 0.55	Siphoviridae: 0.55	Skunavirus: 0.55	Lactococcus phage 37201: 0.55	423	0.48	0	NA	unkonwn
A10198_k149_16241	taxid assigned	based on 2/2 ORFs	1;10239;2731341;2731360;2731618;2731619;28883;10699	1.00;1.00;1.00;1.00;1.00;1.00;1.00;1.00	Viruses: 1.00	Uroviricota: 1.00	Caudoviricetes: 1.00	Caudovirales: 1.00	Siphoviridae: 1.00	no support	no support	3278	8.71	0	NA	unkonwn
A10198_k149_16244	taxid assigned	based on 1/1 ORFs	1;10239;2731341;2731360;2731618;2731619;28883;10699;1623305;2050979	1.00;1.00;1.00;1.00;1.00;1.00;1.00;1.00;1.00;1.00	Viruses: 1.00	Uroviricota: 1.00	Caudoviricetes: 1.00	Caudovirales: 1.00	Siphoviridae: 1.00	Skunavirus: 1.00	no support	382	1.17	0	NA	unkonwn
A10198_k149_16275	taxid assigned	based on 1/1 ORFs	1;10239;2731341;2731360;2731618;2731619;28883;10699;1623305	1.00;1.00;1.00;1.00;1.00;1.00;1.00;1.00;1.00	Viruses: 1.00	Uroviricota: 1.00	Caudoviricetes: 1.00	Caudovirales: 1.00	Siphoviridae: 1.00	Skunavirus: 1.00	no support	489	1.58	0	NA	unkonwn
A10198_k149_16286	taxid assigned	based on 1/1 ORFs	1;10239;2731341;2731360;2731618;2731619;28883;10699;1623305	1.00;1.00;1.00;1.00;1.00;1.00;1.00;1.00;1.00	Viruses: 1.00	Uroviricota: 1.00	Caudoviricetes: 1.00	Caudovirales: 1.00	Siphoviridae: 1.00	Skunavirus: 1.00	no support	297	0.96	0	NA	unkonwn
A10198_k149_16302	taxid assigned	based on 1/1 ORFs	1;10239;2731341;2731360;2731618;2731619;28883;10699;1623305;2050979	1.00;1.00;1.00;1.00;1.00;1.00;1.00;1.00;1.00;1.00	Viruses: 1.00	Uroviricota: 1.00	Caudoviricetes: 1.00	Caudovirales: 1.00	Siphoviridae: 1.00	Skunavirus: 1.00	no support	307	NA	0	NA	unkonwn
A10198_k149_16332	taxid assigned	based on 2/2 ORFs	1;10239;2731341;2731360;2731618;2731619;28883;10699;1623305;2050979	1.00;0.52;0.52;0.52;0.52;0.52;0.52;0.52;0.52;0.52	Viruses: 0.52	Uroviricota: 0.52	Caudoviricetes: 0.52	Caudovirales: 0.52	Siphoviridae: 0.52	Skunavirus: 0.52	no support	549	1.67	0	NA	unkonwn
A10198_k149_16336	taxid assigned	based on 1/1 ORFs	1;10239;2731341;2731360;2731618;2731619;28883;10699;1623305	1.00;1.00;1.00;1.00;1.00;1.00;1.00;1.00;1.00	Viruses: 1.00	Uroviricota: 1.00	Caudoviricetes: 1.00	Caudovirales: 1.00	Siphoviridae: 1.00	Skunavirus: 1.00	no support	355	0.62	0	NA	unkonwn
A10198_k149_1635	taxid assigned	based on 1/1 ORFs	1;10239;2731341;2731360;2731618;2731619;28883;10699;1623305;2050979	1.00;1.00;1.00;1.00;1.00;1.00;1.00;1.00;1.00;1.00	Viruses: 1.00	Uroviricota: 1.00	Caudoviricetes: 1.00	Caudovirales: 1.00	Siphoviridae: 1.00	Skunavirus: 1.00	no support	247	0.76	0	NA	unkonwn
A10198_k149_16358	taxid assigned	based on 2/2 ORFs	1;10239;2731341;2731360;2731618;2731619;28883;10699;1623305;2050979	1.00;0.63;0.63;0.63;0.63;0.63;0.63;0.63;0.63;0.63	Viruses: 0.63	Uroviricota: 0.63	Caudoviricetes: 0.63	Caudovirales: 0.63	Siphoviridae: 0.63	Skunavirus: 0.63	no support	468	1.51	0	NA	unkonwn
A10198_k149_16384	taxid assigned	based on 2/2 ORFs	1;10239;2731341;2731360;2731618;2731619;28883;10699;1623305;2050979;213774	1.00;0.60;0.60;0.60;0.60;0.60;0.60;0.60;0.60;0.60;0.60	Viruses: 0.60	Uroviricota: 0.60	Caudoviricetes: 0.60	Caudovirales: 0.60	Siphoviridae: 0.60	Skunavirus: 0.60	Lactococcus lactis phage P475: 0.60	383	1.25	0	NA	unkonwn
A10198_k149_16397	taxid assigned	based on 1/1 ORFs	1;10239;2731341;2731360;2731618;2731619;28883;10699	1.00;1.00;1.00;1.00;1.00;1.00;1.00;1.00	Viruses: 1.00	Uroviricota: 1.00	Caudoviricetes: 1.00	Caudovirales: 1.00	Siphoviridae: 1.00	no support	no support	465	1.52	0	NA	unkonwn
A10198_k149_1642	taxid assigned	based on 1/1 ORFs	1;10239;2731341;2731360;2731618;2731619;28883;10699;2169599;2169621	1.00;1.00;1.00;1.00;1.00;1.00;1.00;1.00;1.00;1.00	Viruses: 1.00	Uroviricota: 1.00	Caudoviricetes: 1.00	Caudovirales: 1.00	Siphoviridae: 1.00	Limdunavirus: 1.00	no support	568	NA	0	NA	unkonwn
A10198_k149_16427	taxid assigned	based on 1/1 ORFs	1;10239;2731341;2731360;2731618;2731619;28883;10699;196894;1965472	1.00;1.00;1.00;1.00;1.00;1.00;1.00;1.00;1.00;1.00	Viruses: 1.00	Uroviricota: 1.00	Caudoviricetes: 1.00	Caudovirales: 1.00	Siphoviridae: 1.00	NA	Lactococcus phage AM4: 1.00	368	NA	0	NA	unkonwn
A10198_k149_16436	taxid assigned	based on 2/2 ORFs	1;10239;2731341;2731360;2731618;2731619;28883;10699;1623305	1.00;0.60;0.60;0.60;0.60;0.60;0.60;0.60;0.60	Viruses: 0.60	Uroviricota: 0.60	Caudoviricetes: 0.60	Caudovirales: 0.60	Siphoviridae: 0.60	Skunavirus: 0.60	no support	515	1.21	0	VTU50347.1 Integrase family protein [Lactobacillus casei W56] [Lacticaseibacillus rhamnosus]	temperate
A10198_k149_16445	taxid assigned	based on 1/1 ORFs	1;10239;2731341;2731360;2731618;2731619;28883;10699	1.00;1.00;1.00;1.00;1.00;1.00;1.00;1.00	Viruses: 1.00	Uroviricota: 1.00	Caudoviricetes: 1.00	Caudovirales: 1.00	Siphoviridae: 1.00	no support	no support	387	1.27	0	NA	unkonwn
A10198_k149_16473	taxid assigned	based on 1/1 ORFs	1;10239;2731341;2731360;2731618;2731619;28883;10699;2169599;2169622	1.00;1.00;1.00;1.00;1.00;1.00;1.00;1.00;1.00;1.00	Viruses: 1.00	Uroviricota: 1.00	Caudoviricetes: 1.00	Caudovirales: 1.00	Siphoviridae: 1.00	Unaquatrovirus: 1.00	no support	419	1.45	0	NA	unkonwn
A10198_k149_16575	taxid assigned	based on 7/7 ORFs	1;10239;2731341;2731360;2731618;2731619;28883;10699;2169599;2169622	1.00;1.00;0.94;0.94;0.94;0.94;0.94;0.94;0.94;0.94	Viruses: 1.00	Uroviricota: 0.94	Caudoviricetes: 0.94	Caudovirales: 0.94	Siphoviridae: 0.94	Unaquatrovirus: 0.94	no support	5178	17.96	0	NA	unkonwn
A10198_k149_16669	taxid assigned	based on 1/1 ORFs	1;10239;2731341;2731360;2731618;2731619;28883;10699;1623305	1.00;1.00;1.00;1.00;1.00;1.00;1.00;1.00;1.00	Viruses: 1.00	Uroviricota: 1.00	Caudoviricetes: 1.00	Caudovirales: 1.00	Siphoviridae: 1.00	Skunavirus: 1.00	no support	441	1.18	0	NA	unkonwn
A10198_k149_16705	taxid assigned	based on 2/2 ORFs	1;10239;2731341;2731360;2731618;2731619;28883;10699;1623305;2050979	1.00;0.58;0.58;0.58;0.58;0.58;0.58;0.58;0.58;0.58	Viruses: 0.58	Uroviricota: 0.58	Caudoviricetes: 0.58	Caudovirales: 0.58	Siphoviridae: 0.58	Skunavirus: 0.58	no support	238	NA	0	NA	unkonwn
A10198_k149_16803	taxid assigned	based on 5/5 ORFs	1;10239;2731341;2731360;2731618;2731619;28883;10699;2169599;2169621	1.00;1.00;1.00;1.00;1.00;1.00;1.00;1.00;1.00;1.00	Viruses: 1.00	Uroviricota: 1.00	Caudoviricetes: 1.00	Caudovirales: 1.00	Siphoviridae: 1.00	Limdunavirus: 1.00	no support	2072	7.56	0	NA	unkonwn
A10198_k149_16838	taxid assigned	based on 1/1 ORFs	1;10239;2731341;2731360;2731618;2731619;28883;10699;2169599;2169621	1.00;1.00;1.00;1.00;1.00;1.00;1.00;1.00;1.00;1.00	Viruses: 1.00	Uroviricota: 1.00	Caudoviricetes: 1.00	Caudovirales: 1.00	Siphoviridae: 1.00	Limdunavirus: 1.00	no support	406	NA	0	NA	unkonwn
A10198_k149_16893	taxid assigned	based on 1/1 ORFs	1;10239;2731341;2731360;2731618;2731619;28883;10699;1623305;2050979	1.00;1.00;1.00;1.00;1.00;1.00;1.00;1.00;1.00;1.00	Viruses: 1.00	Uroviricota: 1.00	Caudoviricetes: 1.00	Caudovirales: 1.00	Siphoviridae: 1.00	Skunavirus: 1.00	no support	329	1.14	0	NA	unkonwn
A10198_k149_16902	taxid assigned	based on 1/2 ORFs	1;10239;2731341;2731360;2731618;2731619;28883;10699;1623305;2050979	1.00;1.00;1.00;1.00;1.00;1.00;1.00;1.00;1.00;1.00	Viruses: 1.00	Uroviricota: 1.00	Caudoviricetes: 1.00	Caudovirales: 1.00	Siphoviridae: 1.00	Skunavirus: 1.00	no support	326	1	0	NA	unkonwn
A10198_k149_16913	taxid assigned	based on 1/2 ORFs	1;10239;2731341;2731360;2731618;2731619;28883;10699;1623305;2050979	1.00;1.00;1.00;1.00;1.00;1.00;1.00;1.00;1.00;1.00	Viruses: 1.00	Uroviricota: 1.00	Caudoviricetes: 1.00	Caudovirales: 1.00	Siphoviridae: 1.00	Skunavirus: 1.00	no support	776	2.57	0	NA	unkonwn
A10198_k149_16926	taxid assigned	based on 1/1 ORFs	1;10239;2731341;2731360;2731618;2731619;28883;10699;1623305;2050979	1.00;1.00;1.00;1.00;1.00;1.00;1.00;1.00;1.00;1.00	Viruses: 1.00	Uroviricota: 1.00	Caudoviricetes: 1.00	Caudovirales: 1.00	Siphoviridae: 1.00	Skunavirus: 1.00	no support	428	NA	0	NA	unkonwn
A10198_k149_16938	taxid assigned	based on 1/1 ORFs	1;10239;2731341;2731360;2731618;2731619;28883;10699;1623305	1.00;1.00;1.00;1.00;1.00;1.00;1.00;1.00;1.00	Viruses: 1.00	Uroviricota: 1.00	Caudoviricetes: 1.00	Caudovirales: 1.00	Siphoviridae: 1.00	Skunavirus: 1.00	no support	295	1	0	NA	unkonwn
A10198_k149_16948	taxid assigned	based on 1/1 ORFs	1;10239;2731341;2731360;2731618;2731619;28883;10699;1623305;2050979	1.00;1.00;1.00;1.00;1.00;1.00;1.00;1.00;1.00;1.00	Viruses: 1.00	Uroviricota: 1.00	Caudoviricetes: 1.00	Caudovirales: 1.00	Siphoviridae: 1.00	Skunavirus: 1.00	no support	226	0.78	0	NA	unkonwn
A10198_k149_16970	taxid assigned	based on 2/2 ORFs	1;10239;2731341;2731360;2731618;2731619;28883;10699;1623305;2050979	1.00;0.67;0.67;0.67;0.67;0.67;0.67;0.67;0.67;0.67	Viruses: 0.67	Uroviricota: 0.67	Caudoviricetes: 0.67	Caudovirales: 0.67	Siphoviridae: 0.67	Skunavirus: 0.67	no support	346	NA	0	NA	unkonwn
A10198_k149_16987	taxid assigned	based on 1/2 ORFs	1;10239;2731341;2731360;2731618;2731619;28883;10699;1623305;2050979	1.00;1.00;1.00;1.00;1.00;1.00;1.00;1.00;1.00;1.00	Viruses: 1.00	Uroviricota: 1.00	Caudoviricetes: 1.00	Caudovirales: 1.00	Siphoviridae: 1.00	Skunavirus: 1.00	no support	424	0.99	0	NA	unkonwn
A10198_k149_17144	taxid assigned	based on 2/2 ORFs	1;10239;2731341;2731360;2731618;2731619;28883;10699;1623305;2050979;2662298	1.00;0.82;0.82;0.82;0.82;0.82;0.82;0.82;0.82;0.82;0.82	Viruses: 0.82	Uroviricota: 0.82	Caudoviricetes: 0.82	Caudovirales: 0.82	Siphoviridae: 0.82	Skunavirus: 0.82	Lactococcus phage P656: 0.82	633	2.05	0	NA	unkonwn
A10198_k149_17150	taxid assigned	based on 1/1 ORFs	1;10239;2731341;2731360;2731618;2731619;28883;10699;1623305	1.00;1.00;1.00;1.00;1.00;1.00;1.00;1.00;1.00	Viruses: 1.00	Uroviricota: 1.00	Caudoviricetes: 1.00	Caudovirales: 1.00	Siphoviridae: 1.00	Skunavirus: 1.00	no support	293	NA	0	NA	unkonwn
A10198_k149_17219	taxid assigned	based on 2/2 ORFs	1;10239;2731341;2731360;2731618;2731619;28883;10699;1623305	1.00;1.00;1.00;1.00;1.00;1.00;1.00;1.00;1.00	Viruses: 1.00	Uroviricota: 1.00	Caudoviricetes: 1.00	Caudovirales: 1.00	Siphoviridae: 1.00	Skunavirus: 1.00	no support	657	2.15	0	NA	unkonwn
A10198_k149_1724	taxid assigned	based on 1/1 ORFs	1;10239;2731341;2731360;2731618;2731619;28883;10699;1623305	1.00;1.00;1.00;1.00;1.00;1.00;1.00;1.00;1.00	Viruses: 1.00	Uroviricota: 1.00	Caudoviricetes: 1.00	Caudovirales: 1.00	Siphoviridae: 1.00	Skunavirus: 1.00	no support	316	NA	0	NA	unkonwn
A10198_k149_17309	taxid assigned	based on 1/1 ORFs	1;10239;2731341;2731360;2731618;2731619;28883;10699;1623305;2050979	1.00;1.00;1.00;1.00;1.00;1.00;1.00;1.00;1.00;1.00	Viruses: 1.00	Uroviricota: 1.00	Caudoviricetes: 1.00	Caudovirales: 1.00	Siphoviridae: 1.00	Skunavirus: 1.00	no support	319	0.75	0	NA	unkonwn
A10198_k149_17390	taxid assigned	based on 3/4 ORFs	1;10239;2731341;2731360;2731618;2731619;28883;10699;1623305;2050979	1.00;0.71;0.71;0.71;0.71;0.71;0.71;0.71;0.71;0.71	Viruses: 0.71	Uroviricota: 0.71	Caudoviricetes: 0.71	Caudovirales: 0.71	Siphoviridae: 0.71	Skunavirus: 0.71	no support	2384	7.84	0	NA	unkonwn
A10198_k149_17445	taxid assigned	based on 1/1 ORFs	1;10239;2731341;2731360;2731618;2731619;28883;10699;1623305;2050979	1.00;1.00;1.00;1.00;1.00;1.00;1.00;1.00;1.00;1.00	Viruses: 1.00	Uroviricota: 1.00	Caudoviricetes: 1.00	Caudovirales: 1.00	Siphoviridae: 1.00	Skunavirus: 1.00	no support	247	NA	0	NA	unkonwn
A10198_k149_17466	taxid assigned	based on 1/1 ORFs	1;10239;2731341;2731360;2731618;2731619;28883;10699;1623305;2050979	1.00;1.00;1.00;1.00;1.00;1.00;1.00;1.00;1.00;1.00	Viruses: 1.00	Uroviricota: 1.00	Caudoviricetes: 1.00	Caudovirales: 1.00	Siphoviridae: 1.00	Skunavirus: 1.00	no support	385	NA	0	NA	unkonwn
A10198_k149_1751	taxid assigned	based on 1/1 ORFs	1;10239;2731341;2731360;2731618;2731619;28883;10699;1623305;2050979	1.00;1.00;1.00;1.00;1.00;1.00;1.00;1.00;1.00;1.00	Viruses: 1.00	Uroviricota: 1.00	Caudoviricetes: 1.00	Caudovirales: 1.00	Siphoviridae: 1.00	Skunavirus: 1.00	no support	386	NA	0	NA	unkonwn
A10198_k149_1752	taxid assigned	based on 1/1 ORFs	1;10239;2731341;2731360;2731618;2731619;28883;10699;1623305;2050979	1.00;1.00;1.00;1.00;1.00;1.00;1.00;1.00;1.00;1.00	Viruses: 1.00	Uroviricota: 1.00	Caudoviricetes: 1.00	Caudovirales: 1.00	Siphoviridae: 1.00	Skunavirus: 1.00	no support	548	1.68	0	NA	unkonwn
A10198_k149_17535	taxid assigned	based on 1/1 ORFs	1;10239;2731341;2731360;2731618;2731619;28883;10699	1.00;1.00;1.00;1.00;1.00;1.00;1.00;1.00	Viruses: 1.00	Uroviricota: 1.00	Caudoviricetes: 1.00	Caudovirales: 1.00	Siphoviridae: 1.00	no support	no support	290	0.95	0	NA	unkonwn
A10198_k149_1764	taxid assigned	based on 1/1 ORFs	1;10239;2731341;2731360;2731618;2731619;28883;10699;1623305;2050979	1.00;1.00;1.00;1.00;1.00;1.00;1.00;1.00;1.00;1.00	Viruses: 1.00	Uroviricota: 1.00	Caudoviricetes: 1.00	Caudovirales: 1.00	Siphoviridae: 1.00	Skunavirus: 1.00	no support	276	0.92	0	NA	unkonwn
A10198_k149_17651	taxid assigned	based on 1/1 ORFs	1;10239;2731341;2731360;2731618;2731619;28883;10699;1623305;2050979	1.00;1.00;1.00;1.00;1.00;1.00;1.00;1.00;1.00;1.00	Viruses: 1.00	Uroviricota: 1.00	Caudoviricetes: 1.00	Caudovirales: 1.00	Siphoviridae: 1.00	Skunavirus: 1.00	no support	231	0.55	0	NA	unkonwn
A10198_k149_17658	taxid assigned	based on 1/1 ORFs	1;10239;2731341;2731360;2731618;2731619;28883;10699;1623305	1.00;1.00;1.00;1.00;1.00;1.00;1.00;1.00;1.00	Viruses: 1.00	Uroviricota: 1.00	Caudoviricetes: 1.00	Caudovirales: 1.00	Siphoviridae: 1.00	Skunavirus: 1.00	no support	409	0.96	0	NA	unkonwn
A10198_k149_17734	taxid assigned	based on 1/1 ORFs	1;10239;2731341;2731360;2731618;2731619;28883;10699	1.00;1.00;1.00;1.00;1.00;1.00;1.00;1.00	Viruses: 1.00	Uroviricota: 1.00	Caudoviricetes: 1.00	Caudovirales: 1.00	Siphoviridae: 1.00	no support	no support	1764	5.6	0	NA	unkonwn
A10198_k149_17768	taxid assigned	based on 2/2 ORFs	1;10239;2731341;2731360;2731618;2731619;28883;10699;1623305;2050979	1.00;1.00;1.00;1.00;1.00;1.00;1.00;1.00;1.00;1.00	Viruses: 1.00	Uroviricota: 1.00	Caudoviricetes: 1.00	Caudovirales: 1.00	Siphoviridae: 1.00	Skunavirus: 1.00	no support	601	2.07	0	NA	unkonwn
A10198_k149_1777	taxid assigned	based on 1/1 ORFs	1;10239;2731341;2731360;2731618;2731619;28883;10699;1623305	1.00;1.00;1.00;1.00;1.00;1.00;1.00;1.00;1.00	Viruses: 1.00	Uroviricota: 1.00	Caudoviricetes: 1.00	Caudovirales: 1.00	Siphoviridae: 1.00	Skunavirus: 1.00	no support	504	1.18	0	NA	unkonwn
A10198_k149_17778	taxid assigned	based on 1/1 ORFs	1;10239;2731341;2731360;2731618;2731619;28883;10699;1623305	1.00;1.00;1.00;1.00;1.00;1.00;1.00;1.00;1.00	Viruses: 1.00	Uroviricota: 1.00	Caudoviricetes: 1.00	Caudovirales: 1.00	Siphoviridae: 1.00	Skunavirus: 1.00	no support	412	0.96	0	NA	unkonwn
A10198_k149_17806	taxid assigned	based on 1/1 ORFs	1;10239;2731341;2731360;2731618;2731619;28883;10699;1623305;2050979	1.00;1.00;1.00;1.00;1.00;1.00;1.00;1.00;1.00;1.00	Viruses: 1.00	Uroviricota: 1.00	Caudoviricetes: 1.00	Caudovirales: 1.00	Siphoviridae: 1.00	Skunavirus: 1.00	no support	294	0.49	0	NA	unkonwn
A10198_k149_17842	taxid assigned	based on 1/1 ORFs	1;10239;2731341;2731360;2731618;2731619;28883;10699;1623305;2050979	1.00;1.00;1.00;1.00;1.00;1.00;1.00;1.00;1.00;1.00	Viruses: 1.00	Uroviricota: 1.00	Caudoviricetes: 1.00	Caudovirales: 1.00	Siphoviridae: 1.00	Skunavirus: 1.00	no support	466	NA	0	NA	unkonwn
A10198_k149_17847	taxid assigned	based on 1/1 ORFs	1;10239;2731341;2731360;2731618;2731619;28883;10699;1623305;2050979	1.00;1.00;1.00;1.00;1.00;1.00;1.00;1.00;1.00;1.00	Viruses: 1.00	Uroviricota: 1.00	Caudoviricetes: 1.00	Caudovirales: 1.00	Siphoviridae: 1.00	Skunavirus: 1.00	no support	408	0.96	0	NA	unkonwn
A10198_k149_17850	taxid assigned	based on 1/1 ORFs	1;10239;2731341;2731360;2731618;2731619;28883;10699;1623305	1.00;1.00;1.00;1.00;1.00;1.00;1.00;1.00;1.00	Viruses: 1.00	Uroviricota: 1.00	Caudoviricetes: 1.00	Caudovirales: 1.00	Siphoviridae: 1.00	Skunavirus: 1.00	no support	332	0.78	0	NA	unkonwn
A10198_k149_17855	taxid assigned	based on 1/1 ORFs	1;10239;2731341;2731360;2731618;2731619;28883;10699;2169599;2169621	1.00;1.00;1.00;1.00;1.00;1.00;1.00;1.00;1.00;1.00	Viruses: 1.00	Uroviricota: 1.00	Caudoviricetes: 1.00	Caudovirales: 1.00	Siphoviridae: 1.00	Limdunavirus: 1.00	no support	530	NA	0	NA	unkonwn
A10198_k149_17893	taxid assigned	based on 2/2 ORFs	1;10239;2731341;2731360;2731618;2731619;28883;10699;1623305;2050979	1.00;0.70;0.70;0.70;0.70;0.70;0.70;0.70;0.70;0.70	Viruses: 0.70	Uroviricota: 0.70	Caudoviricetes: 0.70	Caudovirales: 0.70	Siphoviridae: 0.70	Skunavirus: 0.70	no support	456	1.5	0	NA	unkonwn
A10198_k149_17895	taxid assigned	based on 2/2 ORFs	1;10239;2731341;2731360;2731618;2731619;28883;10699;1623305;2050979	1.00;0.82;0.82;0.82;0.82;0.82;0.82;0.82;0.82;0.82	Viruses: 0.82	Uroviricota: 0.82	Caudoviricetes: 0.82	Caudovirales: 0.82	Siphoviridae: 0.82	Skunavirus: 0.82	no support	442	1.51	0	NA	unkonwn
A10198_k149_17931	taxid assigned	based on 6/6 ORFs	1;10239;2731341;2731360;2731618;2731619;28883;10699;2169599;2169622	1.00;0.79;0.79;0.79;0.79;0.79;0.79;0.79;0.79;0.79	Viruses: 0.79	Uroviricota: 0.79	Caudoviricetes: 0.79	Caudovirales: 0.79	Siphoviridae: 0.79	Unaquatrovirus: 0.79	no support	1397	4.85	0	NA	unkonwn
A10198_k149_17999	taxid assigned	based on 3/3 ORFs	1;10239;2731341;2731360;2731618;2731619;28883;10699;1623305	1.00;0.79;0.79;0.79;0.79;0.79;0.79;0.79;0.79	Viruses: 0.79	Uroviricota: 0.79	Caudoviricetes: 0.79	Caudovirales: 0.79	Siphoviridae: 0.79	Skunavirus: 0.79	no support	964	2.92	0	NA	unkonwn
A10198_k149_18015	taxid assigned	based on 2/2 ORFs	1;10239;2731341;2731360;2731618;2731619;28883;10699;1623305;2050979	1.00;0.57;0.57;0.57;0.57;0.57;0.57;0.57;0.57;0.57	Viruses: 0.57	Uroviricota: 0.57	Caudoviricetes: 0.57	Caudovirales: 0.57	Siphoviridae: 0.57	Skunavirus: 0.57	no support	319	1.05	0	NA	unkonwn
A10198_k149_18105	taxid assigned	based on 1/2 ORFs	1;10239;2731341;2731360;2731618;2731619;28883;10699;1623305;2050979	1.00;1.00;1.00;1.00;1.00;1.00;1.00;1.00;1.00;1.00	Viruses: 1.00	Uroviricota: 1.00	Caudoviricetes: 1.00	Caudovirales: 1.00	Siphoviridae: 1.00	Skunavirus: 1.00	no support	952	3.26	0	NA	unkonwn
A10198_k149_18144	taxid assigned	based on 3/3 ORFs	1;10239;2731341;2731360;2731618;2731619;28883;10699;1623305	1.00;0.73;0.73;0.73;0.73;0.73;0.73;0.73;0.73	Viruses: 0.73	Uroviricota: 0.73	Caudoviricetes: 0.73	Caudovirales: 0.73	Siphoviridae: 0.73	Skunavirus: 0.73	no support	456	1.57	0	NA	unkonwn
A10198_k149_18150	taxid assigned	based on 2/2 ORFs	1;10239;2731341;2731360;2731618;2731619;28883;10699;2169599;2169621	1.00;1.00;1.00;1.00;1.00;1.00;1.00;1.00;1.00;1.00	Viruses: 1.00	Uroviricota: 1.00	Caudoviricetes: 1.00	Caudovirales: 1.00	Siphoviridae: 1.00	Limdunavirus: 1.00	no support	291	NA	0	NA	unkonwn
A10198_k149_18152	taxid assigned	based on 1/1 ORFs	1;10239;2731341;2731360;2731618;2731619;28883;10699;1623305;287412	1.00;1.00;1.00;1.00;1.00;1.00;1.00;1.00;1.00;1.00	Viruses: 1.00	Uroviricota: 1.00	Caudoviricetes: 1.00	Caudovirales: 1.00	Siphoviridae: 1.00	Skunavirus: 1.00	Lactococcus virus Sl4: 1.00	209	0.64	0	NA	unkonwn
A10198_k149_18165	taxid assigned	based on 1/1 ORFs	1;10239;2731341;2731360;2731618;2731619;28883;10699;1623305;2050979	1.00;1.00;1.00;1.00;1.00;1.00;1.00;1.00;1.00;1.00	Viruses: 1.00	Uroviricota: 1.00	Caudoviricetes: 1.00	Caudovirales: 1.00	Siphoviridae: 1.00	Skunavirus: 1.00	no support	302	NA	0	NA	unkonwn
A10198_k149_18173	taxid assigned	based on 2/2 ORFs	1;10239;2731341;2731360;2731618;2731619;28883;10699;1623305;213769	1.00;0.54;0.54;0.54;0.54;0.54;0.54;0.54;0.54;0.54	Viruses: 0.54	Uroviricota: 0.54	Caudoviricetes: 0.54	Caudovirales: 0.54	Siphoviridae: 0.54	Skunavirus: 0.54	Lactococcus virus 712: 0.54	446	1.46	0	NA	unkonwn
A10198_k149_18177	taxid assigned	based on 2/2 ORFs	1;10239;2731341;2731360;2731618;2731619;28883;10699;1623305	1.00;0.82;0.82;0.82;0.82;0.82;0.82;0.82;0.82	Viruses: 0.82	Uroviricota: 0.82	Caudoviricetes: 0.82	Caudovirales: 0.82	Siphoviridae: 0.82	Skunavirus: 0.82	no support	1528	4.89	0	NA	unkonwn
A10198_k149_1821	taxid assigned	based on 1/1 ORFs	1;10239;2731341;2731360;2731618;2731619;28883;10699;1623305;2050979	1.00;1.00;1.00;1.00;1.00;1.00;1.00;1.00;1.00;1.00	Viruses: 1.00	Uroviricota: 1.00	Caudoviricetes: 1.00	Caudovirales: 1.00	Siphoviridae: 1.00	Skunavirus: 1.00	no support	417	1.35	0	NA	unkonwn
A10198_k149_18309	taxid assigned	based on 1/1 ORFs	1;10239;2731341;2731360;2731618;2731619;28883;10699;1623305;2050979	1.00;1.00;1.00;1.00;1.00;1.00;1.00;1.00;1.00;1.00	Viruses: 1.00	Uroviricota: 1.00	Caudoviricetes: 1.00	Caudovirales: 1.00	Siphoviridae: 1.00	Skunavirus: 1.00	no support	401	1.35	0	NA	unkonwn
A10198_k149_18493	taxid assigned	based on 2/2 ORFs	1;10239;2731341;2731360;2731618;2731619;28883;10699;1623305;2050979	1.00;1.00;1.00;1.00;1.00;1.00;1.00;1.00;1.00;0.56	Viruses: 1.00	Uroviricota: 1.00	Caudoviricetes: 1.00	Caudovirales: 1.00	Siphoviridae: 1.00	Skunavirus: 1.00	no support	878	2.81	0	NA	unkonwn
A10198_k149_18560	taxid assigned	based on 1/1 ORFs	1;10239;2731341;2731360;2731618;2731619;28883;10699;1623305	1.00;1.00;1.00;1.00;1.00;1.00;1.00;1.00;1.00	Viruses: 1.00	Uroviricota: 1.00	Caudoviricetes: 1.00	Caudovirales: 1.00	Siphoviridae: 1.00	Skunavirus: 1.00	no support	291	0.89	0	NA	unkonwn
A10198_k149_18561	taxid assigned	based on 1/1 ORFs	1;10239;2731341;2731360;2731618;2731619;28883;10699;1623305;2050979	1.00;1.00;1.00;1.00;1.00;1.00;1.00;1.00;1.00;1.00	Viruses: 1.00	Uroviricota: 1.00	Caudoviricetes: 1.00	Caudovirales: 1.00	Siphoviridae: 1.00	Skunavirus: 1.00	no support	433	1.32	0	NA	unkonwn
A10198_k149_18572	taxid assigned	based on 1/1 ORFs	1;10239;2731341;2731360;2731618;2731619;28883;10699;1623305;2050979	1.00;1.00;1.00;1.00;1.00;1.00;1.00;1.00;1.00;1.00	Viruses: 1.00	Uroviricota: 1.00	Caudoviricetes: 1.00	Caudovirales: 1.00	Siphoviridae: 1.00	Skunavirus: 1.00	no support	447	1.46	0	VTU50347.1 Integrase family protein [Lactobacillus casei W56] [Lacticaseibacillus rhamnosus]	temperate
A10198_k149_18573	taxid assigned	based on 1/1 ORFs	1;10239;2731341;2731360;2731618;2731619;28883;10699;1623305;2050979	1.00;1.00;1.00;1.00;1.00;1.00;1.00;1.00;1.00;1.00	Viruses: 1.00	Uroviricota: 1.00	Caudoviricetes: 1.00	Caudovirales: 1.00	Siphoviridae: 1.00	Skunavirus: 1.00	no support	415	0.47	0	NA	unkonwn
A10198_k149_18591	taxid assigned	based on 2/2 ORFs	1;10239;2731341;2731360;2731618;2731619;28883;10699;1623305	1.00;0.69;0.69;0.69;0.69;0.69;0.69;0.69;0.69	Viruses: 0.69	Uroviricota: 0.69	Caudoviricetes: 0.69	Caudovirales: 0.69	Siphoviridae: 0.69	Skunavirus: 0.69	no support	513	1.68	0	NA	unkonwn
A10198_k149_18600	taxid assigned	based on 1/1 ORFs	1;10239;2731341;2731360;2731618;2731619;28883;10699;2169599;2169621	1.00;1.00;1.00;1.00;1.00;1.00;1.00;1.00;1.00;1.00	Viruses: 1.00	Uroviricota: 1.00	Caudoviricetes: 1.00	Caudovirales: 1.00	Siphoviridae: 1.00	Limdunavirus: 1.00	no support	229	NA	0	NA	unkonwn
A10198_k149_18617	taxid assigned	based on 1/1 ORFs	1;10239;2731341;2731360;2731618;2731619;28883;10699;1623305	1.00;1.00;1.00;1.00;1.00;1.00;1.00;1.00;1.00	Viruses: 1.00	Uroviricota: 1.00	Caudoviricetes: 1.00	Caudovirales: 1.00	Siphoviridae: 1.00	Skunavirus: 1.00	no support	299	0.7	0	NA	unkonwn
A10198_k149_18736	taxid assigned	based on 1/1 ORFs	1;10239;2731341;2731360;2731618;2731619;28883;10699;1623305	1.00;1.00;1.00;1.00;1.00;1.00;1.00;1.00;1.00	Viruses: 1.00	Uroviricota: 1.00	Caudoviricetes: 1.00	Caudovirales: 1.00	Siphoviridae: 1.00	Skunavirus: 1.00	no support	318	0.74	0	NA	unkonwn
A10198_k149_18781	taxid assigned	based on 2/2 ORFs	1;10239;2731341;2731360;2731618;2731619;28883;10699;2169599;2169622	1.00;1.00;1.00;1.00;1.00;1.00;1.00;1.00;1.00;1.00	Viruses: 1.00	Uroviricota: 1.00	Caudoviricetes: 1.00	Caudovirales: 1.00	Siphoviridae: 1.00	Unaquatrovirus: 1.00	no support	420	NA	0	NA	unkonwn
A10198_k149_18824	taxid assigned	based on 2/2 ORFs	1;10239;2731341;2731360;2731618;2731619;28883;10699;2169599;2169622	1.00;1.00;1.00;1.00;1.00;1.00;1.00;1.00;1.00;1.00	Viruses: 1.00	Uroviricota: 1.00	Caudoviricetes: 1.00	Caudovirales: 1.00	Siphoviridae: 1.00	Unaquatrovirus: 1.00	no support	289	NA	0	NA	unkonwn
A10198_k149_18834	taxid assigned	based on 2/2 ORFs	1;10239;2731341;2731360;2731618;2731619;28883;10699;186532;329156	1.00;0.61;0.61;0.61;0.61;0.61;0.61;0.61;0.61;0.61	Viruses: 0.61	Uroviricota: 0.61	Caudoviricetes: 0.61	Caudovirales: 0.61	Siphoviridae: 0.61	Ceduovirus: 0.61	no support	234	0.72	0	NA	unkonwn
A10198_k149_18854	taxid assigned	based on 1/1 ORFs	1;10239;2731341;2731360;2731618;2731619;28883;10699;1623305;2050979	1.00;1.00;1.00;1.00;1.00;1.00;1.00;1.00;1.00;1.00	Viruses: 1.00	Uroviricota: 1.00	Caudoviricetes: 1.00	Caudovirales: 1.00	Siphoviridae: 1.00	Skunavirus: 1.00	no support	299	0.7	0	NA	unkonwn
A10198_k149_18865	taxid assigned	based on 1/1 ORFs	1;10239;2731341;2731360;2731618;2731619;28883;10699;1623305;2050979	1.00;1.00;1.00;1.00;1.00;1.00;1.00;1.00;1.00;1.00	Viruses: 1.00	Uroviricota: 1.00	Caudoviricetes: 1.00	Caudovirales: 1.00	Siphoviridae: 1.00	Skunavirus: 1.00	no support	306	0.72	0	NA	unkonwn
A10198_k149_18875	taxid assigned	based on 1/2 ORFs	1;10239;2731341;2731360;2731618;2731619;28883;10699;1623305;2050979	1.00;1.00;1.00;1.00;1.00;1.00;1.00;1.00;1.00;1.00	Viruses: 1.00	Uroviricota: 1.00	Caudoviricetes: 1.00	Caudovirales: 1.00	Siphoviridae: 1.00	Skunavirus: 1.00	no support	318	NA	0	NA	unkonwn
A10198_k149_18887	taxid assigned	based on 1/1 ORFs	1;10239;2731341;2731360;2731618;2731619;28883;10699;1623305	1.00;1.00;1.00;1.00;1.00;1.00;1.00;1.00;1.00	Viruses: 1.00	Uroviricota: 1.00	Caudoviricetes: 1.00	Caudovirales: 1.00	Siphoviridae: 1.00	Skunavirus: 1.00	no support	275	0.84	0	NA	unkonwn
A10198_k149_18949	taxid assigned	based on 1/1 ORFs	1;10239;2731341;2731360;2731618;2731619;28883;10699;1623305	1.00;1.00;1.00;1.00;1.00;1.00;1.00;1.00;1.00	Viruses: 1.00	Uroviricota: 1.00	Caudoviricetes: 1.00	Caudovirales: 1.00	Siphoviridae: 1.00	Skunavirus: 1.00	no support	428	1	0	NA	unkonwn
A10198_k149_190	taxid assigned	based on 1/1 ORFs	1;10239;2731341;2731360;2731618;2731619;28883;10699;1623305;2050979	1.00;1.00;1.00;1.00;1.00;1.00;1.00;1.00;1.00;1.00	Viruses: 1.00	Uroviricota: 1.00	Caudoviricetes: 1.00	Caudovirales: 1.00	Siphoviridae: 1.00	Skunavirus: 1.00	no support	267	NA	0	NA	unkonwn
A10198_k149_1904	taxid assigned	based on 1/1 ORFs	1;10239;2731341;2731360;2731618;2731619;28883;10699	1.00;1.00;1.00;1.00;1.00;1.00;1.00;1.00	Viruses: 1.00	Uroviricota: 1.00	Caudoviricetes: 1.00	Caudovirales: 1.00	Siphoviridae: 1.00	no support	no support	200	0.63	0	NA	unkonwn
A10198_k149_19066	taxid assigned	based on 1/1 ORFs	1;10239;2731341;2731360;2731618;2731619;28883;10699	1.00;1.00;1.00;1.00;1.00;1.00;1.00;1.00	Viruses: 1.00	Uroviricota: 1.00	Caudoviricetes: 1.00	Caudovirales: 1.00	Siphoviridae: 1.00	no support	no support	375	1.23	0	NA	unkonwn
A10198_k149_19089	taxid assigned	based on 2/2 ORFs	1;10239;2731341;2731360;2731618;2731619;28883;10699;1623305	1.00;1.00;1.00;1.00;1.00;1.00;1.00;1.00;0.59	Viruses: 1.00	Uroviricota: 1.00	Caudoviricetes: 1.00	Caudovirales: 1.00	Siphoviridae: 1.00	Skunavirus: 0.59	no support	465	1.52	0	NA	unkonwn
A10198_k149_19163	taxid assigned	based on 1/1 ORFs	1;10239;2731341;2731360;2731618;2731619;28883;10699;1623305;2050979	1.00;1.00;1.00;1.00;1.00;1.00;1.00;1.00;1.00;1.00	Viruses: 1.00	Uroviricota: 1.00	Caudoviricetes: 1.00	Caudovirales: 1.00	Siphoviridae: 1.00	Skunavirus: 1.00	no support	567	1.33	0	NA	unkonwn
A10198_k149_19224	taxid assigned	based on 2/2 ORFs	1;10239;2731341;2731360;2731618;2731619;28883;10699;1623305	1.00;0.63;0.63;0.63;0.63;0.63;0.63;0.63;0.63	Viruses: 0.63	Uroviricota: 0.63	Caudoviricetes: 0.63	Caudovirales: 0.63	Siphoviridae: 0.63	Skunavirus: 0.63	no support	457	1.43	0	NA	unkonwn
A10198_k149_19317	taxid assigned	based on 3/3 ORFs	1;10239;2731341;2731360;2731618;2731619;28883;10699;1623305	1.00;0.83;0.83;0.83;0.83;0.83;0.83;0.83;0.83	Viruses: 0.83	Uroviricota: 0.83	Caudoviricetes: 0.83	Caudovirales: 0.83	Siphoviridae: 0.83	Skunavirus: 0.83	no support	629	1.04	0	NA	unkonwn
A10198_k149_19407	taxid assigned	based on 1/1 ORFs	1;10239;2731341;2731360;2731618;2731619;28883;10699;1623305;2050979	1.00;1.00;1.00;1.00;1.00;1.00;1.00;1.00;1.00;1.00	Viruses: 1.00	Uroviricota: 1.00	Caudoviricetes: 1.00	Caudovirales: 1.00	Siphoviridae: 1.00	Skunavirus: 1.00	no support	290	0.31	0	NA	unkonwn
A10198_k149_19414	taxid assigned	based on 1/1 ORFs	1;10239;2731341;2731360;2731618;2731619;28883;10699;1623305;2050979;47298	1.00;1.00;1.00;1.00;1.00;1.00;1.00;1.00;1.00;1.00;1.00	Viruses: 1.00	Uroviricota: 1.00	Caudoviricetes: 1.00	Caudovirales: 1.00	Siphoviridae: 1.00	Skunavirus: 1.00	Lactococcus phage phi41: 1.00	404	0.46	0	NA	unkonwn
A10198_k149_19443	taxid assigned	based on 1/1 ORFs	1;10239;2731341;2731360;2731618;2731619;28883;10699;2169599;2169621	1.00;1.00;1.00;1.00;1.00;1.00;1.00;1.00;1.00;1.00	Viruses: 1.00	Uroviricota: 1.00	Caudoviricetes: 1.00	Caudovirales: 1.00	Siphoviridae: 1.00	Limdunavirus: 1.00	no support	211	NA	0	NA	unkonwn
A10198_k149_19497	taxid assigned	based on 2/2 ORFs	1;10239;2731341;2731360;2731618;2731619;28883;10699;2169599;2169622	1.00;1.00;1.00;1.00;1.00;1.00;1.00;1.00;1.00;1.00	Viruses: 1.00	Uroviricota: 1.00	Caudoviricetes: 1.00	Caudovirales: 1.00	Siphoviridae: 1.00	Unaquatrovirus: 1.00	no support	493	1.71	0	NA	unkonwn
A10198_k149_19532	taxid assigned	based on 2/2 ORFs	1;10239;2731341;2731360;2731618;2731619;28883;10699;1623305;2050979;1636587	1.00;0.68;0.68;0.68;0.68;0.68;0.68;0.68;0.68;0.68;0.68	Viruses: 0.68	Uroviricota: 0.68	Caudoviricetes: 0.68	Caudovirales: 0.68	Siphoviridae: 0.68	Skunavirus: 0.68	Lactococcus phage 936 group phage PhiS0139: 0.68	1743	5.38	0	NA	unkonwn
A10198_k149_19541	taxid assigned	based on 2/2 ORFs	1;10239;2731341;2731360;2731618;2731619;28883;10699;1623305;2050979	1.00;0.59;0.59;0.59;0.59;0.59;0.59;0.59;0.59;0.59	Viruses: 0.59	Uroviricota: 0.59	Caudoviricetes: 0.59	Caudovirales: 0.59	Siphoviridae: 0.59	Skunavirus: 0.59	no support	1367	4.13	0	NA	unkonwn
A10198_k149_19583	taxid assigned	based on 1/1 ORFs	1;10239;2731341;2731360;2731618;2731619;28883;10699;1623305;2050979	1.00;1.00;1.00;1.00;1.00;1.00;1.00;1.00;1.00;1.00	Viruses: 1.00	Uroviricota: 1.00	Caudoviricetes: 1.00	Caudovirales: 1.00	Siphoviridae: 1.00	Skunavirus: 1.00	no support	237	NA	0	NA	unkonwn
A10198_k149_19633	taxid assigned	based on 1/1 ORFs	1;10239;2731341;2731360;2731618;2731619;28883;10699;1623305;2050979;2675254	1.00;1.00;1.00;1.00;1.00;1.00;1.00;1.00;1.00;1.00;1.00	Viruses: 1.00	Uroviricota: 1.00	Caudoviricetes: 1.00	Caudovirales: 1.00	Siphoviridae: 1.00	Skunavirus: 1.00	Lactococcus phage CHPC958: 1.00	454	1.42	0	NA	unkonwn
A10198_k149_19713	taxid assigned	based on 1/1 ORFs	1;10239;2731341;2731360;2731618;2731619;28883;10699	1.00;1.00;1.00;1.00;1.00;1.00;1.00;1.00	Viruses: 1.00	Uroviricota: 1.00	Caudoviricetes: 1.00	Caudovirales: 1.00	Siphoviridae: 1.00	no support	no support	513	1.57	0	NA	unkonwn
A10198_k149_19727	taxid assigned	based on 2/2 ORFs	1;10239;2731341;2731360;2731618;2731619;28883;10699;1623305;2050979	1.00;0.61;0.61;0.61;0.61;0.61;0.61;0.61;0.61;0.61	Viruses: 0.61	Uroviricota: 0.61	Caudoviricetes: 0.61	Caudovirales: 0.61	Siphoviridae: 0.61	Skunavirus: 0.61	no support	592	1.94	0	NA	unkonwn
A10198_k149_19730	taxid assigned	based on 1/1 ORFs	1;10239;2731341;2731360;2731618;2731619;28883;10699;1623305	1.00;1.00;1.00;1.00;1.00;1.00;1.00;1.00;1.00	Viruses: 1.00	Uroviricota: 1.00	Caudoviricetes: 1.00	Caudovirales: 1.00	Siphoviridae: 1.00	Skunavirus: 1.00	no support	358	0.5	0	NA	unkonwn
A10198_k149_19753	taxid assigned	based on 1/1 ORFs	1;10239;2731341;2731360;2731618;2731619;28883;10699;1623305;2050979	1.00;1.00;1.00;1.00;1.00;1.00;1.00;1.00;1.00;1.00	Viruses: 1.00	Uroviricota: 1.00	Caudoviricetes: 1.00	Caudovirales: 1.00	Siphoviridae: 1.00	Skunavirus: 1.00	no support	547	1.78	0	NA	unkonwn
A10198_k149_19771	taxid assigned	based on 3/3 ORFs	1;10239;2731341;2731360;2731618;2731619;28883;10699;2169599;2169621	1.00;1.00;1.00;1.00;1.00;1.00;1.00;1.00;1.00;1.00	Viruses: 1.00	Uroviricota: 1.00	Caudoviricetes: 1.00	Caudovirales: 1.00	Siphoviridae: 1.00	Limdunavirus: 1.00	no support	2206	8.23	0	NA	unkonwn
A10198_k149_19799	taxid assigned	based on 14/15 ORFs	1;10239;2731341;2731360;2731618;2731619;28883;10699;2169599;2169621	1.00;0.78;0.78;0.78;0.78;0.78;0.78;0.78;0.78;0.78	Viruses: 0.78	Uroviricota: 0.78	Caudoviricetes: 0.78	Caudovirales: 0.78	Siphoviridae: 0.78	Limdunavirus: 0.78	no support	5294	19.66	0	NA	unkonwn
A10198_k149_19835	taxid assigned	based on 1/1 ORFs	1;10239;2731341;2731360;2731618;2731619;28883;10699;1623305	1.00;1.00;1.00;1.00;1.00;1.00;1.00;1.00;1.00	Viruses: 1.00	Uroviricota: 1.00	Caudoviricetes: 1.00	Caudovirales: 1.00	Siphoviridae: 1.00	Skunavirus: 1.00	no support	284	0.87	0	NA	unkonwn
A10198_k149_19839	taxid assigned	based on 1/1 ORFs	1;10239;2731341;2731360;2731618;2731619;28883;10699;1623305;2050979	1.00;1.00;1.00;1.00;1.00;1.00;1.00;1.00;1.00;1.00	Viruses: 1.00	Uroviricota: 1.00	Caudoviricetes: 1.00	Caudovirales: 1.00	Siphoviridae: 1.00	Skunavirus: 1.00	no support	932	2.86	0	NA	unkonwn
A10198_k149_19857	taxid assigned	based on 2/2 ORFs	1;10239;2731341;2731360;2731618;2731619;28883;10699;2169599;2169621	1.00;1.00;1.00;1.00;1.00;1.00;1.00;1.00;1.00;1.00	Viruses: 1.00	Uroviricota: 1.00	Caudoviricetes: 1.00	Caudovirales: 1.00	Siphoviridae: 1.00	Limdunavirus: 1.00	no support	290	1.08	0	NA	unkonwn
A10198_k149_19862	taxid assigned	based on 1/1 ORFs	1;10239;2731341;2731360;2731618;2731619;28883;10699;1623305	1.00;1.00;1.00;1.00;1.00;1.00;1.00;1.00;1.00	Viruses: 1.00	Uroviricota: 1.00	Caudoviricetes: 1.00	Caudovirales: 1.00	Siphoviridae: 1.00	Skunavirus: 1.00	no support	219	0.67	0	NA	unkonwn
A10198_k149_19864	taxid assigned	based on 1/1 ORFs	1;10239;2731341;2731360;2731618;2731619;28883;10699;1623305;2050979	1.00;1.00;1.00;1.00;1.00;1.00;1.00;1.00;1.00;1.00	Viruses: 1.00	Uroviricota: 1.00	Caudoviricetes: 1.00	Caudovirales: 1.00	Siphoviridae: 1.00	Skunavirus: 1.00	no support	376	NA	0	NA	unkonwn
A10198_k149_19883	taxid assigned	based on 1/1 ORFs	1;10239;2731341;2731360;2731618;2731619;28883;10699;1623305	1.00;1.00;1.00;1.00;1.00;1.00;1.00;1.00;1.00	Viruses: 1.00	Uroviricota: 1.00	Caudoviricetes: 1.00	Caudovirales: 1.00	Siphoviridae: 1.00	Skunavirus: 1.00	no support	422	0.48	0	CZR73634.1 integrase [Clostridium difficile BI1] [Clostridioides difficile]	temperate
A10198_k149_19884	taxid assigned	based on 2/2 ORFs	1;10239;2731341;2731360;2731618;2731619;28883;10699;1623305	1.00;0.58;0.58;0.58;0.58;0.58;0.58;0.58;0.58	Viruses: 0.58	Uroviricota: 0.58	Caudoviricetes: 0.58	Caudovirales: 0.58	Siphoviridae: 0.58	Skunavirus: 0.58	no support	461	1.52	0	NA	unkonwn
A10198_k149_19914	taxid assigned	based on 1/1 ORFs	1;10239;2731341;2731360;2731618;2731619;28883;10699;1623305	1.00;1.00;1.00;1.00;1.00;1.00;1.00;1.00;1.00	Viruses: 1.00	Uroviricota: 1.00	Caudoviricetes: 1.00	Caudovirales: 1.00	Siphoviridae: 1.00	Skunavirus: 1.00	no support	1359	3.18	0	NA	unkonwn
A10198_k149_19929	taxid assigned	based on 1/1 ORFs	1;10239;2731341;2731360;2731618;2731619;28883;10699;1623305;2050979	1.00;1.00;1.00;1.00;1.00;1.00;1.00;1.00;1.00;1.00	Viruses: 1.00	Uroviricota: 1.00	Caudoviricetes: 1.00	Caudovirales: 1.00	Siphoviridae: 1.00	Skunavirus: 1.00	no support	253	NA	0	NA	unkonwn
A10198_k149_19976	taxid assigned	based on 1/1 ORFs	1;10239;2731341;2731360;2731618;2731619;28883;10699;1623305;2050979	1.00;1.00;1.00;1.00;1.00;1.00;1.00;1.00;1.00;1.00	Viruses: 1.00	Uroviricota: 1.00	Caudoviricetes: 1.00	Caudovirales: 1.00	Siphoviridae: 1.00	Skunavirus: 1.00	no support	410	NA	0	NA	unkonwn
A10198_k149_20025	taxid assigned	based on 1/1 ORFs	1;10239;2731341;2731360;2731618;2731619;28883;10699;1623305	1.00;1.00;1.00;1.00;1.00;1.00;1.00;1.00;1.00	Viruses: 1.00	Uroviricota: 1.00	Caudoviricetes: 1.00	Caudovirales: 1.00	Siphoviridae: 1.00	Skunavirus: 1.00	no support	476	NA	0	WP_159192278.1 integrase arm-type DNA-binding domain-containing protein, partial [Klebsiella pneumoniae]	temperate
A10198_k149_20044	taxid assigned	based on 1/3 ORFs	1;10239;2731341;2731360;2731618;2731619;28883;10699;1623305	1.00;1.00;1.00;1.00;1.00;1.00;1.00;1.00;1.00	Viruses: 1.00	Uroviricota: 1.00	Caudoviricetes: 1.00	Caudovirales: 1.00	Siphoviridae: 1.00	Skunavirus: 1.00	no support	537	1.65	0	NA	unkonwn
A10198_k149_20066	taxid assigned	based on 1/1 ORFs	1;10239;2731341;2731360;2731618;2731619;28883;10699;1623305	1.00;1.00;1.00;1.00;1.00;1.00;1.00;1.00;1.00	Viruses: 1.00	Uroviricota: 1.00	Caudoviricetes: 1.00	Caudovirales: 1.00	Siphoviridae: 1.00	Skunavirus: 1.00	no support	290	0.89	0	NA	unkonwn
A10198_k149_20106	taxid assigned	based on 2/2 ORFs	1;10239;2731341;2731360;2731618;2731619;28883;10699;1623305;2050979	1.00;0.70;0.70;0.70;0.70;0.70;0.70;0.70;0.70;0.70	Viruses: 0.70	Uroviricota: 0.70	Caudoviricetes: 0.70	Caudovirales: 0.70	Siphoviridae: 0.70	Skunavirus: 0.70	no support	333	NA	0	NA	unkonwn
A10198_k149_20393	taxid assigned	based on 2/2 ORFs	1;10239;2731341;2731360;2731618;2731619;28883;10699;1623305;2050979	1.00;0.75;0.75;0.75;0.75;0.75;0.75;0.75;0.75;0.75	Viruses: 0.75	Uroviricota: 0.75	Caudoviricetes: 0.75	Caudovirales: 0.75	Siphoviridae: 0.75	Skunavirus: 0.75	no support	468	0.53	0	NA	unkonwn
A10198_k149_2044	taxid assigned	based on 1/1 ORFs	1;10239;2731341;2731360;2731618;2731619;28883;10699;1623305;2050979	1.00;1.00;1.00;1.00;1.00;1.00;1.00;1.00;1.00;1.00	Viruses: 1.00	Uroviricota: 1.00	Caudoviricetes: 1.00	Caudovirales: 1.00	Siphoviridae: 1.00	Skunavirus: 1.00	no support	302	0.93	0	VTU50347.1 Integrase family protein [Lactobacillus casei W56] [Lacticaseibacillus rhamnosus]	temperate
A10198_k149_20457	taxid assigned	based on 1/1 ORFs	1;10239;2731341;2731360;2731618;2731619;28883;10699;1623305	1.00;1.00;1.00;1.00;1.00;1.00;1.00;1.00;1.00	Viruses: 1.00	Uroviricota: 1.00	Caudoviricetes: 1.00	Caudovirales: 1.00	Siphoviridae: 1.00	Skunavirus: 1.00	no support	527	1.62	0	NA	unkonwn
A10198_k149_20681	taxid assigned	based on 2/2 ORFs	1;10239;2731341;2731360;2731618;2731619;28883;10699;2169599;2169621	1.00;1.00;1.00;1.00;1.00;1.00;1.00;1.00;1.00;1.00	Viruses: 1.00	Uroviricota: 1.00	Caudoviricetes: 1.00	Caudovirales: 1.00	Siphoviridae: 1.00	Limdunavirus: 1.00	no support	299	1.11	0	NA	unkonwn
A10198_k149_20729	taxid assigned	based on 1/1 ORFs	1;10239;2731341;2731360;2731618;2731619;28883;10699;1623305	1.00;1.00;1.00;1.00;1.00;1.00;1.00;1.00;1.00	Viruses: 1.00	Uroviricota: 1.00	Caudoviricetes: 1.00	Caudovirales: 1.00	Siphoviridae: 1.00	Skunavirus: 1.00	no support	573	1.34	0	NA	unkonwn
A10198_k149_20740	taxid assigned	based on 2/2 ORFs	1;10239;2731341;2731360;2731618;2731619;28883;10699;1623305;2050979	1.00;0.59;0.59;0.59;0.59;0.59;0.59;0.59;0.59;0.59	Viruses: 0.59	Uroviricota: 0.59	Caudoviricetes: 0.59	Caudovirales: 0.59	Siphoviridae: 0.59	Skunavirus: 0.59	no support	352	0.82	0	NA	unkonwn
A10198_k149_20881	taxid assigned	based on 1/1 ORFs	1;10239;2731341;2731360;2731618;2731619;28883;10699;1623305;287412	1.00;1.00;1.00;1.00;1.00;1.00;1.00;1.00;1.00;1.00	Viruses: 1.00	Uroviricota: 1.00	Caudoviricetes: 1.00	Caudovirales: 1.00	Siphoviridae: 1.00	Skunavirus: 1.00	Lactococcus virus Sl4: 1.00	315	0.74	0	NA	unkonwn
A10198_k149_20920	taxid assigned	based on 2/2 ORFs	1;10239;2731341;2731360;2731618;2731619;28883;10699;1623305	1.00;0.51;0.51;0.51;0.51;0.51;0.51;0.51;0.51	Viruses: 0.51	Uroviricota: 0.51	Caudoviricetes: 0.51	Caudovirales: 0.51	Siphoviridae: 0.51	Skunavirus: 0.51	no support	337	1.03	0	NA	unkonwn
A10198_k149_21028	taxid assigned	based on 1/1 ORFs	1;10239;2731341;2731360;2731618;2731619;28883;10699;1623305;2050979	1.00;1.00;1.00;1.00;1.00;1.00;1.00;1.00;1.00;1.00	Viruses: 1.00	Uroviricota: 1.00	Caudoviricetes: 1.00	Caudovirales: 1.00	Siphoviridae: 1.00	Skunavirus: 1.00	no support	402	1.31	0	NA	unkonwn
A10198_k149_21080	taxid assigned	based on 1/1 ORFs	1;10239;2731341;2731360;2731618;2731619;28883;10699;186532;329156	1.00;1.00;1.00;1.00;1.00;1.00;1.00;1.00;1.00;1.00	Viruses: 1.00	Uroviricota: 1.00	Caudoviricetes: 1.00	Caudovirales: 1.00	Siphoviridae: 1.00	Ceduovirus: 1.00	no support	457	NA	0	NA	unkonwn
A10198_k149_21135	taxid assigned	based on 1/1 ORFs	1;10239;2731341;2731360;2731618;2731619;28883;10699	1.00;1.00;1.00;1.00;1.00;1.00;1.00;1.00	Viruses: 1.00	Uroviricota: 1.00	Caudoviricetes: 1.00	Caudovirales: 1.00	Siphoviridae: 1.00	no support	no support	456	1.14	0	NA	unkonwn
A10198_k149_21156	taxid assigned	based on 2/2 ORFs	1;10239;2731341;2731360;2731618;2731619;28883;10699;1623305	1.00;0.54;0.54;0.54;0.54;0.54;0.54;0.54;0.54	Viruses: 0.54	Uroviricota: 0.54	Caudoviricetes: 0.54	Caudovirales: 0.54	Siphoviridae: 0.54	Skunavirus: 0.54	no support	362	1.19	0	NA	unkonwn
A10198_k149_21184	taxid assigned	based on 1/1 ORFs	1;10239;2731341;2731360;2731618;2731619;28883;10699;1623305;2050979	1.00;1.00;1.00;1.00;1.00;1.00;1.00;1.00;1.00;1.00	Viruses: 1.00	Uroviricota: 1.00	Caudoviricetes: 1.00	Caudovirales: 1.00	Siphoviridae: 1.00	Skunavirus: 1.00	no support	314	0.74	0	NA	unkonwn
A10198_k149_21194	taxid assigned	based on 1/1 ORFs	1;10239;2731341;2731360;2731618;2731619;28883;10699;1623305	1.00;1.00;1.00;1.00;1.00;1.00;1.00;1.00;1.00	Viruses: 1.00	Uroviricota: 1.00	Caudoviricetes: 1.00	Caudovirales: 1.00	Siphoviridae: 1.00	Skunavirus: 1.00	no support	274	0.64	0	NA	unkonwn
A10198_k149_21215	taxid assigned	based on 1/1 ORFs	1;10239;2731341;2731360;2731618;2731619;28883;10699;1623305;2050979	1.00;1.00;1.00;1.00;1.00;1.00;1.00;1.00;1.00;1.00	Viruses: 1.00	Uroviricota: 1.00	Caudoviricetes: 1.00	Caudovirales: 1.00	Siphoviridae: 1.00	Skunavirus: 1.00	no support	776	1.82	0	NA	unkonwn
A10198_k149_21228	taxid assigned	based on 1/1 ORFs	1;10239;2731341;2731360;2731618;2731619;28883;10699;1623305;2050979	1.00;1.00;1.00;1.00;1.00;1.00;1.00;1.00;1.00;1.00	Viruses: 1.00	Uroviricota: 1.00	Caudoviricetes: 1.00	Caudovirales: 1.00	Siphoviridae: 1.00	Skunavirus: 1.00	no support	366	0.86	0	NA	unkonwn
A10198_k149_21258	taxid assigned	based on 1/1 ORFs	1;10239;2731341;2731360;2731618;2731619;28883;10699;1623305	1.00;1.00;1.00;1.00;1.00;1.00;1.00;1.00;1.00	Viruses: 1.00	Uroviricota: 1.00	Caudoviricetes: 1.00	Caudovirales: 1.00	Siphoviridae: 1.00	Skunavirus: 1.00	no support	323	0.76	0	NA	unkonwn
A10198_k149_21361	taxid assigned	based on 1/1 ORFs	1;10239;2731341;2731360;2731618;2731619;28883;10699;2169599;2169621	1.00;1.00;1.00;1.00;1.00;1.00;1.00;1.00;1.00;1.00	Viruses: 1.00	Uroviricota: 1.00	Caudoviricetes: 1.00	Caudovirales: 1.00	Siphoviridae: 1.00	Limdunavirus: 1.00	no support	336	NA	0	NA	unkonwn
A10198_k149_21371	taxid assigned	based on 5/5 ORFs	1;10239;2731341;2731360;2731618;2731619;28883;10699;1623305	1.00;0.59;0.59;0.59;0.59;0.59;0.59;0.59;0.59	Viruses: 0.59	Uroviricota: 0.59	Caudoviricetes: 0.59	Caudovirales: 0.59	Siphoviridae: 0.59	Skunavirus: 0.59	no support	5341	18.07	0	NA	unkonwn
A10198_k149_21590	taxid assigned	based on 1/1 ORFs	1;10239;2731341;2731360;2731618;2731619;28883;10744;388452	1.00;1.00;1.00;1.00;1.00;1.00;1.00;1.00;1.00	Viruses: 1.00	Uroviricota: 1.00	Caudoviricetes: 1.00	Caudovirales: 1.00	Podoviridae: 1.00	NA	Lactococcus virus KSY1: 1.00	289	NA	0	NA	unkonwn
A10198_k149_21666	taxid assigned	based on 1/1 ORFs	1;10239;2731341;2731360;2731618;2731619;28883;10699	1.00;1.00;1.00;1.00;1.00;1.00;1.00;1.00	Viruses: 1.00	Uroviricota: 1.00	Caudoviricetes: 1.00	Caudovirales: 1.00	Siphoviridae: 1.00	no support	no support	368	NA	0	HCK82501.1 integrase [Candidatus Competibacteraceae bacterium]	temperate
A10198_k149_21722	taxid assigned	based on 1/1 ORFs	1;10239;2731341;2731360;2731618;2731619;28883;10699;1623305;2050979	1.00;1.00;1.00;1.00;1.00;1.00;1.00;1.00;1.00;1.00	Viruses: 1.00	Uroviricota: 1.00	Caudoviricetes: 1.00	Caudovirales: 1.00	Siphoviridae: 1.00	Skunavirus: 1.00	no support	336	0.79	0	NA	unkonwn
A10198_k149_2174	taxid assigned	based on 1/1 ORFs	1;10239;2731341;2731360;2731618;2731619;28883;10699;1623305;2050979	1.00;1.00;1.00;1.00;1.00;1.00;1.00;1.00;1.00;1.00	Viruses: 1.00	Uroviricota: 1.00	Caudoviricetes: 1.00	Caudovirales: 1.00	Siphoviridae: 1.00	Skunavirus: 1.00	no support	454	0.52	0	NA	unkonwn
A10198_k149_21759	taxid assigned	based on 1/1 ORFs	1;10239;2731341;2731360;2731618;2731619;28883;10699;1623305;2050979	1.00;1.00;1.00;1.00;1.00;1.00;1.00;1.00;1.00;1.00	Viruses: 1.00	Uroviricota: 1.00	Caudoviricetes: 1.00	Caudovirales: 1.00	Siphoviridae: 1.00	Skunavirus: 1.00	no support	295	0.69	0	NA	unkonwn
A10198_k149_21764	taxid assigned	based on 1/1 ORFs	1;10239;2731341;2731360;2731618;2731619;28883;10699;1623305;2050979	1.00;1.00;1.00;1.00;1.00;1.00;1.00;1.00;1.00;1.00	Viruses: 1.00	Uroviricota: 1.00	Caudoviricetes: 1.00	Caudovirales: 1.00	Siphoviridae: 1.00	Skunavirus: 1.00	no support	303	0.71	0	NA	unkonwn
A10198_k149_21772	taxid assigned	based on 1/1 ORFs	1;10239;2731341;2731360;2731618;2731619;28883;10699	1.00;1.00;1.00;1.00;1.00;1.00;1.00;1.00	Viruses: 1.00	Uroviricota: 1.00	Caudoviricetes: 1.00	Caudovirales: 1.00	Siphoviridae: 1.00	no support	no support	298	NA	0	NA	unkonwn
A10198_k149_21774	taxid assigned	based on 3/3 ORFs	1;10239;2731341;2731360;2731618;2731619;28883;10699;2169599;2169621	1.00;0.86;0.86;0.86;0.86;0.86;0.86;0.86;0.86;0.86	Viruses: 0.86	Uroviricota: 0.86	Caudoviricetes: 0.86	Caudovirales: 0.86	Siphoviridae: 0.86	Limdunavirus: 0.86	no support	956	3.56	0	NA	unkonwn
A10198_k149_21779	taxid assigned	based on 1/1 ORFs	1;10239;2731341;2731360;2731618;2731619;28883;10699;1623305;2050979;1874584	1.00;1.00;1.00;1.00;1.00;1.00;1.00;1.00;1.00;1.00;1.00	Viruses: 1.00	Uroviricota: 1.00	Caudoviricetes: 1.00	Caudovirales: 1.00	Siphoviridae: 1.00	Skunavirus: 1.00	Lactococcus phage MW18S: 1.00	390	0.68	0	NA	unkonwn
A10198_k149_21798	taxid assigned	based on 1/1 ORFs	1;10239;2731341;2731360;2731618;2731619;28883;10699;1623305;2050979	1.00;1.00;1.00;1.00;1.00;1.00;1.00;1.00;1.00;1.00	Viruses: 1.00	Uroviricota: 1.00	Caudoviricetes: 1.00	Caudovirales: 1.00	Siphoviridae: 1.00	Skunavirus: 1.00	no support	450	1.38	0	NA	unkonwn
A10198_k149_2181	taxid assigned	based on 1/1 ORFs	1;10239;2731341;2731360;2731618;2731619;28883;10699;2169599;2169621	1.00;1.00;1.00;1.00;1.00;1.00;1.00;1.00;1.00;1.00	Viruses: 1.00	Uroviricota: 1.00	Caudoviricetes: 1.00	Caudovirales: 1.00	Siphoviridae: 1.00	Limdunavirus: 1.00	no support	288	NA	0	NA	unkonwn
A10198_k149_21922	taxid assigned	based on 1/1 ORFs	1;10239;2731341;2731360;2731618;2731619;28883;10699;1623305	1.00;1.00;1.00;1.00;1.00;1.00;1.00;1.00;1.00	Viruses: 1.00	Uroviricota: 1.00	Caudoviricetes: 1.00	Caudovirales: 1.00	Siphoviridae: 1.00	Skunavirus: 1.00	no support	309	0.72	0	NA	unkonwn
A10198_k149_22028	taxid assigned	based on 1/1 ORFs	1;10239;2731341;2731360;2731618;2731619;28883;10699;2169599;2169621	1.00;1.00;1.00;1.00;1.00;1.00;1.00;1.00;1.00;1.00	Viruses: 1.00	Uroviricota: 1.00	Caudoviricetes: 1.00	Caudovirales: 1.00	Siphoviridae: 1.00	Limdunavirus: 1.00	no support	413	NA	0	NA	unkonwn
A10198_k149_22115	taxid assigned	based on 3/3 ORFs	1;10239;2731341;2731360;2731618;2731619;28883;10699;2169599;2169622	1.00;1.00;1.00;1.00;1.00;1.00;1.00;1.00;1.00;1.00	Viruses: 1.00	Uroviricota: 1.00	Caudoviricetes: 1.00	Caudovirales: 1.00	Siphoviridae: 1.00	Unaquatrovirus: 1.00	no support	996	3.46	0	NA	unkonwn
A10198_k149_2214	taxid assigned	based on 2/2 ORFs	1;10239;2731341;2731360;2731618;2731619;28883;10699;1623305;2050979	1.00;0.58;0.58;0.58;0.58;0.58;0.58;0.58;0.58;0.58	Viruses: 0.58	Uroviricota: 0.58	Caudoviricetes: 0.58	Caudovirales: 0.58	Siphoviridae: 0.58	Skunavirus: 0.58	no support	265	0.62	0	NA	unkonwn
A10198_k149_22171	taxid assigned	based on 1/1 ORFs	1;10239;2731341;2731360;2731618;2731619;28883;10699;1623305	1.00;1.00;1.00;1.00;1.00;1.00;1.00;1.00;1.00	Viruses: 1.00	Uroviricota: 1.00	Caudoviricetes: 1.00	Caudovirales: 1.00	Siphoviridae: 1.00	Skunavirus: 1.00	no support	494	1.16	0	NA	unkonwn
A10198_k149_22194	taxid assigned	based on 1/1 ORFs	1;10239;2731341;2731360;2731618;2731619;28883;10699;2169599;2169621	1.00;1.00;1.00;1.00;1.00;1.00;1.00;1.00;1.00;1.00	Viruses: 1.00	Uroviricota: 1.00	Caudoviricetes: 1.00	Caudovirales: 1.00	Siphoviridae: 1.00	Limdunavirus: 1.00	no support	475	NA	0	NA	unkonwn
A10198_k149_22232	taxid assigned	based on 1/1 ORFs	1;10239;2731341;2731360;2731618;2731619;28883;10699;1623305;2050979	1.00;1.00;1.00;1.00;1.00;1.00;1.00;1.00;1.00;1.00	Viruses: 1.00	Uroviricota: 1.00	Caudoviricetes: 1.00	Caudovirales: 1.00	Siphoviridae: 1.00	Skunavirus: 1.00	no support	207	NA	0	NA	unkonwn
A10198_k149_22298	taxid assigned	based on 1/1 ORFs	1;10239;2731341;2731360;2731618;2731619;28883;10699;1623305;2050979	1.00;1.00;1.00;1.00;1.00;1.00;1.00;1.00;1.00;1.00	Viruses: 1.00	Uroviricota: 1.00	Caudoviricetes: 1.00	Caudovirales: 1.00	Siphoviridae: 1.00	Skunavirus: 1.00	no support	482	0.55	0	NA	unkonwn
A10198_k149_22299	taxid assigned	based on 1/1 ORFs	1;10239;2731341;2731360;2731618;2731619;28883;10699;1623305;2050979	1.00;1.00;1.00;1.00;1.00;1.00;1.00;1.00;1.00;1.00	Viruses: 1.00	Uroviricota: 1.00	Caudoviricetes: 1.00	Caudovirales: 1.00	Siphoviridae: 1.00	Skunavirus: 1.00	no support	270	0.9	0	NA	unkonwn
A10198_k149_22329	taxid assigned	based on 1/2 ORFs	1;10239;2731341;2731360;2731618;2731619;28883;10699;2169599;2169621	1.00;1.00;1.00;1.00;1.00;1.00;1.00;1.00;1.00;1.00	Viruses: 1.00	Uroviricota: 1.00	Caudoviricetes: 1.00	Caudovirales: 1.00	Siphoviridae: 1.00	Limdunavirus: 1.00	no support	1108	4.16	0	NA	unkonwn
A10198_k149_22416	taxid assigned	based on 4/4 ORFs	1;10239;2731341;2731360;2731618;2731619;28883;10699;1623305;2050979	1.00;1.00;1.00;1.00;1.00;1.00;1.00;1.00;1.00;0.90	Viruses: 1.00	Uroviricota: 1.00	Caudoviricetes: 1.00	Caudovirales: 1.00	Siphoviridae: 1.00	Skunavirus: 1.00	no support	1532	5.05	0	NA	unkonwn
A10198_k149_22430	taxid assigned	based on 1/1 ORFs	1;10239;2731341;2731360;2731618;2731619;28883;10699;1623305;2050979	1.00;1.00;1.00;1.00;1.00;1.00;1.00;1.00;1.00;1.00	Viruses: 1.00	Uroviricota: 1.00	Caudoviricetes: 1.00	Caudovirales: 1.00	Siphoviridae: 1.00	Skunavirus: 1.00	no support	1598	3.74	0	NA	unkonwn
A10198_k149_22431	taxid assigned	based on 1/1 ORFs	1;10239;2731341;2731360;2731618;2731619;28883;10699;1623305;2050979	1.00;1.00;1.00;1.00;1.00;1.00;1.00;1.00;1.00;1.00	Viruses: 1.00	Uroviricota: 1.00	Caudoviricetes: 1.00	Caudovirales: 1.00	Siphoviridae: 1.00	Skunavirus: 1.00	no support	297	NA	0	NA	unkonwn
A10198_k149_22443	taxid assigned	based on 1/1 ORFs	1;10239;2731341;2731360;2731618;2731619;28883;10699;1623305;2050979	1.00;1.00;1.00;1.00;1.00;1.00;1.00;1.00;1.00;1.00	Viruses: 1.00	Uroviricota: 1.00	Caudoviricetes: 1.00	Caudovirales: 1.00	Siphoviridae: 1.00	Skunavirus: 1.00	no support	309	NA	0	NA	unkonwn
A10198_k149_22452	taxid assigned	based on 3/3 ORFs	1;10239;2731341;2731360;2731618;2731619;28883;10699;1623305;2050979	1.00;0.82;0.82;0.82;0.82;0.82;0.82;0.82;0.82;0.50	Viruses: 0.82	Uroviricota: 0.82	Caudoviricetes: 0.82	Caudovirales: 0.82	Siphoviridae: 0.82	Skunavirus: 0.82	no support	1960	6.65	0	NA	unkonwn
A10198_k149_22455	taxid assigned	based on 1/1 ORFs	1;10239;2731341;2731360;2731618;2731619;28883;10699	1.00;1.00;1.00;1.00;1.00;1.00;1.00;1.00	Viruses: 1.00	Uroviricota: 1.00	Caudoviricetes: 1.00	Caudovirales: 1.00	Siphoviridae: 1.00	no support	no support	366	0.92	0	NA	unkonwn
A10198_k149_22471	taxid assigned	based on 2/2 ORFs	1;10239;2731341;2731360;2731618;2731619;28883;10699;1623305;2050979;1165148	1.00;0.54;0.54;0.54;0.54;0.54;0.54;0.54;0.54;0.54;0.54	Viruses: 0.54	Uroviricota: 0.54	Caudoviricetes: 0.54	Caudovirales: 0.54	Siphoviridae: 0.54	Skunavirus: 0.54	Lactococcus phage ASCC406: 0.54	407	NA	0	NA	unkonwn
A10198_k149_22492	taxid assigned	based on 4/4 ORFs	1;10239;2731341;2731360;2731618;2731619;28883;10699;1623305	1.00;0.57;0.57;0.57;0.57;0.57;0.57;0.57;0.57	Viruses: 0.57	Uroviricota: 0.57	Caudoviricetes: 0.57	Caudovirales: 0.57	Siphoviridae: 0.57	Skunavirus: 0.57	no support	1120	3.7	0	NA	unkonwn
A10198_k149_22560	taxid assigned	based on 1/1 ORFs	1;10239;2731341;2731360;2731618;2731619;28883;10699;1623305;2050979	1.00;1.00;1.00;1.00;1.00;1.00;1.00;1.00;1.00;1.00	Viruses: 1.00	Uroviricota: 1.00	Caudoviricetes: 1.00	Caudovirales: 1.00	Siphoviridae: 1.00	Skunavirus: 1.00	no support	291	NA	0	NA	unkonwn
A10198_k149_22578	taxid assigned	based on 2/2 ORFs	1;10239;2731341;2731360;2731618;2731619;28883;10699;1623305	1.00;0.73;0.73;0.73;0.73;0.73;0.73;0.73;0.73	Viruses: 0.73	Uroviricota: 0.73	Caudoviricetes: 0.73	Caudovirales: 0.73	Siphoviridae: 0.73	Skunavirus: 0.73	no support	513	1.66	0	NA	unkonwn
A10198_k149_22592	taxid assigned	based on 1/1 ORFs	1;10239;2731341;2731360;2731618;2731619;28883;10699;1623305	1.00;1.00;1.00;1.00;1.00;1.00;1.00;1.00;1.00	Viruses: 1.00	Uroviricota: 1.00	Caudoviricetes: 1.00	Caudovirales: 1.00	Siphoviridae: 1.00	Skunavirus: 1.00	no support	344	1.06	0	NA	unkonwn
A10198_k149_22625	taxid assigned	based on 1/1 ORFs	1;10239;2731341;2731360;2731618;2731619;28883;10699;1623305	1.00;1.00;1.00;1.00;1.00;1.00;1.00;1.00;1.00	Viruses: 1.00	Uroviricota: 1.00	Caudoviricetes: 1.00	Caudovirales: 1.00	Siphoviridae: 1.00	Skunavirus: 1.00	no support	327	0.99	0	NA	unkonwn
A10198_k149_22628	taxid assigned	based on 2/2 ORFs	1;10239;2731341;2731360;2731618;2731619;28883;10699;1623305;2050979;1874584	1.00;0.62;0.62;0.62;0.62;0.62;0.62;0.62;0.62;0.62;0.62	Viruses: 0.62	Uroviricota: 0.62	Caudoviricetes: 0.62	Caudovirales: 0.62	Siphoviridae: 0.62	Skunavirus: 0.62	Lactococcus phage MW18S: 0.62	345	NA	0	WP_159192278.1 integrase arm-type DNA-binding domain-containing protein, partial [Klebsiella pneumoniae]	temperate
A10198_k149_22634	taxid assigned	based on 1/1 ORFs	1;10239;2731341;2731360;2731618;2731619;28883;10699;2169599;2169621	1.00;1.00;1.00;1.00;1.00;1.00;1.00;1.00;1.00;1.00	Viruses: 1.00	Uroviricota: 1.00	Caudoviricetes: 1.00	Caudovirales: 1.00	Siphoviridae: 1.00	Limdunavirus: 1.00	no support	235	NA	0	NA	unkonwn
A10198_k149_22638	taxid assigned	based on 2/2 ORFs	1;10239;2731341;2731360;2731618;2731619;28883;10699;1623305;2050979	1.00;0.59;0.59;0.59;0.59;0.59;0.59;0.59;0.59;0.59	Viruses: 0.59	Uroviricota: 0.59	Caudoviricetes: 0.59	Caudovirales: 0.59	Siphoviridae: 0.59	Skunavirus: 0.59	no support	547	1.79	0	NA	unkonwn
A10198_k149_22678	taxid assigned	based on 12/12 ORFs	1;10239;2731341;2731360;2731618;2731619;28883;10699;1623305;2050979	1.00;0.58;0.58;0.58;0.58;0.58;0.58;0.58;0.58;0.58	Viruses: 0.58	Uroviricota: 0.58	Caudoviricetes: 0.58	Caudovirales: 0.58	Siphoviridae: 0.58	Skunavirus: 0.58	no support	5066	16.7	0	NA	unkonwn
A10198_k149_22694	taxid assigned	based on 1/1 ORFs	1;10239;2731341;2731360;2731618;2731619;28883;10699;1623305;2050979	1.00;1.00;1.00;1.00;1.00;1.00;1.00;1.00;1.00;1.00	Viruses: 1.00	Uroviricota: 1.00	Caudoviricetes: 1.00	Caudovirales: 1.00	Siphoviridae: 1.00	Skunavirus: 1.00	no support	329	NA	0	NA	unkonwn
A10198_k149_22723	taxid assigned	based on 2/3 ORFs	1;10239;2731341;2731360;2731618;2731619;28883;10699;1623305;2050979	1.00;1.00;1.00;1.00;1.00;1.00;1.00;1.00;1.00;1.00	Viruses: 1.00	Uroviricota: 1.00	Caudoviricetes: 1.00	Caudovirales: 1.00	Siphoviridae: 1.00	Skunavirus: 1.00	no support	456	1.49	0	NA	unkonwn
A10198_k149_22809	taxid assigned	based on 1/1 ORFs	1;10239;2731341;2731360;2731618;2731619;28883;10699;1623305;2050979;1262537	1.00;1.00;1.00;1.00;1.00;1.00;1.00;1.00;1.00;1.00;1.00	Viruses: 1.00	Uroviricota: 1.00	Caudoviricetes: 1.00	Caudovirales: 1.00	Siphoviridae: 1.00	Skunavirus: 1.00	Lactococcus phage P680: 1.00	528	1.85	0	NA	unkonwn
A10198_k149_22840	taxid assigned	based on 2/2 ORFs	1;10239;2731341;2731360;2731618;2731619;28883;10699	1.00;0.66;0.66;0.66;0.66;0.66;0.66;0.66	Viruses: 0.66	Uroviricota: 0.66	Caudoviricetes: 0.66	Caudovirales: 0.66	Siphoviridae: 0.66	no support	no support	673	2.16	0	NA	unkonwn
A10198_k149_22900	taxid assigned	based on 1/1 ORFs	1;10239;2731341;2731360;2731618;2731619;28883;10699;1623305	1.00;1.00;1.00;1.00;1.00;1.00;1.00;1.00;1.00	Viruses: 1.00	Uroviricota: 1.00	Caudoviricetes: 1.00	Caudovirales: 1.00	Siphoviridae: 1.00	Skunavirus: 1.00	no support	681	1.59	0	NA	unkonwn
A10198_k149_22918	taxid assigned	based on 1/1 ORFs	1;10239;2731341;2731360;2731618;2731619;28883;10699;1623305;2050979	1.00;1.00;1.00;1.00;1.00;1.00;1.00;1.00;1.00;1.00	Viruses: 1.00	Uroviricota: 1.00	Caudoviricetes: 1.00	Caudovirales: 1.00	Siphoviridae: 1.00	Skunavirus: 1.00	no support	361	1.2	0	NA	unkonwn
A10198_k149_22957	taxid assigned	based on 1/1 ORFs	1;10239;2731341;2731360;2731618;2731619;28883;10699;1623305	1.00;1.00;1.00;1.00;1.00;1.00;1.00;1.00;1.00	Viruses: 1.00	Uroviricota: 1.00	Caudoviricetes: 1.00	Caudovirales: 1.00	Siphoviridae: 1.00	Skunavirus: 1.00	no support	347	0.23	0	NA	unkonwn
A10198_k149_22975	taxid assigned	based on 1/1 ORFs	1;10239;2731341;2731360;2731618;2731619;28883;10699;1623305;2050979	1.00;1.00;1.00;1.00;1.00;1.00;1.00;1.00;1.00;1.00	Viruses: 1.00	Uroviricota: 1.00	Caudoviricetes: 1.00	Caudovirales: 1.00	Siphoviridae: 1.00	Skunavirus: 1.00	no support	630	1.93	0	NA	unkonwn
A10198_k149_23054	taxid assigned	based on 1/1 ORFs	1;10239;2731341;2731360;2731618;2731619;28883;10699;1623305;2050979	1.00;1.00;1.00;1.00;1.00;1.00;1.00;1.00;1.00;1.00	Viruses: 1.00	Uroviricota: 1.00	Caudoviricetes: 1.00	Caudovirales: 1.00	Siphoviridae: 1.00	Skunavirus: 1.00	no support	251	0.77	0	NA	unkonwn
A10198_k149_23078	taxid assigned	based on 2/2 ORFs	1;10239;2731341;2731360;2731618;2731619;28883;10699;1623305;2050979	1.00;1.00;1.00;1.00;1.00;1.00;1.00;1.00;1.00;1.00	Viruses: 1.00	Uroviricota: 1.00	Caudoviricetes: 1.00	Caudovirales: 1.00	Siphoviridae: 1.00	Skunavirus: 1.00	no support	456	NA	0	NA	unkonwn
A10198_k149_23177	taxid assigned	based on 1/1 ORFs	1;10239;2731341;2731360;2731618;2731619;28883;10699;1623305;2050979	1.00;1.00;1.00;1.00;1.00;1.00;1.00;1.00;1.00;1.00	Viruses: 1.00	Uroviricota: 1.00	Caudoviricetes: 1.00	Caudovirales: 1.00	Siphoviridae: 1.00	Skunavirus: 1.00	no support	420	1.44	0	NA	unkonwn
A10198_k149_23180	taxid assigned	based on 1/1 ORFs	1;10239;2731341;2731360;2731618;2731619;28883;10699	1.00;1.00;1.00;1.00;1.00;1.00;1.00;1.00	Viruses: 1.00	Uroviricota: 1.00	Caudoviricetes: 1.00	Caudovirales: 1.00	Siphoviridae: 1.00	no support	no support	332	1.09	0	NA	unkonwn
A10198_k149_23190	taxid assigned	based on 1/1 ORFs	1;10239;2731341;2731360;2731618;2731619;28883;10699;1623305	1.00;1.00;1.00;1.00;1.00;1.00;1.00;1.00;1.00	Viruses: 1.00	Uroviricota: 1.00	Caudoviricetes: 1.00	Caudovirales: 1.00	Siphoviridae: 1.00	Skunavirus: 1.00	no support	202	0.64	0	NA	unkonwn
A10198_k149_23200	taxid assigned	based on 1/1 ORFs	1;10239;2731341;2731360;2731618;2731619;28883;10699;1623305;2050979	1.00;1.00;1.00;1.00;1.00;1.00;1.00;1.00;1.00;1.00	Viruses: 1.00	Uroviricota: 1.00	Caudoviricetes: 1.00	Caudovirales: 1.00	Siphoviridae: 1.00	Skunavirus: 1.00	no support	290	0.68	0	NA	unkonwn
A10198_k149_23214	taxid assigned	based on 1/1 ORFs	1;10239;2731341;2731360;2731618;2731619;28883;10699;1623305;2050979	1.00;1.00;1.00;1.00;1.00;1.00;1.00;1.00;1.00;1.00	Viruses: 1.00	Uroviricota: 1.00	Caudoviricetes: 1.00	Caudovirales: 1.00	Siphoviridae: 1.00	Skunavirus: 1.00	no support	289	0.68	0	NA	unkonwn
A10198_k149_23223	taxid assigned	based on 1/1 ORFs	1;10239;2731341;2731360;2731618;2731619;28883;10699;1623305	1.00;1.00;1.00;1.00;1.00;1.00;1.00;1.00;1.00	Viruses: 1.00	Uroviricota: 1.00	Caudoviricetes: 1.00	Caudovirales: 1.00	Siphoviridae: 1.00	Skunavirus: 1.00	no support	347	0.81	0	NA	unkonwn
A10198_k149_23242	taxid assigned	based on 1/1 ORFs	1;10239;2731341;2731360;2731618;2731619;28883;10699;1623305;2050979;2029674	1.00;1.00;1.00;1.00;1.00;1.00;1.00;1.00;1.00;1.00;1.00	Viruses: 1.00	Uroviricota: 1.00	Caudoviricetes: 1.00	Caudovirales: 1.00	Siphoviridae: 1.00	Skunavirus: 1.00	Lactococcus phage 96401: 1.00	439	1.42	0	WP_159192278.1 integrase arm-type DNA-binding domain-containing protein, partial [Klebsiella pneumoniae]	temperate
A10198_k149_23245	taxid assigned	based on 1/1 ORFs	1;10239;2731341;2731360;2731618;2731619;28883;10699;1623305;2050979	1.00;1.00;1.00;1.00;1.00;1.00;1.00;1.00;1.00;1.00	Viruses: 1.00	Uroviricota: 1.00	Caudoviricetes: 1.00	Caudovirales: 1.00	Siphoviridae: 1.00	Skunavirus: 1.00	no support	202	0.61	0	NA	unkonwn
A10198_k149_23253	taxid assigned	based on 2/2 ORFs	1;10239;2731341;2731360;2731618;2731619;28883;10699;186532	1.00;0.56;0.56;0.56;0.56;0.56;0.56;0.56;0.56	Viruses: 0.56	Uroviricota: 0.56	Caudoviricetes: 0.56	Caudovirales: 0.56	Siphoviridae: 0.56	Ceduovirus: 0.56	no support	423	1.93	0	NA	unkonwn
A10198_k149_23310	taxid assigned	based on 1/1 ORFs	1;10239;2731341;2731360;2731618;2731619;28883;10699;1623305	1.00;1.00;1.00;1.00;1.00;1.00;1.00;1.00;1.00	Viruses: 1.00	Uroviricota: 1.00	Caudoviricetes: 1.00	Caudovirales: 1.00	Siphoviridae: 1.00	Skunavirus: 1.00	no support	531	1.24	0	NA	unkonwn
A10198_k149_23374	taxid assigned	based on 5/5 ORFs	1;10239;2731341;2731360;2731618;2731619;28883;10699;2169599;2169621	1.00;0.70;0.70;0.70;0.70;0.70;0.70;0.70;0.70;0.70	Viruses: 0.70	Uroviricota: 0.70	Caudoviricetes: 0.70	Caudovirales: 0.70	Siphoviridae: 0.70	Limdunavirus: 0.70	no support	5673	21.13	0	NA	unkonwn
A10198_k149_23408	taxid assigned	based on 2/2 ORFs	1;10239;2731341;2731360;2731618;2731619;28883;10699;1623305;2050979	1.00;0.59;0.59;0.59;0.59;0.59;0.59;0.59;0.59;0.59	Viruses: 0.59	Uroviricota: 0.59	Caudoviricetes: 0.59	Caudovirales: 0.59	Siphoviridae: 0.59	Skunavirus: 0.59	no support	442	1.44	0	NA	unkonwn
A10198_k149_23413	taxid assigned	based on 1/1 ORFs	1;10239;2731341;2731360;2731618;2731619;28883;10699;2169599;2169621	1.00;1.00;1.00;1.00;1.00;1.00;1.00;1.00;1.00;1.00	Viruses: 1.00	Uroviricota: 1.00	Caudoviricetes: 1.00	Caudovirales: 1.00	Siphoviridae: 1.00	Limdunavirus: 1.00	no support	376	NA	0	NA	unkonwn
A10198_k149_23437	taxid assigned	based on 1/1 ORFs	1;10239;2731341;2731360;2731618;2731619;28883;10699;1623305	1.00;1.00;1.00;1.00;1.00;1.00;1.00;1.00;1.00	Viruses: 1.00	Uroviricota: 1.00	Caudoviricetes: 1.00	Caudovirales: 1.00	Siphoviridae: 1.00	Skunavirus: 1.00	no support	291	0.89	0	NA	unkonwn
A10198_k149_23442	taxid assigned	based on 2/2 ORFs	1;10239;2731341;2731360;2731618;2731619;28883;10699;1623305;2050979	1.00;0.54;0.54;0.54;0.54;0.54;0.54;0.54;0.54;0.54	Viruses: 0.54	Uroviricota: 0.54	Caudoviricetes: 0.54	Caudovirales: 0.54	Siphoviridae: 0.54	Skunavirus: 0.54	no support	466	NA	0	NA	unkonwn
A10198_k149_23452	taxid assigned	based on 1/1 ORFs	1;10239;2731341;2731360;2731618;2731619;28883;10744;388452	1.00;1.00;1.00;1.00;1.00;1.00;1.00;1.00;1.00	Viruses: 1.00	Uroviricota: 1.00	Caudoviricetes: 1.00	Caudovirales: 1.00	Podoviridae: 1.00	NA	Lactococcus virus KSY1: 1.00	298	NA	0	NA	unkonwn
A10198_k149_23460	taxid assigned	based on 1/1 ORFs	1;10239;2731341;2731360;2731618;2731619;28883;10699;1623305;2050979	1.00;1.00;1.00;1.00;1.00;1.00;1.00;1.00;1.00;1.00	Viruses: 1.00	Uroviricota: 1.00	Caudoviricetes: 1.00	Caudovirales: 1.00	Siphoviridae: 1.00	Skunavirus: 1.00	no support	307	NA	0	NA	unkonwn
A10198_k149_23503	taxid assigned	based on 2/2 ORFs	1;10239;2731341;2731360;2731618;2731619;28883;10699;1623305;2050979;2777328	1.00;0.72;0.72;0.72;0.72;0.72;0.72;0.72;0.72;0.72;0.72	Viruses: 0.72	Uroviricota: 0.72	Caudoviricetes: 0.72	Caudovirales: 0.72	Siphoviridae: 0.72	Skunavirus: 0.72	Lactococcus phage GP13: 0.72	611	1.6	0	NA	unkonwn
A10198_k149_23513	taxid assigned	based on 3/3 ORFs	1;10239;2731341;2731360;2731618;2731619;28883;10699;1623305	1.00;0.72;0.72;0.72;0.72;0.72;0.72;0.72;0.72	Viruses: 0.72	Uroviricota: 0.72	Caudoviricetes: 0.72	Caudovirales: 0.72	Siphoviridae: 0.72	Skunavirus: 0.72	no support	471	1.42	0	NA	unkonwn
A10198_k149_23552	taxid assigned	based on 2/2 ORFs	1;10239;2731341;2731360;2731618;2731619;28883;10699;1623305	1.00;0.56;0.56;0.56;0.56;0.56;0.56;0.56;0.56	Viruses: 0.56	Uroviricota: 0.56	Caudoviricetes: 0.56	Caudovirales: 0.56	Siphoviridae: 0.56	Skunavirus: 0.56	no support	570	1.88	0	NA	unkonwn
A10198_k149_23556	taxid assigned	based on 2/2 ORFs	1;10239;2731341;2731360;2731618;2731619;28883;10699;1623305	1.00;0.51;0.51;0.51;0.51;0.51;0.51;0.51;0.51	Viruses: 0.51	Uroviricota: 0.51	Caudoviricetes: 0.51	Caudovirales: 0.51	Siphoviridae: 0.51	Skunavirus: 0.51	no support	293	NA	0	NA	unkonwn
A10198_k149_23661	taxid assigned	based on 2/2 ORFs	1;10239;2731341;2731360;2731618;2731619;28883;10699;1623305	1.00;0.65;0.65;0.65;0.65;0.65;0.65;0.65;0.65	Viruses: 0.65	Uroviricota: 0.65	Caudoviricetes: 0.65	Caudovirales: 0.65	Siphoviridae: 0.65	Skunavirus: 0.65	no support	583	1.91	0	NA	unkonwn
A10198_k149_23667	taxid assigned	based on 1/2 ORFs	1;10239;2731341;2731360;2731618;2731619;28883;10699;2169599;2169621	1.00;1.00;1.00;1.00;1.00;1.00;1.00;1.00;1.00;1.00	Viruses: 1.00	Uroviricota: 1.00	Caudoviricetes: 1.00	Caudovirales: 1.00	Siphoviridae: 1.00	Limdunavirus: 1.00	no support	332	NA	0	NA	unkonwn
A10198_k149_23768	taxid assigned	based on 1/1 ORFs	1;10239;2731341;2731360;2731618;2731619;28883;10699;1623305;2050979	1.00;1.00;1.00;1.00;1.00;1.00;1.00;1.00;1.00;1.00	Viruses: 1.00	Uroviricota: 1.00	Caudoviricetes: 1.00	Caudovirales: 1.00	Siphoviridae: 1.00	Skunavirus: 1.00	no support	519	1.12	0	NA	unkonwn
A10198_k149_23771	taxid assigned	based on 2/2 ORFs	1;10239;2731341;2731360;2731618;2731619;28883;10699;2169599;2169622	1.00;1.00;1.00;1.00;1.00;1.00;1.00;1.00;1.00;1.00	Viruses: 1.00	Uroviricota: 1.00	Caudoviricetes: 1.00	Caudovirales: 1.00	Siphoviridae: 1.00	Unaquatrovirus: 1.00	no support	455	NA	0	VTU50347.1 Integrase family protein [Lactobacillus casei W56] [Lacticaseibacillus rhamnosus]	temperate
A10198_k149_23776	taxid assigned	based on 2/2 ORFs	1;10239;2731341;2731360;2731618;2731619;28883;10699;2169599;2169621	1.00;1.00;1.00;1.00;1.00;1.00;1.00;1.00;1.00;1.00	Viruses: 1.00	Uroviricota: 1.00	Caudoviricetes: 1.00	Caudovirales: 1.00	Siphoviridae: 1.00	Limdunavirus: 1.00	no support	775	2.89	0	NA	unkonwn
A10198_k149_23908	taxid assigned	based on 1/1 ORFs	1;10239;2731341;2731360;2731618;2731619;28883;10699;2169599;2169621	1.00;1.00;1.00;1.00;1.00;1.00;1.00;1.00;1.00;1.00	Viruses: 1.00	Uroviricota: 1.00	Caudoviricetes: 1.00	Caudovirales: 1.00	Siphoviridae: 1.00	Limdunavirus: 1.00	no support	517	NA	0	NA	unkonwn
A10198_k149_23920	taxid assigned	based on 1/1 ORFs	1;10239;2731341;2731360;2731618;2731619;28883;10699;2169599;2169621	1.00;1.00;1.00;1.00;1.00;1.00;1.00;1.00;1.00;1.00	Viruses: 1.00	Uroviricota: 1.00	Caudoviricetes: 1.00	Caudovirales: 1.00	Siphoviridae: 1.00	Limdunavirus: 1.00	no support	287	NA	0	NA	unkonwn
A10198_k149_2403	taxid assigned	based on 1/1 ORFs	1;10239;2731341;2731360;2731618;2731619;28883;10699;1623305;2050979	1.00;1.00;1.00;1.00;1.00;1.00;1.00;1.00;1.00;1.00	Viruses: 1.00	Uroviricota: 1.00	Caudoviricetes: 1.00	Caudovirales: 1.00	Siphoviridae: 1.00	Skunavirus: 1.00	no support	594	NA	0	NA	unkonwn
A10198_k149_24045	taxid assigned	based on 1/1 ORFs	1;10239;2731341;2731360;2731618;2731619;28883;10699;1623305;2050979	1.00;1.00;1.00;1.00;1.00;1.00;1.00;1.00;1.00;1.00	Viruses: 1.00	Uroviricota: 1.00	Caudoviricetes: 1.00	Caudovirales: 1.00	Siphoviridae: 1.00	Skunavirus: 1.00	no support	277	0.95	0	NA	unkonwn
A10198_k149_24063	taxid assigned	based on 1/1 ORFs	1;10239;2731341;2731360;2731618;2731619;28883;10699	1.00;1.00;1.00;1.00;1.00;1.00;1.00;1.00	Viruses: 1.00	Uroviricota: 1.00	Caudoviricetes: 1.00	Caudovirales: 1.00	Siphoviridae: 1.00	no support	no support	269	NA	0	NA	unkonwn
A10198_k149_24104	taxid assigned	based on 1/1 ORFs	1;10239;2731341;2731360;2731618;2731619;28883;10699;186532;329156	1.00;1.00;1.00;1.00;1.00;1.00;1.00;1.00;1.00;1.00	Viruses: 1.00	Uroviricota: 1.00	Caudoviricetes: 1.00	Caudovirales: 1.00	Siphoviridae: 1.00	Ceduovirus: 1.00	no support	642	2.91	0	NA	unkonwn
A10198_k149_24129	taxid assigned	based on 1/1 ORFs	1;10239;2731341;2731360;2731618;2731619;28883;10699	1.00;1.00;1.00;1.00;1.00;1.00;1.00;1.00	Viruses: 1.00	Uroviricota: 1.00	Caudoviricetes: 1.00	Caudovirales: 1.00	Siphoviridae: 1.00	no support	no support	484	1.59	0	NA	unkonwn
A10198_k149_24136	taxid assigned	based on 1/1 ORFs	1;10239;2731341;2731360;2731618;2731619;28883;10699;1623305;2050979	1.00;1.00;1.00;1.00;1.00;1.00;1.00;1.00;1.00;1.00	Viruses: 1.00	Uroviricota: 1.00	Caudoviricetes: 1.00	Caudovirales: 1.00	Siphoviridae: 1.00	Skunavirus: 1.00	no support	243	0.28	0	NA	unkonwn
A10198_k149_24160	taxid assigned	based on 1/1 ORFs	1;10239;2731341;2731360;2731618;2731619;28883;10699;1623305;2050979	1.00;1.00;1.00;1.00;1.00;1.00;1.00;1.00;1.00;1.00	Viruses: 1.00	Uroviricota: 1.00	Caudoviricetes: 1.00	Caudovirales: 1.00	Siphoviridae: 1.00	Skunavirus: 1.00	no support	243	0.82	0	NA	unkonwn
A10198_k149_2417	taxid assigned	based on 1/1 ORFs	1;10239;2731341;2731360;2731618;2731619;28883;10699;1623305;2050979	1.00;1.00;1.00;1.00;1.00;1.00;1.00;1.00;1.00;1.00	Viruses: 1.00	Uroviricota: 1.00	Caudoviricetes: 1.00	Caudovirales: 1.00	Siphoviridae: 1.00	Skunavirus: 1.00	no support	375	NA	0	NA	unkonwn
A10198_k149_24176	taxid assigned	based on 2/2 ORFs	1;10239;2731341;2731360;2731618;2731619;28883;10699;1623305;2050979	1.00;1.00;1.00;1.00;1.00;1.00;1.00;1.00;1.00;0.58	Viruses: 1.00	Uroviricota: 1.00	Caudoviricetes: 1.00	Caudovirales: 1.00	Siphoviridae: 1.00	Skunavirus: 1.00	no support	1805	5.89	0	NA	unkonwn
A10198_k149_24183	taxid assigned	based on 1/1 ORFs	1;10239;2731341;2731360;2731618;2731619;28883;10744;388452	1.00;1.00;1.00;1.00;1.00;1.00;1.00;1.00;1.00	Viruses: 1.00	Uroviricota: 1.00	Caudoviricetes: 1.00	Caudovirales: 1.00	Podoviridae: 1.00	NA	Lactococcus virus KSY1: 1.00	290	NA	0	NA	unkonwn
A10198_k149_24308	taxid assigned	based on 2/2 ORFs	1;10239;2731341;2731360;2731618;2731619;28883;10699;1623305;2050979	1.00;0.79;0.79;0.79;0.79;0.79;0.79;0.79;0.79;0.79	Viruses: 0.79	Uroviricota: 0.79	Caudoviricetes: 0.79	Caudovirales: 0.79	Siphoviridae: 0.79	Skunavirus: 0.79	no support	783	1.18	0	NA	unkonwn
A10198_k149_24327	taxid assigned	based on 1/1 ORFs	1;10239;2731341;2731360;2731618;2731619;28883;10699;1623305;2050979	1.00;1.00;1.00;1.00;1.00;1.00;1.00;1.00;1.00;1.00	Viruses: 1.00	Uroviricota: 1.00	Caudoviricetes: 1.00	Caudovirales: 1.00	Siphoviridae: 1.00	Skunavirus: 1.00	no support	421	NA	0	NA	unkonwn
A10198_k149_24333	taxid assigned	based on 1/1 ORFs	1;10239;2731341;2731360;2731618;2731619;28883;10699;1623305;2050979	1.00;1.00;1.00;1.00;1.00;1.00;1.00;1.00;1.00;1.00	Viruses: 1.00	Uroviricota: 1.00	Caudoviricetes: 1.00	Caudovirales: 1.00	Siphoviridae: 1.00	Skunavirus: 1.00	no support	286	NA	0	NA	unkonwn
A10198_k149_24404	taxid assigned	based on 1/2 ORFs	1;10239;2731341;2731360;2731618;2731619;28883;10699;1623305;2050979	1.00;1.00;1.00;1.00;1.00;1.00;1.00;1.00;1.00;1.00	Viruses: 1.00	Uroviricota: 1.00	Caudoviricetes: 1.00	Caudovirales: 1.00	Siphoviridae: 1.00	Skunavirus: 1.00	no support	347	1.03	0	NA	unkonwn
A10198_k149_24487	taxid assigned	based on 1/1 ORFs	1;10239;2731341;2731360;2731618;2731619;28883;10699;1623305;2050979	1.00;1.00;1.00;1.00;1.00;1.00;1.00;1.00;1.00;1.00	Viruses: 1.00	Uroviricota: 1.00	Caudoviricetes: 1.00	Caudovirales: 1.00	Siphoviridae: 1.00	Skunavirus: 1.00	no support	293	0.9	0	NA	unkonwn
A10198_k149_2450	taxid assigned	based on 1/1 ORFs	1;10239;2731341;2731360;2731618;2731619;28883;10699	1.00;1.00;1.00;1.00;1.00;1.00;1.00;1.00	Viruses: 1.00	Uroviricota: 1.00	Caudoviricetes: 1.00	Caudovirales: 1.00	Siphoviridae: 1.00	no support	no support	495	1.53	0	NA	unkonwn
A10198_k149_24533	taxid assigned	based on 1/1 ORFs	1;10239;2731341;2731360;2731618;2731619;28883;10699;1623305;2050979;2027272	1.00;1.00;1.00;1.00;1.00;1.00;1.00;1.00;1.00;1.00;1.00	Viruses: 1.00	Uroviricota: 1.00	Caudoviricetes: 1.00	Caudovirales: 1.00	Siphoviridae: 1.00	Skunavirus: 1.00	Lactococcus phage LP0903: 1.00	774	2.48	0	NA	unkonwn
A10198_k149_24534	taxid assigned	based on 2/2 ORFs	1;10239;2731341;2731360;2731618;2731619;28883;10699;1623305;2050979	1.00;0.75;0.75;0.75;0.75;0.75;0.75;0.75;0.75;0.75	Viruses: 0.75	Uroviricota: 0.75	Caudoviricetes: 0.75	Caudovirales: 0.75	Siphoviridae: 0.75	Skunavirus: 0.75	no support	580	1.87	0	NA	unkonwn
A10198_k149_24557	taxid assigned	based on 1/1 ORFs	1;10239;2731341;2731360;2731618;2731619;28883;10699;1623305;2050979	1.00;1.00;1.00;1.00;1.00;1.00;1.00;1.00;1.00;1.00	Viruses: 1.00	Uroviricota: 1.00	Caudoviricetes: 1.00	Caudovirales: 1.00	Siphoviridae: 1.00	Skunavirus: 1.00	no support	292	0.98	0	NA	unkonwn
A10198_k149_24564	taxid assigned	based on 1/1 ORFs	1;10239;2731341;2731360;2731618;2731619;28883;10699;1623305	1.00;1.00;1.00;1.00;1.00;1.00;1.00;1.00;1.00	Viruses: 1.00	Uroviricota: 1.00	Caudoviricetes: 1.00	Caudovirales: 1.00	Siphoviridae: 1.00	Skunavirus: 1.00	no support	220	0.73	0	NA	unkonwn
A10198_k149_24604	taxid assigned	based on 1/1 ORFs	1;10239;2731341;2731360;2731618;2731619;28883;10699;1623305;2050979	1.00;1.00;1.00;1.00;1.00;1.00;1.00;1.00;1.00;1.00	Viruses: 1.00	Uroviricota: 1.00	Caudoviricetes: 1.00	Caudovirales: 1.00	Siphoviridae: 1.00	Skunavirus: 1.00	no support	246	0.58	0	NA	unkonwn
A10198_k149_24630	taxid assigned	based on 1/1 ORFs	1;10239;2731341;2731360;2731618;2731619;28883;10699;2169599;2169621	1.00;1.00;1.00;1.00;1.00;1.00;1.00;1.00;1.00;1.00	Viruses: 1.00	Uroviricota: 1.00	Caudoviricetes: 1.00	Caudovirales: 1.00	Siphoviridae: 1.00	Limdunavirus: 1.00	no support	334	NA	0	NA	unkonwn
A10198_k149_2468	taxid assigned	based on 1/1 ORFs	1;10239;2731341;2731360;2731618;2731619;28883;10699	1.00;1.00;1.00;1.00;1.00;1.00;1.00;1.00	Viruses: 1.00	Uroviricota: 1.00	Caudoviricetes: 1.00	Caudovirales: 1.00	Siphoviridae: 1.00	no support	no support	353	0.2	0	NA	unkonwn
A10198_k149_24701	taxid assigned	based on 1/1 ORFs	1;10239;2731341;2731360;2731618;2731619;28883;10699;1623305	1.00;1.00;1.00;1.00;1.00;1.00;1.00;1.00;1.00	Viruses: 1.00	Uroviricota: 1.00	Caudoviricetes: 1.00	Caudovirales: 1.00	Siphoviridae: 1.00	Skunavirus: 1.00	no support	508	1.56	0	NA	unkonwn
A10198_k149_24739	taxid assigned	based on 1/1 ORFs	1;10239;2731341;2731360;2731618;2731619;28883;10699;2169599;2169621	1.00;1.00;1.00;1.00;1.00;1.00;1.00;1.00;1.00;1.00	Viruses: 1.00	Uroviricota: 1.00	Caudoviricetes: 1.00	Caudovirales: 1.00	Siphoviridae: 1.00	Limdunavirus: 1.00	no support	209	NA	0	NA	unkonwn
A10198_k149_24817	taxid assigned	based on 1/1 ORFs	1;10239;2731341;2731360;2731618;2731619;28883;10699;1623305;2050979	1.00;1.00;1.00;1.00;1.00;1.00;1.00;1.00;1.00;1.00	Viruses: 1.00	Uroviricota: 1.00	Caudoviricetes: 1.00	Caudovirales: 1.00	Siphoviridae: 1.00	Skunavirus: 1.00	no support	432	1.01	0	NA	unkonwn
A10198_k149_24832	taxid assigned	based on 1/1 ORFs	1;10239;2731341;2731360;2731618;2731619;28883;10699;1623305;2050979	1.00;1.00;1.00;1.00;1.00;1.00;1.00;1.00;1.00;1.00	Viruses: 1.00	Uroviricota: 1.00	Caudoviricetes: 1.00	Caudovirales: 1.00	Siphoviridae: 1.00	Skunavirus: 1.00	no support	302	0.93	0	NA	unkonwn
A10198_k149_24840	taxid assigned	based on 1/1 ORFs	1;10239;2731341;2731360;2731618;2731619;28883;10699;2169599;2169621	1.00;1.00;1.00;1.00;1.00;1.00;1.00;1.00;1.00;1.00	Viruses: 1.00	Uroviricota: 1.00	Caudoviricetes: 1.00	Caudovirales: 1.00	Siphoviridae: 1.00	Limdunavirus: 1.00	no support	266	0.99	0	NA	unkonwn
A10198_k149_24934	taxid assigned	based on 1/1 ORFs	1;10239;2731341;2731360;2731618;2731619;28883;10699;1623305;2050979	1.00;1.00;1.00;1.00;1.00;1.00;1.00;1.00;1.00;1.00	Viruses: 1.00	Uroviricota: 1.00	Caudoviricetes: 1.00	Caudovirales: 1.00	Siphoviridae: 1.00	Skunavirus: 1.00	no support	416	1.19	0	NA	unkonwn
A10198_k149_24964	taxid assigned	based on 2/2 ORFs	1;10239;2731341;2731360;2731618;2731619;28883;10699	1.00;1.00;1.00;1.00;1.00;1.00;1.00;1.00	Viruses: 1.00	Uroviricota: 1.00	Caudoviricetes: 1.00	Caudovirales: 1.00	Siphoviridae: 1.00	no support	no support	426	1.4	0	NA	unkonwn
A10198_k149_25006	taxid assigned	based on 3/3 ORFs	1;10239;2731341;2731360;2731618;2731619;28883;10699;1623305;2050979	1.00;1.00;1.00;1.00;1.00;1.00;1.00;1.00;1.00;1.00	Viruses: 1.00	Uroviricota: 1.00	Caudoviricetes: 1.00	Caudovirales: 1.00	Siphoviridae: 1.00	Skunavirus: 1.00	no support	1339	4.33	0	NA	unkonwn
A10198_k149_25039	taxid assigned	based on 1/1 ORFs	1;10239;2731341;2731360;2731618;2731619;28883;10699;1623305	1.00;1.00;1.00;1.00;1.00;1.00;1.00;1.00;1.00	Viruses: 1.00	Uroviricota: 1.00	Caudoviricetes: 1.00	Caudovirales: 1.00	Siphoviridae: 1.00	Skunavirus: 1.00	no support	434	NA	0	NA	unkonwn
A10198_k149_25231	taxid assigned	based on 1/2 ORFs	1;10239;2731341;2731360;2731618;2731619;28883;10699;1623305;2050979	1.00;1.00;1.00;1.00;1.00;1.00;1.00;1.00;1.00;1.00	Viruses: 1.00	Uroviricota: 1.00	Caudoviricetes: 1.00	Caudovirales: 1.00	Siphoviridae: 1.00	Skunavirus: 1.00	no support	980	2.29	0	NA	unkonwn
A10198_k149_25285	taxid assigned	based on 1/1 ORFs	1;10239;2731341;2731360;2731618;2731619;28883;10699;1623305;2050979	1.00;1.00;1.00;1.00;1.00;1.00;1.00;1.00;1.00;1.00	Viruses: 1.00	Uroviricota: 1.00	Caudoviricetes: 1.00	Caudovirales: 1.00	Siphoviridae: 1.00	Skunavirus: 1.00	no support	496	1.67	0	NA	unkonwn
A10198_k149_25315	taxid assigned	based on 1/1 ORFs	1;10239;2731341;2731360;2731618;2731619;28883;10699;1623305;2050979	1.00;1.00;1.00;1.00;1.00;1.00;1.00;1.00;1.00;1.00	Viruses: 1.00	Uroviricota: 1.00	Caudoviricetes: 1.00	Caudovirales: 1.00	Siphoviridae: 1.00	Skunavirus: 1.00	no support	520	NA	0	NA	unkonwn
A10198_k149_25323	taxid assigned	based on 5/5 ORFs	1;10239;2731341;2731360;2731618;2731619;28883;10699;1623305;2050979	1.00;0.55;0.55;0.55;0.55;0.55;0.55;0.55;0.55;0.55	Viruses: 0.55	Uroviricota: 0.55	Caudoviricetes: 0.55	Caudovirales: 0.55	Siphoviridae: 0.55	Skunavirus: 0.55	no support	1619	5.32	0	NA	unkonwn
A10198_k149_25351	taxid assigned	based on 2/2 ORFs	1;10239;2731341;2731360;2731618;2731619;28883;10699;1623305	1.00;0.71;0.71;0.71;0.71;0.71;0.71;0.71;0.71	Viruses: 0.71	Uroviricota: 0.71	Caudoviricetes: 0.71	Caudovirales: 0.71	Siphoviridae: 0.71	Skunavirus: 0.71	no support	748	2.16	0	NA	unkonwn
A10198_k149_25369	taxid assigned	based on 1/1 ORFs	1;10239;2731341;2731360;2731618;2731619;28883;10699;1623305	1.00;1.00;1.00;1.00;1.00;1.00;1.00;1.00;1.00	Viruses: 1.00	Uroviricota: 1.00	Caudoviricetes: 1.00	Caudovirales: 1.00	Siphoviridae: 1.00	Skunavirus: 1.00	no support	291	NA	0	NA	unkonwn
A10198_k149_25397	taxid assigned	based on 1/1 ORFs	1;10239;2731341;2731360;2731618;2731619;28883;10699;1623305;2050979	1.00;1.00;1.00;1.00;1.00;1.00;1.00;1.00;1.00;1.00	Viruses: 1.00	Uroviricota: 1.00	Caudoviricetes: 1.00	Caudovirales: 1.00	Siphoviridae: 1.00	Skunavirus: 1.00	no support	244	0.83	0	NA	unkonwn
A10198_k149_25413	taxid assigned	based on 2/2 ORFs	1;10239;2731341;2731360;2731618;2731619;28883;10699;1623305	1.00;1.00;1.00;1.00;1.00;1.00;1.00;1.00;1.00	Viruses: 1.00	Uroviricota: 1.00	Caudoviricetes: 1.00	Caudovirales: 1.00	Siphoviridae: 1.00	Skunavirus: 1.00	no support	419	1.36	0	NA	unkonwn
A10198_k149_25483	taxid assigned	based on 1/1 ORFs	1;10239;2731341;2731360;2731618;2731619;28883;10699;1623305;2050979	1.00;1.00;1.00;1.00;1.00;1.00;1.00;1.00;1.00;1.00	Viruses: 1.00	Uroviricota: 1.00	Caudoviricetes: 1.00	Caudovirales: 1.00	Siphoviridae: 1.00	Skunavirus: 1.00	no support	295	0.99	0	NA	unkonwn
A10198_k149_25498	taxid assigned	based on 1/1 ORFs	1;10239;2731341;2731360;2731618;2731619;28883;10699;1623305;2050979	1.00;1.00;1.00;1.00;1.00;1.00;1.00;1.00;1.00;1.00	Viruses: 1.00	Uroviricota: 1.00	Caudoviricetes: 1.00	Caudovirales: 1.00	Siphoviridae: 1.00	Skunavirus: 1.00	no support	287	NA	0	NA	unkonwn
A10198_k149_25522	taxid assigned	based on 2/2 ORFs	1;10239;2731341;2731360;2731618;2731619;28883;10699;1623305	1.00;0.51;0.51;0.51;0.51;0.51;0.51;0.51;0.51	Viruses: 0.51	Uroviricota: 0.51	Caudoviricetes: 0.51	Caudovirales: 0.51	Siphoviridae: 0.51	Skunavirus: 0.51	no support	292	NA	0	NA	unkonwn
A10198_k149_25564	taxid assigned	based on 2/2 ORFs	1;10239;2731341;2731360;2731618;2731619;28883;10699;1623305;2050979	1.00;1.00;1.00;1.00;1.00;1.00;1.00;1.00;1.00;1.00	Viruses: 1.00	Uroviricota: 1.00	Caudoviricetes: 1.00	Caudovirales: 1.00	Siphoviridae: 1.00	Skunavirus: 1.00	no support	619	1.9	0	NA	unkonwn
A10198_k149_25590	taxid assigned	based on 1/1 ORFs	1;10239;2731341;2731360;2731618;2731619;28883;10699;1623305	1.00;1.00;1.00;1.00;1.00;1.00;1.00;1.00;1.00	Viruses: 1.00	Uroviricota: 1.00	Caudoviricetes: 1.00	Caudovirales: 1.00	Siphoviridae: 1.00	Skunavirus: 1.00	no support	273	NA	0	NA	unkonwn
A10198_k149_25597	taxid assigned	based on 4/4 ORFs	1;10239;2731341;2731360;2731618;2731619;28883;10699;1623305	1.00;0.53;0.53;0.53;0.53;0.53;0.53;0.53;0.53	Viruses: 0.53	Uroviricota: 0.53	Caudoviricetes: 0.53	Caudovirales: 0.53	Siphoviridae: 0.53	Skunavirus: 0.53	no support	1092	3.59	0	NA	unkonwn
A10198_k149_25599	taxid assigned	based on 1/1 ORFs	1;10239;2731341;2731360;2731618;2731619;28883;10699;1623305;2050979	1.00;1.00;1.00;1.00;1.00;1.00;1.00;1.00;1.00;1.00	Viruses: 1.00	Uroviricota: 1.00	Caudoviricetes: 1.00	Caudovirales: 1.00	Siphoviridae: 1.00	Skunavirus: 1.00	no support	409	1.41	0	NA	unkonwn
A10198_k149_256	taxid assigned	based on 1/1 ORFs	1;10239;2731341;2731360;2731618;2731619;28883;10699;1623305	1.00;1.00;1.00;1.00;1.00;1.00;1.00;1.00;1.00	Viruses: 1.00	Uroviricota: 1.00	Caudoviricetes: 1.00	Caudovirales: 1.00	Siphoviridae: 1.00	Skunavirus: 1.00	no support	425	1.39	0	NA	unkonwn
A10198_k149_25611	taxid assigned	based on 1/1 ORFs	1;10239;2731341;2731360;2731618;2731619;28883;10699;1623305	1.00;1.00;1.00;1.00;1.00;1.00;1.00;1.00;1.00	Viruses: 1.00	Uroviricota: 1.00	Caudoviricetes: 1.00	Caudovirales: 1.00	Siphoviridae: 1.00	Skunavirus: 1.00	no support	650	1.52	0	NA	unkonwn
A10198_k149_25662	taxid assigned	based on 1/1 ORFs	1;10239;2731341;2731360;2731618;2731619;28883;10699;1623305	1.00;1.00;1.00;1.00;1.00;1.00;1.00;1.00;1.00	Viruses: 1.00	Uroviricota: 1.00	Caudoviricetes: 1.00	Caudovirales: 1.00	Siphoviridae: 1.00	Skunavirus: 1.00	no support	416	NA	0	NA	unkonwn
A10198_k149_25670	taxid assigned	based on 1/1 ORFs	1;10239;2731341;2731360;2731618;2731619;28883;10699;1623305	1.00;1.00;1.00;1.00;1.00;1.00;1.00;1.00;1.00	Viruses: 1.00	Uroviricota: 1.00	Caudoviricetes: 1.00	Caudovirales: 1.00	Siphoviridae: 1.00	Skunavirus: 1.00	no support	264	NA	0	NA	unkonwn
A10198_k149_25728	taxid assigned	based on 1/1 ORFs	1;10239;2731341;2731360;2731618;2731619;28883;10699;1623304;2231643	1.00;1.00;1.00;1.00;1.00;1.00;1.00;1.00;1.00;1.00	Viruses: 1.00	Uroviricota: 1.00	Caudoviricetes: 1.00	Caudovirales: 1.00	Siphoviridae: 1.00	Moineauvirus: 1.00	no support	325	NA	0	NA	unkonwn
A10198_k149_25734	taxid assigned	based on 6/6 ORFs	1;10239;2731341;2731360;2731618;2731619;28883;10699;2169599;2169621	1.00;1.00;1.00;1.00;1.00;1.00;1.00;1.00;1.00;1.00	Viruses: 1.00	Uroviricota: 1.00	Caudoviricetes: 1.00	Caudovirales: 1.00	Siphoviridae: 1.00	Limdunavirus: 1.00	no support	1517	5.65	0	NA	unkonwn
A10198_k149_25742	taxid assigned	based on 1/1 ORFs	1;10239;2731341;2731360;2731618;2731619;28883;10699	1.00;1.00;1.00;1.00;1.00;1.00;1.00;1.00	Viruses: 1.00	Uroviricota: 1.00	Caudoviricetes: 1.00	Caudovirales: 1.00	Siphoviridae: 1.00	no support	no support	317	NA	0	NA	unkonwn
A10198_k149_2575	taxid assigned	based on 1/1 ORFs	1;10239;2731341;2731360;2731618;2731619;28883;10699;1623305;2050979;1874590	1.00;1.00;1.00;1.00;1.00;1.00;1.00;1.00;1.00;1.00;1.00	Viruses: 1.00	Uroviricota: 1.00	Caudoviricetes: 1.00	Caudovirales: 1.00	Siphoviridae: 1.00	Skunavirus: 1.00	Lactococcus phage 4R15L: 1.00	437	NA	0	NA	unkonwn
A10198_k149_25789	taxid assigned	based on 2/2 ORFs	1;10239;2731341;2731360;2731618;2731619;28883;10699;186532	1.00;1.00;1.00;1.00;1.00;1.00;1.00;1.00;1.00	Viruses: 1.00	Uroviricota: 1.00	Caudoviricetes: 1.00	Caudovirales: 1.00	Siphoviridae: 1.00	Ceduovirus: 1.00	no support	2355	10.77	0	NA	unkonwn
A10198_k149_25981	taxid assigned	based on 2/2 ORFs	1;10239;2731341;2731360;2731618;2731619;28883;10699;1623305;2050979	1.00;0.77;0.77;0.77;0.77;0.77;0.77;0.77;0.77;0.77	Viruses: 0.77	Uroviricota: 0.77	Caudoviricetes: 0.77	Caudovirales: 0.77	Siphoviridae: 0.77	Skunavirus: 0.77	no support	2298	7.58	0	NA	unkonwn
A10198_k149_25986	taxid assigned	based on 1/1 ORFs	1;10239;2731341;2731360;2731618;2731619;28883;10699;1623305;2050979	1.00;1.00;1.00;1.00;1.00;1.00;1.00;1.00;1.00;1.00	Viruses: 1.00	Uroviricota: 1.00	Caudoviricetes: 1.00	Caudovirales: 1.00	Siphoviridae: 1.00	Skunavirus: 1.00	no support	243	NA	0	NA	unkonwn
A10198_k149_25987	taxid assigned	based on 1/1 ORFs	1;10239;2731341;2731360;2731618;2731619;28883;10699;1623305	1.00;1.00;1.00;1.00;1.00;1.00;1.00;1.00;1.00	Viruses: 1.00	Uroviricota: 1.00	Caudoviricetes: 1.00	Caudovirales: 1.00	Siphoviridae: 1.00	Skunavirus: 1.00	no support	984	2.3	0	NA	unkonwn
A10198_k149_26013	taxid assigned	based on 2/2 ORFs	1;10239;2731341;2731360;2731618;2731619;28883;10699;2169599;2169621	1.00;1.00;1.00;1.00;1.00;1.00;1.00;1.00;1.00;1.00	Viruses: 1.00	Uroviricota: 1.00	Caudoviricetes: 1.00	Caudovirales: 1.00	Siphoviridae: 1.00	Limdunavirus: 1.00	no support	441	NA	0	NA	unkonwn
A10198_k149_26084	taxid assigned	based on 1/1 ORFs	1;10239;2731341;2731360;2731618;2731619;28883;10699	1.00;1.00;1.00;1.00;1.00;1.00;1.00;1.00	Viruses: 1.00	Uroviricota: 1.00	Caudoviricetes: 1.00	Caudovirales: 1.00	Siphoviridae: 1.00	no support	no support	764	2.06	0	NA	unkonwn
A10198_k149_26119	taxid assigned	based on 1/1 ORFs	1;10239;2731341;2731360;2731618;2731619;28883;10699;1623305	1.00;1.00;1.00;1.00;1.00;1.00;1.00;1.00;1.00	Viruses: 1.00	Uroviricota: 1.00	Caudoviricetes: 1.00	Caudovirales: 1.00	Siphoviridae: 1.00	Skunavirus: 1.00	no support	212	0.79	0	NA	unkonwn
A10198_k149_26148	taxid assigned	based on 2/2 ORFs	1;10239;2731341;2731360;2731618;2731619;28883;10699;1623305;2050979	1.00;0.51;0.51;0.51;0.51;0.51;0.51;0.51;0.51;0.51	Viruses: 0.51	Uroviricota: 0.51	Caudoviricetes: 0.51	Caudovirales: 0.51	Siphoviridae: 0.51	Skunavirus: 0.51	no support	246	NA	0	NA	unkonwn
A10198_k149_26201	taxid assigned	based on 1/1 ORFs	1;10239;2731341;2731360;2731618;2731619;28883;10699;1623305	1.00;1.00;1.00;1.00;1.00;1.00;1.00;1.00;1.00	Viruses: 1.00	Uroviricota: 1.00	Caudoviricetes: 1.00	Caudovirales: 1.00	Siphoviridae: 1.00	Skunavirus: 1.00	no support	287	0.88	0	NA	unkonwn
A10198_k149_26226	taxid assigned	based on 2/2 ORFs	1;10239;2731341;2731360;2731618;2731619;28883;10699;1623305;2050979	1.00;0.68;0.68;0.68;0.68;0.68;0.68;0.68;0.68;0.68	Viruses: 0.68	Uroviricota: 0.68	Caudoviricetes: 0.68	Caudovirales: 0.68	Siphoviridae: 0.68	Skunavirus: 0.68	no support	567	1.93	0	NA	unkonwn
A10198_k149_26304	taxid assigned	based on 2/2 ORFs	1;10239;2731341;2731360;2731618;2731619;28883;10699;2169599;2169621	1.00;1.00;1.00;1.00;1.00;1.00;1.00;1.00;1.00;1.00	Viruses: 1.00	Uroviricota: 1.00	Caudoviricetes: 1.00	Caudovirales: 1.00	Siphoviridae: 1.00	Limdunavirus: 1.00	no support	723	2.69	0	NA	unkonwn
A10198_k149_26359	taxid assigned	based on 1/1 ORFs	1;10239;2731341;2731360;2731618;2731619;28883;10699;1623305	1.00;1.00;1.00;1.00;1.00;1.00;1.00;1.00;1.00	Viruses: 1.00	Uroviricota: 1.00	Caudoviricetes: 1.00	Caudovirales: 1.00	Siphoviridae: 1.00	Skunavirus: 1.00	no support	227	0.78	0	NA	unkonwn
A10198_k149_26428	taxid assigned	based on 1/1 ORFs	1;10239;2731341;2731360;2731618;2731619;28883;10699;1623305;2050979	1.00;1.00;1.00;1.00;1.00;1.00;1.00;1.00;1.00;1.00	Viruses: 1.00	Uroviricota: 1.00	Caudoviricetes: 1.00	Caudovirales: 1.00	Siphoviridae: 1.00	Skunavirus: 1.00	no support	414	0.97	0	NA	unkonwn
A10198_k149_265	taxid assigned	based on 2/2 ORFs	1;10239;2731341;2731360;2731618;2731619;28883;10699;1623305	1.00;0.56;0.56;0.56;0.56;0.56;0.56;0.56;0.56	Viruses: 0.56	Uroviricota: 0.56	Caudoviricetes: 0.56	Caudovirales: 0.56	Siphoviridae: 0.56	Skunavirus: 0.56	no support	290	0.68	0	NA	unkonwn
A10198_k149_26548	taxid assigned	based on 2/2 ORFs	1;10239;2731341;2731360;2731618;2731619;28883;10699;2169599;2169621	1.00;1.00;1.00;1.00;1.00;1.00;1.00;1.00;1.00;1.00	Viruses: 1.00	Uroviricota: 1.00	Caudoviricetes: 1.00	Caudovirales: 1.00	Siphoviridae: 1.00	Limdunavirus: 1.00	no support	824	2.88	0	NA	unkonwn
A10198_k149_26586	taxid assigned	based on 2/2 ORFs	1;10239;2731341;2731360;2731618;2731619;28883;10699;1623305;2050979;2029672	1.00;0.56;0.56;0.56;0.56;0.56;0.56;0.56;0.56;0.56;0.56	Viruses: 0.56	Uroviricota: 0.56	Caudoviricetes: 0.56	Caudovirales: 0.56	Siphoviridae: 0.56	Skunavirus: 0.56	Lactococcus phage 79201: 0.56	468	1.54	0	NA	unkonwn
A10198_k149_2659	taxid assigned	based on 1/1 ORFs	1;10239;2731341;2731360;2731618;2731619;28883;10699;1623305	1.00;1.00;1.00;1.00;1.00;1.00;1.00;1.00;1.00	Viruses: 1.00	Uroviricota: 1.00	Caudoviricetes: 1.00	Caudovirales: 1.00	Siphoviridae: 1.00	Skunavirus: 1.00	no support	224	0.52	0	NA	unkonwn
A10198_k149_26672	taxid assigned	based on 1/1 ORFs	1;10239;2731341;2731360;2731618;2731619;28883;10699;1623305	1.00;1.00;1.00;1.00;1.00;1.00;1.00;1.00;1.00	Viruses: 1.00	Uroviricota: 1.00	Caudoviricetes: 1.00	Caudovirales: 1.00	Siphoviridae: 1.00	Skunavirus: 1.00	no support	228	0.53	0	NA	unkonwn
A10198_k149_26677	taxid assigned	based on 2/2 ORFs	1;10239;2731341;2731360;2731618;2731619;28883;10699;1623305;2050979	1.00;0.58;0.58;0.58;0.58;0.58;0.58;0.58;0.58;0.58	Viruses: 0.58	Uroviricota: 0.58	Caudoviricetes: 0.58	Caudovirales: 0.58	Siphoviridae: 0.58	Skunavirus: 0.58	no support	466	1.54	0	NA	unkonwn
A10198_k149_26717	taxid assigned	based on 2/2 ORFs	1;10239;2731341;2731360;2731618;2731619;28883;10699;196894;35241	1.00;0.60;0.60;0.60;0.60;0.60;0.60;0.60;0.60;0.60	Viruses: 0.60	Uroviricota: 0.60	Caudoviricetes: 0.60	Caudovirales: 0.60	Siphoviridae: 0.60	NA	Lactococcus phage Tuc2009: 0.60	446	NA	0	VTU50347.1 Integrase family protein [Lactobacillus casei W56] [Lacticaseibacillus rhamnosus]	temperate
A10198_k149_26744	taxid assigned	based on 2/2 ORFs	1;10239;2731341;2731360;2731618;2731619;28883;10699;2169599;2169621	1.00;1.00;0.55;0.55;0.55;0.55;0.55;0.55;0.55;0.55	Viruses: 1.00	Uroviricota: 0.55	Caudoviricetes: 0.55	Caudovirales: 0.55	Siphoviridae: 0.55	Limdunavirus: 0.55	no support	492	NA	0	NA	unkonwn
A10198_k149_26769	taxid assigned	based on 1/1 ORFs	1;10239;2731341;2731360;2731618;2731619;28883;10699;1623305	1.00;1.00;1.00;1.00;1.00;1.00;1.00;1.00;1.00	Viruses: 1.00	Uroviricota: 1.00	Caudoviricetes: 1.00	Caudovirales: 1.00	Siphoviridae: 1.00	Skunavirus: 1.00	no support	360	1.18	0	NA	unkonwn
A10198_k149_26814	taxid assigned	based on 2/2 ORFs	1;10239;2731341;2731360;2731618;2731619;28883;10699;1623305;2050979;2029673	1.00;0.64;0.64;0.64;0.64;0.64;0.64;0.64;0.64;0.64;0.64	Viruses: 0.64	Uroviricota: 0.64	Caudoviricetes: 0.64	Caudovirales: 0.64	Siphoviridae: 0.64	Skunavirus: 0.64	Lactococcus phage 88605: 0.64	724	2.22	0	NA	unkonwn
A10198_k149_26848	taxid assigned	based on 2/2 ORFs	1;10239;2731341;2731360;2731618;2731619;28883;10699;1623305;2050979;1262538	1.00;0.52;0.52;0.52;0.52;0.52;0.52;0.52;0.52;0.52;0.52	Viruses: 0.52	Uroviricota: 0.52	Caudoviricetes: 0.52	Caudovirales: 0.52	Siphoviridae: 0.52	Skunavirus: 0.52	Lactococcus phage phi7: 0.52	500	1.65	0	NA	unkonwn
A10198_k149_26853	taxid assigned	based on 1/1 ORFs	1;10239;2731341;2731360;2731618;2731619;28883;10699;1623305;2050979;1165148	1.00;1.00;1.00;1.00;1.00;1.00;1.00;1.00;1.00;1.00;1.00	Viruses: 1.00	Uroviricota: 1.00	Caudoviricetes: 1.00	Caudovirales: 1.00	Siphoviridae: 1.00	Skunavirus: 1.00	Lactococcus phage ASCC406: 1.00	290	NA	0	NA	unkonwn
A10198_k149_26979	taxid assigned	based on 1/1 ORFs	1;10239;2731341;2731360;2731618;2731619;28883;10699;1623305;2050979	1.00;1.00;1.00;1.00;1.00;1.00;1.00;1.00;1.00;1.00	Viruses: 1.00	Uroviricota: 1.00	Caudoviricetes: 1.00	Caudovirales: 1.00	Siphoviridae: 1.00	Skunavirus: 1.00	no support	351	0.82	0	NA	unkonwn
A10198_k149_27017	taxid assigned	based on 1/1 ORFs	1;10239;2731341;2731360;2731618;2731619;28883;10699;1623305;2050979	1.00;1.00;1.00;1.00;1.00;1.00;1.00;1.00;1.00;1.00	Viruses: 1.00	Uroviricota: 1.00	Caudoviricetes: 1.00	Caudovirales: 1.00	Siphoviridae: 1.00	Skunavirus: 1.00	no support	433	1.41	0	NA	unkonwn
A10198_k149_27051	taxid assigned	based on 1/1 ORFs	1;10239;2731341;2731360;2731618;2731619;28883;10699;1623305	1.00;1.00;1.00;1.00;1.00;1.00;1.00;1.00;1.00	Viruses: 1.00	Uroviricota: 1.00	Caudoviricetes: 1.00	Caudovirales: 1.00	Siphoviridae: 1.00	Skunavirus: 1.00	no support	445	1.47	0	NA	unkonwn
A10198_k149_27238	taxid assigned	based on 1/1 ORFs	1;10239;2731341;2731360;2731618;2731619;28883;10699;2169599;2169622	1.00;1.00;1.00;1.00;1.00;1.00;1.00;1.00;1.00;1.00	Viruses: 1.00	Uroviricota: 1.00	Caudoviricetes: 1.00	Caudovirales: 1.00	Siphoviridae: 1.00	Unaquatrovirus: 1.00	no support	1501	5.22	0	NA	unkonwn
A10198_k149_27338	taxid assigned	based on 1/1 ORFs	1;10239;2731341;2731360;2731618;2731619;28883;10699;1623305;2050979;2029671	1.00;1.00;1.00;1.00;1.00;1.00;1.00;1.00;1.00;1.00;1.00	Viruses: 1.00	Uroviricota: 1.00	Caudoviricetes: 1.00	Caudovirales: 1.00	Siphoviridae: 1.00	Skunavirus: 1.00	Lactococcus phage 66901: 1.00	563	NA	0	NA	unkonwn
A10198_k149_27388	taxid assigned	based on 2/2 ORFs	1;10239;2731341;2731360;2731618;2731619;28883;10699;1623305;2050979	1.00;0.55;0.55;0.55;0.55;0.55;0.55;0.55;0.55;0.55	Viruses: 0.55	Uroviricota: 0.55	Caudoviricetes: 0.55	Caudovirales: 0.55	Siphoviridae: 0.55	Skunavirus: 0.55	no support	296	1.02	0	NA	unkonwn
A10198_k149_27471	taxid assigned	based on 1/2 ORFs	1;10239;2731341;2731360;2731618;2731619;28883;10699;1623305;2050979	1.00;1.00;1.00;1.00;1.00;1.00;1.00;1.00;1.00;1.00	Viruses: 1.00	Uroviricota: 1.00	Caudoviricetes: 1.00	Caudovirales: 1.00	Siphoviridae: 1.00	Skunavirus: 1.00	no support	310	1.04	0	NA	unkonwn
A10198_k149_27531	taxid assigned	based on 1/1 ORFs	1;10239;2731341;2731360;2731618;2731619;28883;10699;1623305	1.00;1.00;1.00;1.00;1.00;1.00;1.00;1.00;1.00	Viruses: 1.00	Uroviricota: 1.00	Caudoviricetes: 1.00	Caudovirales: 1.00	Siphoviridae: 1.00	Skunavirus: 1.00	no support	312	0.73	0	NA	unkonwn
A10198_k149_27534	taxid assigned	based on 1/2 ORFs	1;10239;2731341;2731360;2731618;2731619;28883;10699;1623305;2050979;1262537	1.00;1.00;1.00;1.00;1.00;1.00;1.00;1.00;1.00;1.00;1.00	Viruses: 1.00	Uroviricota: 1.00	Caudoviricetes: 1.00	Caudovirales: 1.00	Siphoviridae: 1.00	Skunavirus: 1.00	Lactococcus phage P680: 1.00	340	1.04	0	NA	unkonwn
A10198_k149_27585	taxid assigned	based on 2/2 ORFs	1;10239;2731341;2731360;2731618;2731619;28883;10699;2169599;2169621	1.00;1.00;1.00;1.00;1.00;1.00;1.00;1.00;1.00;1.00	Viruses: 1.00	Uroviricota: 1.00	Caudoviricetes: 1.00	Caudovirales: 1.00	Siphoviridae: 1.00	Limdunavirus: 1.00	no support	406	NA	0	NA	unkonwn
A10198_k149_27611	taxid assigned	based on 1/1 ORFs	1;10239;2731341;2731360;2731618;2731619;28883;10699;1623305	1.00;1.00;1.00;1.00;1.00;1.00;1.00;1.00;1.00	Viruses: 1.00	Uroviricota: 1.00	Caudoviricetes: 1.00	Caudovirales: 1.00	Siphoviridae: 1.00	Skunavirus: 1.00	no support	255	0.78	0	NA	unkonwn
A10198_k149_2776	taxid assigned	based on 1/1 ORFs	1;10239;2731341;2731360;2731618;2731619;28883;10699;1623305	1.00;1.00;1.00;1.00;1.00;1.00;1.00;1.00;1.00	Viruses: 1.00	Uroviricota: 1.00	Caudoviricetes: 1.00	Caudovirales: 1.00	Siphoviridae: 1.00	Skunavirus: 1.00	no support	834	1.95	0	NA	unkonwn
A10198_k149_27775	taxid assigned	based on 1/1 ORFs	1;10239;2731341;2731360;2731618;2731619;28883;10699;1623305	1.00;1.00;1.00;1.00;1.00;1.00;1.00;1.00;1.00	Viruses: 1.00	Uroviricota: 1.00	Caudoviricetes: 1.00	Caudovirales: 1.00	Siphoviridae: 1.00	Skunavirus: 1.00	no support	223	0.52	0	NA	unkonwn
A10198_k149_27852	taxid assigned	based on 1/1 ORFs	1;10239;2731341;2731360;2731618;2731619;28883;10699;1623305;2050979	1.00;1.00;1.00;1.00;1.00;1.00;1.00;1.00;1.00;1.00	Viruses: 1.00	Uroviricota: 1.00	Caudoviricetes: 1.00	Caudovirales: 1.00	Siphoviridae: 1.00	Skunavirus: 1.00	no support	232	0.77	0	NA	unkonwn
A10198_k149_27861	taxid assigned	based on 2/2 ORFs	1;10239;2731341;2731360;2731618;2731619;28883;10699;1623305;2050979	1.00;0.64;0.64;0.64;0.64;0.64;0.64;0.64;0.64;0.64	Viruses: 0.64	Uroviricota: 0.64	Caudoviricetes: 0.64	Caudovirales: 0.64	Siphoviridae: 0.64	Skunavirus: 0.64	no support	346	0.81	0	NA	unkonwn
A10198_k149_2791	taxid assigned	based on 1/1 ORFs	1;10239;2731341;2731360;2731618;2731619;28883;10699;1623305;2050979;2675254	1.00;1.00;1.00;1.00;1.00;1.00;1.00;1.00;1.00;1.00;1.00	Viruses: 1.00	Uroviricota: 1.00	Caudoviricetes: 1.00	Caudovirales: 1.00	Siphoviridae: 1.00	Skunavirus: 1.00	Lactococcus phage CHPC958: 1.00	208	NA	0	NA	unkonwn
A10198_k149_27915	taxid assigned	based on 2/2 ORFs	1;10239;2731341;2731360;2731618;2731619;28883;10699;1623305;2050979	1.00;1.00;1.00;1.00;1.00;1.00;1.00;1.00;1.00;1.00	Viruses: 1.00	Uroviricota: 1.00	Caudoviricetes: 1.00	Caudovirales: 1.00	Siphoviridae: 1.00	Skunavirus: 1.00	no support	1132	3.61	0	NA	unkonwn
A10198_k149_27927	taxid assigned	based on 4/4 ORFs	1;10239;2731341;2731360;2731618;2731619;28883;10699;1623305	1.00;0.71;0.71;0.71;0.71;0.71;0.71;0.71;0.71	Viruses: 0.71	Uroviricota: 0.71	Caudoviricetes: 0.71	Caudovirales: 0.71	Siphoviridae: 0.71	Skunavirus: 0.71	no support	2383	7.86	0	NA	unkonwn
A10198_k149_27937	taxid assigned	based on 1/1 ORFs	1;10239;2731341;2731360;2731618;2731619;28883;10699;2169599;2169621	1.00;1.00;1.00;1.00;1.00;1.00;1.00;1.00;1.00;1.00	Viruses: 1.00	Uroviricota: 1.00	Caudoviricetes: 1.00	Caudovirales: 1.00	Siphoviridae: 1.00	Limdunavirus: 1.00	no support	303	NA	0	NA	unkonwn
A10198_k149_27950	taxid assigned	based on 2/2 ORFs	1;10239;2731341;2731360;2731618;2731619;28883;10699;1623305;2050979	1.00;0.57;0.57;0.57;0.57;0.57;0.57;0.57;0.57;0.57	Viruses: 0.57	Uroviricota: 0.57	Caudoviricetes: 0.57	Caudovirales: 0.57	Siphoviridae: 0.57	Skunavirus: 0.57	no support	1210	3.79	0	NA	unkonwn
A10198_k149_27968	taxid assigned	based on 1/1 ORFs	1;10239;2731341;2731360;2731618;2731619;28883;10699;1623305;2050979	1.00;1.00;1.00;1.00;1.00;1.00;1.00;1.00;1.00;1.00	Viruses: 1.00	Uroviricota: 1.00	Caudoviricetes: 1.00	Caudovirales: 1.00	Siphoviridae: 1.00	Skunavirus: 1.00	no support	317	0.97	0	NA	unkonwn
A10198_k149_28095	taxid assigned	based on 1/1 ORFs	1;10239;2731341;2731360;2731618;2731619;28883;10699;1623305;2050979	1.00;1.00;1.00;1.00;1.00;1.00;1.00;1.00;1.00;1.00	Viruses: 1.00	Uroviricota: 1.00	Caudoviricetes: 1.00	Caudovirales: 1.00	Siphoviridae: 1.00	Skunavirus: 1.00	no support	446	NA	0	NA	unkonwn
A10198_k149_28100	taxid assigned	based on 1/1 ORFs	1;10239;2731341;2731360;2731618;2731619;28883;10699;2169599;2169621	1.00;1.00;1.00;1.00;1.00;1.00;1.00;1.00;1.00;1.00	Viruses: 1.00	Uroviricota: 1.00	Caudoviricetes: 1.00	Caudovirales: 1.00	Siphoviridae: 1.00	Limdunavirus: 1.00	no support	1371	4.98	0	NA	unkonwn
A10198_k149_28131	taxid assigned	based on 1/1 ORFs	1;10239;2731341;2731360;2731618;2731619;28883;10699;1623305;2050979	1.00;1.00;1.00;1.00;1.00;1.00;1.00;1.00;1.00;1.00	Viruses: 1.00	Uroviricota: 1.00	Caudoviricetes: 1.00	Caudovirales: 1.00	Siphoviridae: 1.00	Skunavirus: 1.00	no support	476	1.58	0	NA	unkonwn
A10198_k149_28179	taxid assigned	based on 1/1 ORFs	1;10239;2731341;2731360;2731618;2731619;28883;10699;1623305;2050979	1.00;1.00;1.00;1.00;1.00;1.00;1.00;1.00;1.00;1.00	Viruses: 1.00	Uroviricota: 1.00	Caudoviricetes: 1.00	Caudovirales: 1.00	Siphoviridae: 1.00	Skunavirus: 1.00	no support	349	NA	0	NA	unkonwn
A10198_k149_28183	taxid assigned	based on 1/1 ORFs	1;10239;2731341;2731360;2731618;2731619;28883;10699;1623305	1.00;1.00;1.00;1.00;1.00;1.00;1.00;1.00;1.00	Viruses: 1.00	Uroviricota: 1.00	Caudoviricetes: 1.00	Caudovirales: 1.00	Siphoviridae: 1.00	Skunavirus: 1.00	no support	314	1.03	0	NA	unkonwn
A10198_k149_28192	taxid assigned	based on 1/1 ORFs	1;10239;2731341;2731360;2731618;2731619;28883;10699;1623305;2050979	1.00;1.00;1.00;1.00;1.00;1.00;1.00;1.00;1.00;1.00	Viruses: 1.00	Uroviricota: 1.00	Caudoviricetes: 1.00	Caudovirales: 1.00	Siphoviridae: 1.00	Skunavirus: 1.00	no support	418	1.4	0	NA	unkonwn
A10198_k149_28201	taxid assigned	based on 1/2 ORFs	1;10239;2731341;2731360;2731618;2731619;28883;10699;2169599;2169621	1.00;1.00;1.00;1.00;1.00;1.00;1.00;1.00;1.00;1.00	Viruses: 1.00	Uroviricota: 1.00	Caudoviricetes: 1.00	Caudovirales: 1.00	Siphoviridae: 1.00	Limdunavirus: 1.00	no support	447	0.8	0	NA	unkonwn
A10198_k149_28210	taxid assigned	based on 2/2 ORFs	1;10239;2731341;2731360;2731618;2731619;28883;10699;196894	1.00;0.58;0.58;0.58;0.58;0.58;0.58;0.58;0.58	Viruses: 0.58	Uroviricota: 0.58	Caudoviricetes: 0.58	Caudovirales: 0.58	Siphoviridae: 0.58	no support	no support	303	0.81	0	NA	unkonwn
A10198_k149_28308	taxid assigned	based on 2/2 ORFs	1;10239;2731341;2731360;2731618;2731619;28883;10699;1623305	1.00;0.56;0.56;0.56;0.56;0.56;0.56;0.56;0.56	Viruses: 0.56	Uroviricota: 0.56	Caudoviricetes: 0.56	Caudovirales: 0.56	Siphoviridae: 0.56	Skunavirus: 0.56	no support	382	NA	0	NA	unkonwn
A10198_k149_28429	taxid assigned	based on 1/1 ORFs	1;10239;2731341;2731360;2731618;2731619;28883;10699;1623305	1.00;1.00;1.00;1.00;1.00;1.00;1.00;1.00;1.00	Viruses: 1.00	Uroviricota: 1.00	Caudoviricetes: 1.00	Caudovirales: 1.00	Siphoviridae: 1.00	Skunavirus: 1.00	no support	336	1.03	0	NA	unkonwn
A10198_k149_28490	taxid assigned	based on 1/1 ORFs	1;10239;2731341;2731360;2731618;2731619;28883;10699;2169599;2169621	1.00;1.00;1.00;1.00;1.00;1.00;1.00;1.00;1.00;1.00	Viruses: 1.00	Uroviricota: 1.00	Caudoviricetes: 1.00	Caudovirales: 1.00	Siphoviridae: 1.00	Limdunavirus: 1.00	no support	373	NA	0	NA	unkonwn
A10198_k149_28544	taxid assigned	based on 1/1 ORFs	1;10239;2731341;2731360;2731618;2731619;28883;10699;1623305;2050979	1.00;1.00;1.00;1.00;1.00;1.00;1.00;1.00;1.00;1.00	Viruses: 1.00	Uroviricota: 1.00	Caudoviricetes: 1.00	Caudovirales: 1.00	Siphoviridae: 1.00	Skunavirus: 1.00	no support	444	NA	0	NA	unkonwn
A10198_k149_28576	taxid assigned	based on 1/1 ORFs	1;10239;2731341;2731360;2731618;2731619;28883;10699;1623305;2050979	1.00;1.00;1.00;1.00;1.00;1.00;1.00;1.00;1.00;1.00	Viruses: 1.00	Uroviricota: 1.00	Caudoviricetes: 1.00	Caudovirales: 1.00	Siphoviridae: 1.00	Skunavirus: 1.00	no support	685	2.1	0	NA	unkonwn
A10198_k149_28596	taxid assigned	based on 1/1 ORFs	1;10239;12429;12333;38018	1.00;1.00;1.00;1.00;1.00	Viruses: 1.00	NA	NA	NA	NA	NA	Bacteriophage sp.: 1.00	332	0.78	0	VTU50347.1 Integrase family protein [Lactobacillus casei W56] [Lacticaseibacillus rhamnosus]	temperate
A10198_k149_2867	taxid assigned	based on 1/1 ORFs	1;10239;2731341;2731360;2731618;2731619;28883;10699;1623305	1.00;1.00;1.00;1.00;1.00;1.00;1.00;1.00;1.00	Viruses: 1.00	Uroviricota: 1.00	Caudoviricetes: 1.00	Caudovirales: 1.00	Siphoviridae: 1.00	Skunavirus: 1.00	no support	289	NA	0	NA	unkonwn
A10198_k149_28712	taxid assigned	based on 2/2 ORFs	1;10239;2731341;2731360;2731618;2731619;28883;10699;1623305;2050979	1.00;0.64;0.64;0.64;0.64;0.64;0.64;0.64;0.64;0.64	Viruses: 0.64	Uroviricota: 0.64	Caudoviricetes: 0.64	Caudovirales: 0.64	Siphoviridae: 0.64	Skunavirus: 0.64	no support	285	NA	0	NA	unkonwn
A10198_k149_28765	taxid assigned	based on 1/1 ORFs	1;10239;2731341;2731360;2731618;2731619;28883;10699;1623305	1.00;1.00;1.00;1.00;1.00;1.00;1.00;1.00;1.00	Viruses: 1.00	Uroviricota: 1.00	Caudoviricetes: 1.00	Caudovirales: 1.00	Siphoviridae: 1.00	Skunavirus: 1.00	no support	277	0.91	0	NA	unkonwn
A10198_k149_2878	taxid assigned	based on 1/1 ORFs	1;10239;2731341;2731360;2731618;2731619;28883;10699;1623305	1.00;1.00;1.00;1.00;1.00;1.00;1.00;1.00;1.00	Viruses: 1.00	Uroviricota: 1.00	Caudoviricetes: 1.00	Caudovirales: 1.00	Siphoviridae: 1.00	Skunavirus: 1.00	no support	452	0.47	0	NA	unkonwn
A10198_k149_2879	taxid assigned	based on 1/1 ORFs	1;10239;2731341;2731360;2731618;2731619;28883;10699;1623305	1.00;1.00;1.00;1.00;1.00;1.00;1.00;1.00;1.00	Viruses: 1.00	Uroviricota: 1.00	Caudoviricetes: 1.00	Caudovirales: 1.00	Siphoviridae: 1.00	Skunavirus: 1.00	no support	467	1.56	0	NA	unkonwn
A10198_k149_28834	taxid assigned	based on 2/2 ORFs	1;10239;2731341;2731360;2731618;2731619;28883;10699;1623305;2050979	1.00;0.77;0.77;0.77;0.77;0.77;0.77;0.77;0.77;0.77	Viruses: 0.77	Uroviricota: 0.77	Caudoviricetes: 0.77	Caudovirales: 0.77	Siphoviridae: 0.77	Skunavirus: 0.77	no support	389	1.27	0	NA	unkonwn
A10198_k149_28839	taxid assigned	based on 2/2 ORFs	1;10239;2731341;2731360;2731618;2731619;28883;10699;1623305	1.00;0.63;0.63;0.63;0.63;0.63;0.63;0.63;0.63	Viruses: 0.63	Uroviricota: 0.63	Caudoviricetes: 0.63	Caudovirales: 0.63	Siphoviridae: 0.63	Skunavirus: 0.63	no support	567	1.94	0	NA	unkonwn
A10198_k149_28902	taxid assigned	based on 1/1 ORFs	1;10239;2731341;2731360;2731618;2731619;28883;10699;1623305	1.00;1.00;1.00;1.00;1.00;1.00;1.00;1.00;1.00	Viruses: 1.00	Uroviricota: 1.00	Caudoviricetes: 1.00	Caudovirales: 1.00	Siphoviridae: 1.00	Skunavirus: 1.00	no support	237	0.73	0	NA	unkonwn
A10198_k149_28926	taxid assigned	based on 1/1 ORFs	1;10239;2731341;2731360;2731618;2731619;28883;10744;388452	1.00;1.00;1.00;1.00;1.00;1.00;1.00;1.00;1.00	Viruses: 1.00	Uroviricota: 1.00	Caudoviricetes: 1.00	Caudovirales: 1.00	Podoviridae: 1.00	NA	Lactococcus virus KSY1: 1.00	555	NA	0	NA	unkonwn
A10198_k149_28961	taxid assigned	based on 1/2 ORFs	1;10239;2731341;2731360;2731618;2731619;28883;10699;1623305;2050979	1.00;1.00;1.00;1.00;1.00;1.00;1.00;1.00;1.00;1.00	Viruses: 1.00	Uroviricota: 1.00	Caudoviricetes: 1.00	Caudovirales: 1.00	Siphoviridae: 1.00	Skunavirus: 1.00	no support	206	0.7	0	NA	unkonwn
A10198_k149_28979	taxid assigned	based on 3/3 ORFs	1;10239;2731341;2731360;2731618;2731619;28883;10699;1623305	1.00;0.66;0.66;0.66;0.66;0.66;0.66;0.66;0.66	Viruses: 0.66	Uroviricota: 0.66	Caudoviricetes: 0.66	Caudovirales: 0.66	Siphoviridae: 0.66	Skunavirus: 0.66	no support	1085	2.76	0	NA	unkonwn
A10198_k149_28992	taxid assigned	based on 1/1 ORFs	1;10239;2731341;2731360;2731618;2731619;28883;10699	1.00;1.00;1.00;1.00;1.00;1.00;1.00;1.00	Viruses: 1.00	Uroviricota: 1.00	Caudoviricetes: 1.00	Caudovirales: 1.00	Siphoviridae: 1.00	no support	no support	547	1.79	0	NA	unkonwn
A10198_k149_29014	taxid assigned	based on 1/1 ORFs	1;10239;2731341;2731360;2731618;2731619;28883;10699;1623305;2050979	1.00;1.00;1.00;1.00;1.00;1.00;1.00;1.00;1.00;1.00	Viruses: 1.00	Uroviricota: 1.00	Caudoviricetes: 1.00	Caudovirales: 1.00	Siphoviridae: 1.00	Skunavirus: 1.00	no support	398	NA	0	NA	unkonwn
A10198_k149_29086	taxid assigned	based on 8/8 ORFs	1;10239;2731341;2731360;2731618;2731619;28883;10699;2169599;2169622	1.00;1.00;0.88;0.88;0.88;0.88;0.88;0.88;0.88;0.88	Viruses: 1.00	Uroviricota: 0.88	Caudoviricetes: 0.88	Caudovirales: 0.88	Siphoviridae: 0.88	Unaquatrovirus: 0.88	no support	3789	13.15	0	NA	unkonwn
A10198_k149_29144	taxid assigned	based on 1/1 ORFs	1;10239;2731341;2731360;2731618;2731619;28883;10699;2169599;2169621	1.00;1.00;1.00;1.00;1.00;1.00;1.00;1.00;1.00;1.00	Viruses: 1.00	Uroviricota: 1.00	Caudoviricetes: 1.00	Caudovirales: 1.00	Siphoviridae: 1.00	Limdunavirus: 1.00	no support	290	NA	0	NA	unkonwn
A10198_k149_29169	taxid assigned	based on 1/1 ORFs	1;10239;2731341;2731360;2731618;2731619;28883;10699;1623305	1.00;1.00;1.00;1.00;1.00;1.00;1.00;1.00;1.00	Viruses: 1.00	Uroviricota: 1.00	Caudoviricetes: 1.00	Caudovirales: 1.00	Siphoviridae: 1.00	Skunavirus: 1.00	no support	595	1.81	0	NA	unkonwn
A10198_k149_29404	taxid assigned	based on 1/1 ORFs	1;10239;2731341;2731360;2731618;2731619;28883;10699;1623305	1.00;1.00;1.00;1.00;1.00;1.00;1.00;1.00;1.00	Viruses: 1.00	Uroviricota: 1.00	Caudoviricetes: 1.00	Caudovirales: 1.00	Siphoviridae: 1.00	Skunavirus: 1.00	no support	428	1.4	0	NA	unkonwn
A10198_k149_29477	taxid assigned	based on 2/2 ORFs	1;10239;2731341;2731360;2731618;2731619;28883;10699;1623305;2050979	1.00;0.69;0.69;0.69;0.69;0.69;0.69;0.69;0.69;0.69	Viruses: 0.69	Uroviricota: 0.69	Caudoviricetes: 0.69	Caudovirales: 0.69	Siphoviridae: 0.69	Skunavirus: 0.69	no support	296	0.98	0	NA	unkonwn
A10198_k149_29546	taxid assigned	based on 1/1 ORFs	1;10239;2731341;2731360;2731618;2731619;28883;10699;1623305;2050979;1874590	1.00;1.00;1.00;1.00;1.00;1.00;1.00;1.00;1.00;1.00;1.00	Viruses: 1.00	Uroviricota: 1.00	Caudoviricetes: 1.00	Caudovirales: 1.00	Siphoviridae: 1.00	Skunavirus: 1.00	Lactococcus phage 4R15L: 1.00	259	NA	0	NA	unkonwn
A10198_k149_29605	taxid assigned	based on 1/1 ORFs	1;10239;2731341;2731360;2731618;2731619;28883;10699;1623305;2050979	1.00;1.00;1.00;1.00;1.00;1.00;1.00;1.00;1.00;1.00	Viruses: 1.00	Uroviricota: 1.00	Caudoviricetes: 1.00	Caudovirales: 1.00	Siphoviridae: 1.00	Skunavirus: 1.00	no support	290	0.89	0	NA	unkonwn
A10198_k149_2966	taxid assigned	based on 2/2 ORFs	1;10239;2731341;2731360;2731618;2731619;28883;10699;1623305;2050979	1.00;0.51;0.51;0.51;0.51;0.51;0.51;0.51;0.51;0.51	Viruses: 0.51	Uroviricota: 0.51	Caudoviricetes: 0.51	Caudovirales: 0.51	Siphoviridae: 0.51	Skunavirus: 0.51	no support	311	0.95	0	VTU50347.1 Integrase family protein [Lactobacillus casei W56] [Lacticaseibacillus rhamnosus]	temperate
A10198_k149_29698	taxid assigned	based on 1/1 ORFs	1;10239;2731341;2731360;2731618;2731619;28883;10699;1623305;2050979	1.00;1.00;1.00;1.00;1.00;1.00;1.00;1.00;1.00;1.00	Viruses: 1.00	Uroviricota: 1.00	Caudoviricetes: 1.00	Caudovirales: 1.00	Siphoviridae: 1.00	Skunavirus: 1.00	no support	271	NA	0	NA	unkonwn
A10198_k149_29725	taxid assigned	based on 1/1 ORFs	1;10239;2731341;2731360;2731618;2731619;28883;10699;1623305	1.00;1.00;1.00;1.00;1.00;1.00;1.00;1.00;1.00	Viruses: 1.00	Uroviricota: 1.00	Caudoviricetes: 1.00	Caudovirales: 1.00	Siphoviridae: 1.00	Skunavirus: 1.00	no support	427	1.46	0	NA	unkonwn
A10198_k149_29741	taxid assigned	based on 1/1 ORFs	1;10239;2731341;2731360;2731618;2731619;28883;10699;2169599;2169622	1.00;1.00;1.00;1.00;1.00;1.00;1.00;1.00;1.00;1.00	Viruses: 1.00	Uroviricota: 1.00	Caudoviricetes: 1.00	Caudovirales: 1.00	Siphoviridae: 1.00	Unaquatrovirus: 1.00	no support	369	NA	0	NA	unkonwn
A10198_k149_29787	taxid assigned	based on 1/1 ORFs	1;10239;2731341;2731360;2731618;2731619;28883;10699;1623305;2050979;2027272	1.00;1.00;1.00;1.00;1.00;1.00;1.00;1.00;1.00;1.00;1.00	Viruses: 1.00	Uroviricota: 1.00	Caudoviricetes: 1.00	Caudovirales: 1.00	Siphoviridae: 1.00	Skunavirus: 1.00	Lactococcus phage LP0903: 1.00	717	2.04	0	NA	unkonwn
A10198_k149_29801	taxid assigned	based on 1/1 ORFs	1;10239;2731341;2731360;2731618;2731619;28883;10699;1623305	1.00;1.00;1.00;1.00;1.00;1.00;1.00;1.00;1.00	Viruses: 1.00	Uroviricota: 1.00	Caudoviricetes: 1.00	Caudovirales: 1.00	Siphoviridae: 1.00	Skunavirus: 1.00	no support	403	1.34	0	NA	unkonwn
A10198_k149_29890	taxid assigned	based on 1/1 ORFs	1;10239;2731341;2731360;2731618;2731619;28883;10699;1623305;2050979	1.00;1.00;1.00;1.00;1.00;1.00;1.00;1.00;1.00;1.00	Viruses: 1.00	Uroviricota: 1.00	Caudoviricetes: 1.00	Caudovirales: 1.00	Siphoviridae: 1.00	Skunavirus: 1.00	no support	298	NA	0	NA	unkonwn
A10198_k149_29909	taxid assigned	based on 2/2 ORFs	1;10239;2731341;2731360;2731618;2731619;28883;10699;1623305	1.00;0.57;0.57;0.57;0.57;0.57;0.57;0.57;0.57	Viruses: 0.57	Uroviricota: 0.57	Caudoviricetes: 0.57	Caudovirales: 0.57	Siphoviridae: 0.57	Skunavirus: 0.57	no support	886	2.9	0	NA	unkonwn
A10198_k149_29945	taxid assigned	based on 1/1 ORFs	1;10239;2731341;2731360;2731618;2731619;28883;10699;1623305	1.00;1.00;1.00;1.00;1.00;1.00;1.00;1.00;1.00	Viruses: 1.00	Uroviricota: 1.00	Caudoviricetes: 1.00	Caudovirales: 1.00	Siphoviridae: 1.00	Skunavirus: 1.00	no support	345	0.81	0	NA	unkonwn
A10198_k149_29983	taxid assigned	based on 2/2 ORFs	1;10239;2731341;2731360;2731618;2731619;28883;10699;1623305;2050979	1.00;0.52;0.52;0.52;0.52;0.52;0.52;0.52;0.52;0.52	Viruses: 0.52	Uroviricota: 0.52	Caudoviricetes: 0.52	Caudovirales: 0.52	Siphoviridae: 0.52	Skunavirus: 0.52	no support	289	0.96	0	NA	unkonwn
A10198_k149_30006	taxid assigned	based on 1/1 ORFs	1;10239;2731341;2731360;2731618;2731619;28883;10699;1623305	1.00;1.00;1.00;1.00;1.00;1.00;1.00;1.00;1.00	Viruses: 1.00	Uroviricota: 1.00	Caudoviricetes: 1.00	Caudovirales: 1.00	Siphoviridae: 1.00	Skunavirus: 1.00	no support	356	1.09	0	NA	unkonwn
A10198_k149_3006	taxid assigned	based on 1/1 ORFs	1;10239;2731341;2731360;2731618;2731619;28883;10699;1623305	1.00;1.00;1.00;1.00;1.00;1.00;1.00;1.00;1.00	Viruses: 1.00	Uroviricota: 1.00	Caudoviricetes: 1.00	Caudovirales: 1.00	Siphoviridae: 1.00	Skunavirus: 1.00	no support	266	0.86	0	NA	unkonwn
A10198_k149_3010	taxid assigned	based on 3/3 ORFs	1;10239;2731341;2731360;2731618;2731619;28883;10699;2169599;2169622	1.00;0.84;0.84;0.84;0.84;0.84;0.84;0.84;0.84;0.84	Viruses: 0.84	Uroviricota: 0.84	Caudoviricetes: 0.84	Caudovirales: 0.84	Siphoviridae: 0.84	Unaquatrovirus: 0.84	no support	3202	11.1	0	NA	unkonwn
A10198_k149_3013	taxid assigned	based on 1/1 ORFs	1;10239;2731341;2731360;2731618;2731619;28883;10699;1623305;213769	1.00;1.00;1.00;1.00;1.00;1.00;1.00;1.00;1.00;1.00	Viruses: 1.00	Uroviricota: 1.00	Caudoviricetes: 1.00	Caudovirales: 1.00	Siphoviridae: 1.00	Skunavirus: 1.00	Lactococcus virus 712: 1.00	293	0.96	0	NA	unkonwn
A10198_k149_30199	taxid assigned	based on 1/1 ORFs	1;10239;2731341;2731360;2731618;2731619;28883;10699;1623305;2050979	1.00;1.00;1.00;1.00;1.00;1.00;1.00;1.00;1.00;1.00	Viruses: 1.00	Uroviricota: 1.00	Caudoviricetes: 1.00	Caudovirales: 1.00	Siphoviridae: 1.00	Skunavirus: 1.00	no support	298	1.02	0	NA	unkonwn
A10198_k149_30259	taxid assigned	based on 1/1 ORFs	1;10239;2731341;2731360;2731618;2731619;28883;10699;1623305;2050979	1.00;1.00;1.00;1.00;1.00;1.00;1.00;1.00;1.00;1.00	Viruses: 1.00	Uroviricota: 1.00	Caudoviricetes: 1.00	Caudovirales: 1.00	Siphoviridae: 1.00	Skunavirus: 1.00	no support	298	NA	0	NA	unkonwn
A10198_k149_30275	taxid assigned	based on 1/1 ORFs	1;10239;2731341;2731360;2731618;2731619;28883;10699	1.00;1.00;1.00;1.00;1.00;1.00;1.00;1.00	Viruses: 1.00	Uroviricota: 1.00	Caudoviricetes: 1.00	Caudovirales: 1.00	Siphoviridae: 1.00	no support	no support	449	1.47	0	NA	unkonwn
A10198_k149_30324	taxid assigned	based on 1/1 ORFs	1;10239;2731341;2731360;2731618;2731619;28883;10699	1.00;1.00;1.00;1.00;1.00;1.00;1.00;1.00	Viruses: 1.00	Uroviricota: 1.00	Caudoviricetes: 1.00	Caudovirales: 1.00	Siphoviridae: 1.00	no support	no support	367	1.2	0	NA	unkonwn
A10198_k149_30333	taxid assigned	based on 2/2 ORFs	1;10239;2731341;2731360;2731618;2731619;28883;10699;1623305	1.00;0.55;0.55;0.55;0.55;0.55;0.55;0.55;0.55	Viruses: 0.55	Uroviricota: 0.55	Caudoviricetes: 0.55	Caudovirales: 0.55	Siphoviridae: 0.55	Skunavirus: 0.55	no support	307	0.94	0	NA	unkonwn
A10198_k149_30357	taxid assigned	based on 1/2 ORFs	1;10239;2731341;2731360;2731618;2731619;28883;10699;1623305;2050979;1636574	1.00;1.00;1.00;1.00;1.00;1.00;1.00;1.00;1.00;1.00;1.00	Viruses: 1.00	Uroviricota: 1.00	Caudoviricetes: 1.00	Caudovirales: 1.00	Siphoviridae: 1.00	Skunavirus: 1.00	Lactococcus phage 936 group phage PhiC0139: 1.00	744	2.35	0	NA	unkonwn
A10198_k149_30423	taxid assigned	based on 1/1 ORFs	1;10239;2731341;2731360;2731618;2731619;28883;10699;1623305;2050979	1.00;1.00;1.00;1.00;1.00;1.00;1.00;1.00;1.00;1.00	Viruses: 1.00	Uroviricota: 1.00	Caudoviricetes: 1.00	Caudovirales: 1.00	Siphoviridae: 1.00	Skunavirus: 1.00	no support	319	0.75	0	NA	unkonwn
A10198_k149_30483	taxid assigned	based on 1/1 ORFs	1;10239;2731341;2731360;2731618;2731619;28883;10699;1623305	1.00;1.00;1.00;1.00;1.00;1.00;1.00;1.00;1.00	Viruses: 1.00	Uroviricota: 1.00	Caudoviricetes: 1.00	Caudovirales: 1.00	Siphoviridae: 1.00	Skunavirus: 1.00	no support	299	0.92	0	NA	unkonwn
A10198_k149_30501	taxid assigned	based on 1/1 ORFs	1;10239;2731341;2731360;2731618;2731619;28883;10699;1623305;2050979	1.00;1.00;1.00;1.00;1.00;1.00;1.00;1.00;1.00;1.00	Viruses: 1.00	Uroviricota: 1.00	Caudoviricetes: 1.00	Caudovirales: 1.00	Siphoviridae: 1.00	Skunavirus: 1.00	no support	290	NA	0	NA	unkonwn
A10198_k149_30510	taxid assigned	based on 1/1 ORFs	1;10239;2731341;2731360;2731618;2731619;28883;10699;1623305	1.00;1.00;1.00;1.00;1.00;1.00;1.00;1.00;1.00	Viruses: 1.00	Uroviricota: 1.00	Caudoviricetes: 1.00	Caudovirales: 1.00	Siphoviridae: 1.00	Skunavirus: 1.00	no support	352	NA	0	NA	unkonwn
A10198_k149_30595	taxid assigned	based on 2/2 ORFs	1;10239;2731341;2731360;2731618;2731619;28883;10699;1623305;2050979	1.00;0.57;0.57;0.57;0.57;0.57;0.57;0.57;0.57;0.57	Viruses: 0.57	Uroviricota: 0.57	Caudoviricetes: 0.57	Caudovirales: 0.57	Siphoviridae: 0.57	Skunavirus: 0.57	no support	402	1.39	0	NA	unkonwn
A10198_k149_30649	taxid assigned	based on 1/1 ORFs	1;10239;2731341;2731360;2731618;2731619;28883;10699;1623305;2050979	1.00;1.00;1.00;1.00;1.00;1.00;1.00;1.00;1.00;1.00	Viruses: 1.00	Uroviricota: 1.00	Caudoviricetes: 1.00	Caudovirales: 1.00	Siphoviridae: 1.00	Skunavirus: 1.00	no support	451	1.49	0	NA	unkonwn
A10198_k149_30689	taxid assigned	based on 1/1 ORFs	1;10239;2731341;2731360;2731618;2731619;28883;10699;1623305	1.00;1.00;1.00;1.00;1.00;1.00;1.00;1.00;1.00	Viruses: 1.00	Uroviricota: 1.00	Caudoviricetes: 1.00	Caudovirales: 1.00	Siphoviridae: 1.00	Skunavirus: 1.00	no support	1231	2.88	0	NA	unkonwn
A10198_k149_3070	taxid assigned	based on 1/1 ORFs	1;10239;2731341;2731360;2731618;2731619;28883;10699;1623305;2050979	1.00;1.00;1.00;1.00;1.00;1.00;1.00;1.00;1.00;1.00	Viruses: 1.00	Uroviricota: 1.00	Caudoviricetes: 1.00	Caudovirales: 1.00	Siphoviridae: 1.00	Skunavirus: 1.00	no support	318	1.09	0	NA	unkonwn
A10198_k149_30704	taxid assigned	based on 1/1 ORFs	1;10239;2731341;2731360;2731618;2731619;28883;10699	1.00;1.00;1.00;1.00;1.00;1.00;1.00;1.00	Viruses: 1.00	Uroviricota: 1.00	Caudoviricetes: 1.00	Caudovirales: 1.00	Siphoviridae: 1.00	no support	no support	710	2.35	0	NA	unkonwn
A10198_k149_30749	taxid assigned	based on 1/1 ORFs	1;10239;2731341;2731360;2731618;2731619;28883;10699;1623305;2050979	1.00;1.00;1.00;1.00;1.00;1.00;1.00;1.00;1.00;1.00	Viruses: 1.00	Uroviricota: 1.00	Caudoviricetes: 1.00	Caudovirales: 1.00	Siphoviridae: 1.00	Skunavirus: 1.00	no support	285	NA	0	NA	unkonwn
A10198_k149_30767	taxid assigned	based on 1/1 ORFs	1;10239;2731341;2731360;2731618;2731619;28883;10699;1623305	1.00;1.00;1.00;1.00;1.00;1.00;1.00;1.00;1.00	Viruses: 1.00	Uroviricota: 1.00	Caudoviricetes: 1.00	Caudovirales: 1.00	Siphoviridae: 1.00	Skunavirus: 1.00	no support	352	1.15	0	NA	unkonwn
A10198_k149_30785	taxid assigned	based on 1/1 ORFs	1;10239;2731341;2731360;2731618;2731619;28883;10744;388452	1.00;1.00;1.00;1.00;1.00;1.00;1.00;1.00;1.00	Viruses: 1.00	Uroviricota: 1.00	Caudoviricetes: 1.00	Caudovirales: 1.00	Podoviridae: 1.00	NA	Lactococcus virus KSY1: 1.00	524	NA	0	NA	unkonwn
A10198_k149_30810	taxid assigned	based on 1/1 ORFs	1;10239;2731341;2731360;2731618;2731619;28883;10699;1623305	1.00;1.00;1.00;1.00;1.00;1.00;1.00;1.00;1.00	Viruses: 1.00	Uroviricota: 1.00	Caudoviricetes: 1.00	Caudovirales: 1.00	Siphoviridae: 1.00	Skunavirus: 1.00	no support	443	NA	0	NA	unkonwn
A10198_k149_30834	taxid assigned	based on 1/1 ORFs	1;10239;2731341;2731360;2731618;2731619;28883;10699	1.00;1.00;1.00;1.00;1.00;1.00;1.00;1.00	Viruses: 1.00	Uroviricota: 1.00	Caudoviricetes: 1.00	Caudovirales: 1.00	Siphoviridae: 1.00	no support	no support	271	0.89	0	NA	unkonwn
A10198_k149_3092	taxid assigned	based on 2/2 ORFs	1;10239;2731341;2731360;2731618;2731619;28883;10699;1623305;213769	1.00;1.00;1.00;1.00;1.00;1.00;1.00;1.00;1.00;0.57	Viruses: 1.00	Uroviricota: 1.00	Caudoviricetes: 1.00	Caudovirales: 1.00	Siphoviridae: 1.00	Skunavirus: 1.00	Lactococcus virus 712: 0.57	386	0.84	0	NA	unkonwn
A10198_k149_31075	taxid assigned	based on 1/2 ORFs	1;10239;2731341;2731360;2731618;2731619;28883;10744;388452	1.00;1.00;1.00;1.00;1.00;1.00;1.00;1.00;1.00	Viruses: 1.00	Uroviricota: 1.00	Caudoviricetes: 1.00	Caudovirales: 1.00	Podoviridae: 1.00	NA	Lactococcus virus KSY1: 1.00	312	NA	0	NA	unkonwn
A10198_k149_31100	taxid assigned	based on 2/2 ORFs	1;10239;2731341;2731360;2731618;2731619;28883;10699;2169599;2169622	1.00;1.00;1.00;1.00;1.00;1.00;1.00;1.00;1.00;1.00	Viruses: 1.00	Uroviricota: 1.00	Caudoviricetes: 1.00	Caudovirales: 1.00	Siphoviridae: 1.00	Unaquatrovirus: 1.00	no support	662	2.3	0	NA	unkonwn
A10198_k149_31120	taxid assigned	based on 2/2 ORFs	1;10239;2731341;2731360;2731618;2731619;28883;10699;2169599;2169622	1.00;1.00;1.00;1.00;1.00;1.00;1.00;1.00;1.00;1.00	Viruses: 1.00	Uroviricota: 1.00	Caudoviricetes: 1.00	Caudovirales: 1.00	Siphoviridae: 1.00	Unaquatrovirus: 1.00	no support	1635	5.83	0	NA	unkonwn
A10198_k149_31128	taxid assigned	based on 1/1 ORFs	1;10239;2731341;2731360;2731618;2731619;28883;10699;1623305	1.00;1.00;1.00;1.00;1.00;1.00;1.00;1.00;1.00	Viruses: 1.00	Uroviricota: 1.00	Caudoviricetes: 1.00	Caudovirales: 1.00	Siphoviridae: 1.00	Skunavirus: 1.00	no support	207	0.48	0	NA	unkonwn
A10198_k149_31164	taxid assigned	based on 1/1 ORFs	1;10239;2731341;2731360;2731618;2731619;28883;10699;2169599;2169621	1.00;1.00;1.00;1.00;1.00;1.00;1.00;1.00;1.00;1.00	Viruses: 1.00	Uroviricota: 1.00	Caudoviricetes: 1.00	Caudovirales: 1.00	Siphoviridae: 1.00	Limdunavirus: 1.00	no support	319	NA	0	NA	unkonwn
A10198_k149_31168	taxid assigned	based on 1/1 ORFs	1;10239;2731341;2731360;2731618;2731619;28883;10699;1623305	1.00;1.00;1.00;1.00;1.00;1.00;1.00;1.00;1.00	Viruses: 1.00	Uroviricota: 1.00	Caudoviricetes: 1.00	Caudovirales: 1.00	Siphoviridae: 1.00	Skunavirus: 1.00	no support	295	0.91	0	NA	unkonwn
A10198_k149_31211	taxid assigned	based on 6/6 ORFs	1;10239;2731341;2731360;2731618;2731619;28883;10699;2169599;2169621	1.00;0.87;0.70;0.70;0.70;0.70;0.70;0.70;0.70;0.70	Viruses: 0.87	Uroviricota: 0.70	Caudoviricetes: 0.70	Caudovirales: 0.70	Siphoviridae: 0.70	Limdunavirus: 0.70	no support	1982	7.38	0	NA	unkonwn
A10198_k149_31243	taxid assigned	based on 2/2 ORFs	1;10239;2731341;2731360;2731618;2731619;28883;10699;1623305;2050979	1.00;0.72;0.72;0.72;0.72;0.72;0.72;0.72;0.72;0.72	Viruses: 0.72	Uroviricota: 0.72	Caudoviricetes: 0.72	Caudovirales: 0.72	Siphoviridae: 0.72	Skunavirus: 0.72	no support	767	2.7	0	NA	unkonwn
A10198_k149_3125	taxid assigned	based on 1/1 ORFs	1;10239;2731341;2731360;2731618;2731619;28883;10699;1623305	1.00;1.00;1.00;1.00;1.00;1.00;1.00;1.00;1.00	Viruses: 1.00	Uroviricota: 1.00	Caudoviricetes: 1.00	Caudovirales: 1.00	Siphoviridae: 1.00	Skunavirus: 1.00	no support	385	NA	0	NA	unkonwn
A10198_k149_31307	taxid assigned	based on 1/1 ORFs	1;10239;2731341;2731360;2731618;2731619;28883;10699;1623305;2050979	1.00;1.00;1.00;1.00;1.00;1.00;1.00;1.00;1.00;1.00	Viruses: 1.00	Uroviricota: 1.00	Caudoviricetes: 1.00	Caudovirales: 1.00	Siphoviridae: 1.00	Skunavirus: 1.00	no support	290	0.88	0	NA	unkonwn
A10198_k149_31324	taxid assigned	based on 1/1 ORFs	1;10239;2731341;2731360;2731618;2731619;28883;10699;1623305	1.00;1.00;1.00;1.00;1.00;1.00;1.00;1.00;1.00	Viruses: 1.00	Uroviricota: 1.00	Caudoviricetes: 1.00	Caudovirales: 1.00	Siphoviridae: 1.00	Skunavirus: 1.00	no support	396	1.2	0	NA	unkonwn
A10198_k149_3136	taxid assigned	based on 1/1 ORFs	1;10239;2731341;2731360;2731618;2731619;28883;10699;1623305	1.00;1.00;1.00;1.00;1.00;1.00;1.00;1.00;1.00	Viruses: 1.00	Uroviricota: 1.00	Caudoviricetes: 1.00	Caudovirales: 1.00	Siphoviridae: 1.00	Skunavirus: 1.00	no support	322	1.06	0	NA	unkonwn
A10198_k149_31360	taxid assigned	based on 1/2 ORFs	1;10239;2731341;2731360;2731618;2731619;28883;10699;186532	1.00;1.00;1.00;1.00;1.00;1.00;1.00;1.00;1.00	Viruses: 1.00	Uroviricota: 1.00	Caudoviricetes: 1.00	Caudovirales: 1.00	Siphoviridae: 1.00	Ceduovirus: 1.00	no support	325	NA	0	NA	unkonwn
A10198_k149_31367	taxid assigned	based on 1/1 ORFs	1;10239;2731341;2731360;2731618;2731619;28883;10699;1623305	1.00;1.00;1.00;1.00;1.00;1.00;1.00;1.00;1.00	Viruses: 1.00	Uroviricota: 1.00	Caudoviricetes: 1.00	Caudovirales: 1.00	Siphoviridae: 1.00	Skunavirus: 1.00	no support	298	1.02	0	NA	unkonwn
A10198_k149_31374	taxid assigned	based on 3/3 ORFs	1;10239;2731341;2731360;2731618;2731619;28883;10699;1623305;2050979	1.00;1.00;1.00;1.00;1.00;1.00;1.00;1.00;1.00;1.00	Viruses: 1.00	Uroviricota: 1.00	Caudoviricetes: 1.00	Caudovirales: 1.00	Siphoviridae: 1.00	Skunavirus: 1.00	no support	645	NA	0	NA	unkonwn
A10198_k149_31540	taxid assigned	based on 1/1 ORFs	1;10239;2731341;2731360;2731618;2731619;28883;10699;1623305;2050979	1.00;1.00;1.00;1.00;1.00;1.00;1.00;1.00;1.00;1.00	Viruses: 1.00	Uroviricota: 1.00	Caudoviricetes: 1.00	Caudovirales: 1.00	Siphoviridae: 1.00	Skunavirus: 1.00	no support	292	NA	0	NA	unkonwn
A10198_k149_31600	taxid assigned	based on 1/1 ORFs	1;10239;2731341;2731360;2731618;2731619;28883;10699;1623305;2050979	1.00;1.00;1.00;1.00;1.00;1.00;1.00;1.00;1.00;1.00	Viruses: 1.00	Uroviricota: 1.00	Caudoviricetes: 1.00	Caudovirales: 1.00	Siphoviridae: 1.00	Skunavirus: 1.00	no support	209	0.52	0	NA	unkonwn
A10198_k149_31620	taxid assigned	based on 1/1 ORFs	1;10239;2731341;2731360;2731618;2731619;28883;10699;1623305;2050979	1.00;1.00;1.00;1.00;1.00;1.00;1.00;1.00;1.00;1.00	Viruses: 1.00	Uroviricota: 1.00	Caudoviricetes: 1.00	Caudovirales: 1.00	Siphoviridae: 1.00	Skunavirus: 1.00	no support	339	1.04	0	NA	unkonwn
A10198_k149_31695	taxid assigned	based on 1/1 ORFs	1;10239;2731341;2731360;2731618;2731619;28883;10699;1623305;2050979	1.00;1.00;1.00;1.00;1.00;1.00;1.00;1.00;1.00;1.00	Viruses: 1.00	Uroviricota: 1.00	Caudoviricetes: 1.00	Caudovirales: 1.00	Siphoviridae: 1.00	Skunavirus: 1.00	no support	242	0.81	0	NA	unkonwn
A10198_k149_31704	taxid assigned	based on 2/2 ORFs	1;10239;2731341;2731360;2731618;2731619;28883;10699;1623305;2050979	1.00;0.52;0.52;0.52;0.52;0.52;0.52;0.52;0.52;0.52	Viruses: 0.52	Uroviricota: 0.52	Caudoviricetes: 0.52	Caudovirales: 0.52	Siphoviridae: 0.52	Skunavirus: 0.52	no support	290	0.98	0	NA	unkonwn
A10198_k149_31778	taxid assigned	based on 1/1 ORFs	1;10239;2731341;2731360;2731618;2731619;28883;10699;2169599;2169621	1.00;1.00;1.00;1.00;1.00;1.00;1.00;1.00;1.00;1.00	Viruses: 1.00	Uroviricota: 1.00	Caudoviricetes: 1.00	Caudovirales: 1.00	Siphoviridae: 1.00	Limdunavirus: 1.00	no support	205	NA	0	NA	unkonwn
A10198_k149_31828	taxid assigned	based on 1/1 ORFs	1;10239;2731341;2731360;2731618;2731619;28883;10699;1623305;2050979	1.00;1.00;1.00;1.00;1.00;1.00;1.00;1.00;1.00;1.00	Viruses: 1.00	Uroviricota: 1.00	Caudoviricetes: 1.00	Caudovirales: 1.00	Siphoviridae: 1.00	Skunavirus: 1.00	no support	259	0.81	0	NA	unkonwn
A10198_k149_31846	taxid assigned	based on 1/1 ORFs	1;10239;2731341;2731360;2731618;2731619;28883;10699;1623305;2050979	1.00;1.00;1.00;1.00;1.00;1.00;1.00;1.00;1.00;1.00	Viruses: 1.00	Uroviricota: 1.00	Caudoviricetes: 1.00	Caudovirales: 1.00	Siphoviridae: 1.00	Skunavirus: 1.00	no support	201	NA	0	NA	unkonwn
A10198_k149_31930	taxid assigned	based on 1/1 ORFs	1;10239;2731341;2731360;2731618;2731619;28883;10699;1623305;2050979;1262538	1.00;1.00;1.00;1.00;1.00;1.00;1.00;1.00;1.00;1.00;1.00	Viruses: 1.00	Uroviricota: 1.00	Caudoviricetes: 1.00	Caudovirales: 1.00	Siphoviridae: 1.00	Skunavirus: 1.00	Lactococcus phage phi7: 1.00	225	NA	0	NA	unkonwn
A10198_k149_32006	taxid assigned	based on 1/1 ORFs	1;10239;2731341;2731360;2731618;2731619;28883;10699;1623305;2050979	1.00;1.00;1.00;1.00;1.00;1.00;1.00;1.00;1.00;1.00	Viruses: 1.00	Uroviricota: 1.00	Caudoviricetes: 1.00	Caudovirales: 1.00	Siphoviridae: 1.00	Skunavirus: 1.00	no support	285	0.67	0	NA	unkonwn
A10198_k149_32034	taxid assigned	based on 10/10 ORFs	1;10239;2731341;2731360;2731618;2731619;28883;10699;2169599;2169621	1.00;1.00;1.00;1.00;1.00;1.00;1.00;1.00;1.00;1.00	Viruses: 1.00	Uroviricota: 1.00	Caudoviricetes: 1.00	Caudovirales: 1.00	Siphoviridae: 1.00	Limdunavirus: 1.00	no support	3823	14.23	0	NA	unkonwn
A10198_k149_32059	taxid assigned	based on 2/2 ORFs	1;10239;2731341;2731360;2731618;2731619;28883;10699;1623305;2050979	1.00;0.84;0.84;0.84;0.84;0.84;0.84;0.84;0.84;0.84	Viruses: 0.84	Uroviricota: 0.84	Caudoviricetes: 0.84	Caudovirales: 0.84	Siphoviridae: 0.84	Skunavirus: 0.84	no support	482	1.41	0	NA	unkonwn
A10198_k149_3206	taxid assigned	based on 3/3 ORFs	1;10239;2731341;2731360;2731618;2731619;28883;10699;1623305	1.00;0.66;0.66;0.66;0.66;0.66;0.66;0.66;0.66	Viruses: 0.66	Uroviricota: 0.66	Caudoviricetes: 0.66	Caudovirales: 0.66	Siphoviridae: 0.66	Skunavirus: 0.66	no support	1122	3.7	0	NA	unkonwn
A10198_k149_32113	taxid assigned	based on 1/2 ORFs	1;10239;2731341;2731360;2731618;2731619;28883;10699;1623305;2050979;2029664	1.00;1.00;1.00;1.00;1.00;1.00;1.00;1.00;1.00;1.00;1.00	Viruses: 1.00	Uroviricota: 1.00	Caudoviricetes: 1.00	Caudovirales: 1.00	Siphoviridae: 1.00	Skunavirus: 1.00	Lactococcus phage 51701: 1.00	510	1.57	0	NA	unkonwn
A10198_k149_32245	taxid assigned	based on 1/1 ORFs	1;10239;2731341;2731360;2731618;2731619;28883;10699;1623305;2050979	1.00;1.00;1.00;1.00;1.00;1.00;1.00;1.00;1.00;1.00	Viruses: 1.00	Uroviricota: 1.00	Caudoviricetes: 1.00	Caudovirales: 1.00	Siphoviridae: 1.00	Skunavirus: 1.00	no support	297	0.34	0	NA	unkonwn
A10198_k149_3230	taxid assigned	based on 1/1 ORFs	1;10239;2731341;2731360;2731618;2731619;28883;10699;1623305	1.00;1.00;1.00;1.00;1.00;1.00;1.00;1.00;1.00	Viruses: 1.00	Uroviricota: 1.00	Caudoviricetes: 1.00	Caudovirales: 1.00	Siphoviridae: 1.00	Skunavirus: 1.00	no support	306	0.72	0	NA	unkonwn
A10198_k149_32331	taxid assigned	based on 2/2 ORFs	1;10239;2731341;2731360;2731618;2731619;28883;10699;1623305	1.00;0.59;0.59;0.59;0.59;0.59;0.59;0.59;0.59	Viruses: 0.59	Uroviricota: 0.59	Caudoviricetes: 0.59	Caudovirales: 0.59	Siphoviridae: 0.59	Skunavirus: 0.59	no support	677	2.26	0	NA	unkonwn
A10198_k149_32338	taxid assigned	based on 1/1 ORFs	1;10239;2731341;2731360;2731618;2731619;28883;10699;1623305	1.00;1.00;1.00;1.00;1.00;1.00;1.00;1.00;1.00	Viruses: 1.00	Uroviricota: 1.00	Caudoviricetes: 1.00	Caudovirales: 1.00	Siphoviridae: 1.00	Skunavirus: 1.00	no support	329	NA	0	NA	unkonwn
A10198_k149_32419	taxid assigned	based on 2/2 ORFs	1;10239;2731341;2731360;2731618;2731619;28883;10699;1623305;2050979	1.00;0.52;0.52;0.52;0.52;0.52;0.52;0.52;0.52;0.52	Viruses: 0.52	Uroviricota: 0.52	Caudoviricetes: 0.52	Caudovirales: 0.52	Siphoviridae: 0.52	Skunavirus: 0.52	no support	278	0.94	0	NA	unkonwn
A10198_k149_32449	taxid assigned	based on 1/1 ORFs	1;10239;2731341;2731360;2731618;2731619;28883;10699;1623305;2050979	1.00;1.00;1.00;1.00;1.00;1.00;1.00;1.00;1.00;1.00	Viruses: 1.00	Uroviricota: 1.00	Caudoviricetes: 1.00	Caudovirales: 1.00	Siphoviridae: 1.00	Skunavirus: 1.00	no support	381	1.17	0	NA	unkonwn
A10198_k149_3256	taxid assigned	based on 1/1 ORFs	1;10239;2731341;2731360;2731618;2731619;28883;10699;1623305;2050979	1.00;1.00;1.00;1.00;1.00;1.00;1.00;1.00;1.00;1.00	Viruses: 1.00	Uroviricota: 1.00	Caudoviricetes: 1.00	Caudovirales: 1.00	Siphoviridae: 1.00	Skunavirus: 1.00	no support	479	1.26	0	NA	unkonwn
A10198_k149_32601	taxid assigned	based on 3/3 ORFs	1;10239;2731341;2731360;2731618;2731619;28883;10699;1623305;2050979	1.00;0.59;0.59;0.59;0.59;0.59;0.59;0.59;0.59;0.59	Viruses: 0.59	Uroviricota: 0.59	Caudoviricetes: 0.59	Caudovirales: 0.59	Siphoviridae: 0.59	Skunavirus: 0.59	no support	855	2.78	0	NA	unkonwn
A10198_k149_3262	taxid assigned	based on 1/1 ORFs	1;10239;2731341;2731360;2731618;2731619;28883;10699;2169599;2169621	1.00;1.00;1.00;1.00;1.00;1.00;1.00;1.00;1.00;1.00	Viruses: 1.00	Uroviricota: 1.00	Caudoviricetes: 1.00	Caudovirales: 1.00	Siphoviridae: 1.00	Limdunavirus: 1.00	no support	328	NA	0	NA	unkonwn
A10198_k149_32636	taxid assigned	based on 1/1 ORFs	1;10239;2731341;2731360;2731618;2731619;28883;10699;1623305	1.00;1.00;1.00;1.00;1.00;1.00;1.00;1.00;1.00	Viruses: 1.00	Uroviricota: 1.00	Caudoviricetes: 1.00	Caudovirales: 1.00	Siphoviridae: 1.00	Skunavirus: 1.00	no support	209	NA	0	NA	unkonwn
A10198_k149_32745	taxid assigned	based on 1/1 ORFs	1;10239;2731341;2731360;2731618;2731619;28883;10699;1623305	1.00;1.00;1.00;1.00;1.00;1.00;1.00;1.00;1.00	Viruses: 1.00	Uroviricota: 1.00	Caudoviricetes: 1.00	Caudovirales: 1.00	Siphoviridae: 1.00	Skunavirus: 1.00	no support	290	0.75	0	NA	unkonwn
A10198_k149_32755	taxid assigned	based on 1/1 ORFs	1;10239;2731341;2731360;2731618;2731619;28883;10699;2169599;2169621	1.00;1.00;1.00;1.00;1.00;1.00;1.00;1.00;1.00;1.00	Viruses: 1.00	Uroviricota: 1.00	Caudoviricetes: 1.00	Caudovirales: 1.00	Siphoviridae: 1.00	Limdunavirus: 1.00	no support	258	0.96	0	NA	unkonwn
A10198_k149_32795	taxid assigned	based on 1/1 ORFs	1;10239;2731341;2731360;2731618;2731619;28883;10699;1623305;2050979;47298	1.00;1.00;1.00;1.00;1.00;1.00;1.00;1.00;1.00;1.00;1.00	Viruses: 1.00	Uroviricota: 1.00	Caudoviricetes: 1.00	Caudovirales: 1.00	Siphoviridae: 1.00	Skunavirus: 1.00	Lactococcus phage phi41: 1.00	298	0.34	0	NA	unkonwn
A10198_k149_32842	taxid assigned	based on 1/1 ORFs	1;10239;2731341;2731360;2731618;2731619;28883;10699;1623305	1.00;1.00;1.00;1.00;1.00;1.00;1.00;1.00;1.00	Viruses: 1.00	Uroviricota: 1.00	Caudoviricetes: 1.00	Caudovirales: 1.00	Siphoviridae: 1.00	Skunavirus: 1.00	no support	301	0.7	0	NA	unkonwn
A10198_k149_32962	taxid assigned	based on 1/1 ORFs	1;10239;2731341;2731360;2731618;2731619;28883;10699;1623305;2050979;213777	1.00;1.00;1.00;1.00;1.00;1.00;1.00;1.00;1.00;1.00;1.00	Viruses: 1.00	Uroviricota: 1.00	Caudoviricetes: 1.00	Caudovirales: 1.00	Siphoviridae: 1.00	Skunavirus: 1.00	Lactococcus lactis phage p272: 1.00	351	NA	0	NA	unkonwn
A10198_k149_33004	taxid assigned	based on 2/2 ORFs	1;10239;2731341;2731360;2731618;2731619;28883;10699;2169599;2169621	1.00;1.00;0.52;0.52;0.52;0.52;0.52;0.52;0.52;0.52	Viruses: 1.00	Uroviricota: 0.52	Caudoviricetes: 0.52	Caudovirales: 0.52	Siphoviridae: 0.52	Limdunavirus: 0.52	no support	293	NA	0	NA	unkonwn
A10198_k149_33092	taxid assigned	based on 1/1 ORFs	1;10239;2731341;2731360;2731618;2731619;28883;10699;2169599;2169621	1.00;1.00;1.00;1.00;1.00;1.00;1.00;1.00;1.00;1.00	Viruses: 1.00	Uroviricota: 1.00	Caudoviricetes: 1.00	Caudovirales: 1.00	Siphoviridae: 1.00	Limdunavirus: 1.00	no support	233	0.87	0	NA	unkonwn
A10198_k149_33225	taxid assigned	based on 1/1 ORFs	1;10239;2731341;2731360;2731618;2731619;28883;10699;1623305	1.00;1.00;1.00;1.00;1.00;1.00;1.00;1.00;1.00	Viruses: 1.00	Uroviricota: 1.00	Caudoviricetes: 1.00	Caudovirales: 1.00	Siphoviridae: 1.00	Skunavirus: 1.00	no support	298	0.7	0	NA	unkonwn
A10198_k149_33245	taxid assigned	based on 3/3 ORFs	1;10239;2731341;2731360;2731618;2731619;28883;10699;1623305;2050979	1.00;0.77;0.77;0.77;0.77;0.77;0.77;0.77;0.77;0.77	Viruses: 0.77	Uroviricota: 0.77	Caudoviricetes: 0.77	Caudovirales: 0.77	Siphoviridae: 0.77	Skunavirus: 0.77	no support	1879	6.05	0	NA	unkonwn
A10198_k149_33257	taxid assigned	based on 1/1 ORFs	1;10239;2731341;2731360;2731618;2731619;28883;10699;1623305;2050979	1.00;1.00;1.00;1.00;1.00;1.00;1.00;1.00;1.00;1.00	Viruses: 1.00	Uroviricota: 1.00	Caudoviricetes: 1.00	Caudovirales: 1.00	Siphoviridae: 1.00	Skunavirus: 1.00	no support	340	0.8	0	NA	unkonwn
A10198_k149_33266	taxid assigned	based on 2/2 ORFs	1;10239;2731341;2731360;2731618;2731619;28883;10699;1623305;2050979	1.00;0.87;0.87;0.87;0.87;0.87;0.87;0.87;0.87;0.87	Viruses: 0.87	Uroviricota: 0.87	Caudoviricetes: 0.87	Caudovirales: 0.87	Siphoviridae: 0.87	Skunavirus: 0.87	no support	758	2.49	0	NA	unkonwn
A10198_k149_33280	taxid assigned	based on 1/1 ORFs	1;10239;2731341;2731360;2731618;2731619;28883;10699;1623305	1.00;1.00;1.00;1.00;1.00;1.00;1.00;1.00;1.00	Viruses: 1.00	Uroviricota: 1.00	Caudoviricetes: 1.00	Caudovirales: 1.00	Siphoviridae: 1.00	Skunavirus: 1.00	no support	268	0.82	0	NA	unkonwn
A10198_k149_33299	taxid assigned	based on 2/2 ORFs	1;10239;2731341;2731360;2731618;2731619;28883;10699;1623305	1.00;0.75;0.75;0.75;0.75;0.75;0.75;0.75;0.75	Viruses: 0.75	Uroviricota: 0.75	Caudoviricetes: 0.75	Caudovirales: 0.75	Siphoviridae: 0.75	Skunavirus: 0.75	no support	557	1.84	0	NA	unkonwn
A10198_k149_33304	taxid assigned	based on 1/1 ORFs	1;10239;2731341;2731360;2731618;2731619;28883;10699;1623305	1.00;1.00;1.00;1.00;1.00;1.00;1.00;1.00;1.00	Viruses: 1.00	Uroviricota: 1.00	Caudoviricetes: 1.00	Caudovirales: 1.00	Siphoviridae: 1.00	Skunavirus: 1.00	no support	336	NA	0	NA	unkonwn
A10198_k149_33306	taxid assigned	based on 1/1 ORFs	1;10239;2731341;2731360;2731618;2731619;28883;10699;1623305;2050979;2029659	1.00;1.00;1.00;1.00;1.00;1.00;1.00;1.00;1.00;1.00;1.00	Viruses: 1.00	Uroviricota: 1.00	Caudoviricetes: 1.00	Caudovirales: 1.00	Siphoviridae: 1.00	Skunavirus: 1.00	Lactococcus phage 16802: 1.00	320	0.75	0	NA	unkonwn
A10198_k149_33464	taxid assigned	based on 2/2 ORFs	1;10239;2731341;2731360;2731618;2731619;28883;10699;1623305	1.00;0.51;0.51;0.51;0.51;0.51;0.51;0.51;0.51	Viruses: 0.51	Uroviricota: 0.51	Caudoviricetes: 0.51	Caudovirales: 0.51	Siphoviridae: 0.51	Skunavirus: 0.51	no support	293	0.95	0	NA	unkonwn
A10198_k149_33482	taxid assigned	based on 1/1 ORFs	1;10239;2731341;2731360;2731618;2731619;28883;10699;1623305;2050979	1.00;1.00;1.00;1.00;1.00;1.00;1.00;1.00;1.00;1.00	Viruses: 1.00	Uroviricota: 1.00	Caudoviricetes: 1.00	Caudovirales: 1.00	Siphoviridae: 1.00	Skunavirus: 1.00	no support	440	1.46	0	NA	unkonwn
A10198_k149_33495	taxid assigned	based on 1/1 ORFs	1;10239;2731341;2731360;2731618;2731619;28883;10699;2169599;2169622	1.00;1.00;1.00;1.00;1.00;1.00;1.00;1.00;1.00;1.00	Viruses: 1.00	Uroviricota: 1.00	Caudoviricetes: 1.00	Caudovirales: 1.00	Siphoviridae: 1.00	Unaquatrovirus: 1.00	no support	519	1.8	0	NA	unkonwn
A10198_k149_33613	taxid assigned	based on 1/1 ORFs	1;10239;2731341;2731360;2731618;2731619;28883;10699;1623305;2050979	1.00;1.00;1.00;1.00;1.00;1.00;1.00;1.00;1.00;1.00	Viruses: 1.00	Uroviricota: 1.00	Caudoviricetes: 1.00	Caudovirales: 1.00	Siphoviridae: 1.00	Skunavirus: 1.00	no support	457	0.52	0	NA	unkonwn
A10198_k149_33665	taxid assigned	based on 2/2 ORFs	1;10239;2731341;2731360;2731618;2731619;28883;10699;1623305	1.00;0.52;0.52;0.52;0.52;0.52;0.52;0.52;0.52	Viruses: 0.52	Uroviricota: 0.52	Caudoviricetes: 0.52	Caudovirales: 0.52	Siphoviridae: 0.52	Skunavirus: 0.52	no support	322	1.05	0	NA	unkonwn
A10198_k149_33670	taxid assigned	based on 4/4 ORFs	1;10239;2731341;2731360;2731618;2731619;28883;10699;1623305;2050979	1.00;0.69;0.69;0.69;0.69;0.69;0.69;0.69;0.69;0.69	Viruses: 0.69	Uroviricota: 0.69	Caudoviricetes: 0.69	Caudovirales: 0.69	Siphoviridae: 0.69	Skunavirus: 0.69	no support	2729	8.97	0	NA	unkonwn
A10198_k149_33745	taxid assigned	based on 2/2 ORFs	1;10239;2731341;2731360;2731618;2731619;28883;10699;1623305;2050979	1.00;0.60;0.60;0.60;0.60;0.60;0.60;0.60;0.60;0.60	Viruses: 0.60	Uroviricota: 0.60	Caudoviricetes: 0.60	Caudovirales: 0.60	Siphoviridae: 0.60	Skunavirus: 0.60	no support	526	1.73	0	NA	unkonwn
A10198_k149_33757	taxid assigned	based on 1/1 ORFs	1;10239;2731341;2731360;2731618;2731619;28883;10699;1623305	1.00;1.00;1.00;1.00;1.00;1.00;1.00;1.00;1.00	Viruses: 1.00	Uroviricota: 1.00	Caudoviricetes: 1.00	Caudovirales: 1.00	Siphoviridae: 1.00	Skunavirus: 1.00	no support	567	1.33	0	NA	unkonwn
A10198_k149_33766	taxid assigned	based on 2/2 ORFs	1;10239;2731341;2731360;2731618;2731619;28883;10699;2169599;2169621	1.00;0.76;0.76;0.76;0.76;0.76;0.76;0.76;0.76;0.76	Viruses: 0.76	Uroviricota: 0.76	Caudoviricetes: 0.76	Caudovirales: 0.76	Siphoviridae: 0.76	Limdunavirus: 0.76	no support	629	2.34	0	NA	unkonwn
A10198_k149_33807	taxid assigned	based on 1/1 ORFs	1;10239;2731341;2731360;2731618;2731619;28883;10699;1623305	1.00;1.00;1.00;1.00;1.00;1.00;1.00;1.00;1.00	Viruses: 1.00	Uroviricota: 1.00	Caudoviricetes: 1.00	Caudovirales: 1.00	Siphoviridae: 1.00	Skunavirus: 1.00	no support	288	0.67	0	NA	unkonwn
A10198_k149_33905	taxid assigned	based on 1/1 ORFs	1;10239;2731341;2731360;2731618;2731619;28883;10699;2169599;2169621	1.00;1.00;1.00;1.00;1.00;1.00;1.00;1.00;1.00;1.00	Viruses: 1.00	Uroviricota: 1.00	Caudoviricetes: 1.00	Caudovirales: 1.00	Siphoviridae: 1.00	Limdunavirus: 1.00	no support	352	0.63	0	NA	unkonwn
A10198_k149_33948	taxid assigned	based on 2/3 ORFs	1;10239;2731341;2731360;2731618;2731619;28883;10699;1623305;2050979	1.00;0.68;0.68;0.68;0.68;0.68;0.68;0.68;0.68;0.68	Viruses: 0.68	Uroviricota: 0.68	Caudoviricetes: 0.68	Caudovirales: 0.68	Siphoviridae: 0.68	Skunavirus: 0.68	no support	1075	3.65	0	NA	unkonwn
A10198_k149_34017	taxid assigned	based on 3/3 ORFs	1;10239;2731341;2731360;2731618;2731619;28883;10699;1623305	1.00;0.51;0.51;0.51;0.51;0.51;0.51;0.51;0.51	Viruses: 0.51	Uroviricota: 0.51	Caudoviricetes: 0.51	Caudovirales: 0.51	Siphoviridae: 0.51	Skunavirus: 0.51	no support	600	2.02	0	NA	unkonwn
A10198_k149_34022	taxid assigned	based on 1/1 ORFs	1;10239;2731341;2731360;2731618;2731619;28883;10699;1623305;2050979	1.00;1.00;1.00;1.00;1.00;1.00;1.00;1.00;1.00;1.00	Viruses: 1.00	Uroviricota: 1.00	Caudoviricetes: 1.00	Caudovirales: 1.00	Siphoviridae: 1.00	Skunavirus: 1.00	no support	347	1.07	0	NA	unkonwn
A10198_k149_34023	taxid assigned	based on 2/2 ORFs	1;10239;2731341;2731360;2731618;2731619;28883;10699;1623305;2050979	1.00;0.80;0.80;0.80;0.80;0.80;0.80;0.80;0.80;0.80	Viruses: 0.80	Uroviricota: 0.80	Caudoviricetes: 0.80	Caudovirales: 0.80	Siphoviridae: 0.80	Skunavirus: 0.80	no support	726	2.35	0	NA	unkonwn
A10198_k149_34148	taxid assigned	based on 2/2 ORFs	1;10239;2731341;2731360;2731618;2731619;28883;10699;1623305	1.00;0.68;0.68;0.68;0.68;0.68;0.68;0.68;0.68	Viruses: 0.68	Uroviricota: 0.68	Caudoviricetes: 0.68	Caudovirales: 0.68	Siphoviridae: 0.68	Skunavirus: 0.68	no support	319	0.64	0	NA	unkonwn
A10198_k149_34220	taxid assigned	based on 2/2 ORFs	1;10239;2731341;2731360;2731618;2731619;28883;10699;1623305;2050979	1.00;1.00;1.00;1.00;1.00;1.00;1.00;1.00;1.00;1.00	Viruses: 1.00	Uroviricota: 1.00	Caudoviricetes: 1.00	Caudovirales: 1.00	Siphoviridae: 1.00	Skunavirus: 1.00	no support	336	1.03	0	NA	unkonwn
A10198_k149_34258	taxid assigned	based on 1/1 ORFs	1;10239;2731341;2731360;2731618;2731619;28883;10699;1623305;213769	1.00;1.00;1.00;1.00;1.00;1.00;1.00;1.00;1.00;1.00	Viruses: 1.00	Uroviricota: 1.00	Caudoviricetes: 1.00	Caudovirales: 1.00	Siphoviridae: 1.00	Skunavirus: 1.00	Lactococcus virus 712: 1.00	298	0.91	0	NA	unkonwn
A10198_k149_34299	taxid assigned	based on 1/1 ORFs	1;10239;2731341;2731360;2731618;2731619;28883;10699;2169599;2169621	1.00;1.00;1.00;1.00;1.00;1.00;1.00;1.00;1.00;1.00	Viruses: 1.00	Uroviricota: 1.00	Caudoviricetes: 1.00	Caudovirales: 1.00	Siphoviridae: 1.00	Limdunavirus: 1.00	no support	636	2.37	0	NA	unkonwn
A10198_k149_34303	taxid assigned	based on 1/1 ORFs	1;10239;2731341;2731360;2731618;2731619;28883;10699	1.00;1.00;1.00;1.00;1.00;1.00;1.00;1.00	Viruses: 1.00	Uroviricota: 1.00	Caudoviricetes: 1.00	Caudovirales: 1.00	Siphoviridae: 1.00	no support	no support	252	0.83	0	NA	unkonwn
A10198_k149_34338	taxid assigned	based on 3/3 ORFs	1;10239;2731341;2731360;2731618;2731619;28883;10699;1623305;2050979;1636587	1.00;0.81;0.81;0.81;0.81;0.81;0.81;0.81;0.81;0.81;0.64	Viruses: 0.81	Uroviricota: 0.81	Caudoviricetes: 0.81	Caudovirales: 0.81	Siphoviridae: 0.81	Skunavirus: 0.81	Lactococcus phage 936 group phage PhiS0139: 0.64	830	0.95	0	NA	unkonwn
A10198_k149_34358	taxid assigned	based on 1/1 ORFs	1;10239;2731341;2731360;2731618;2731619;28883;10699;2169599;2169621	1.00;1.00;1.00;1.00;1.00;1.00;1.00;1.00;1.00;1.00	Viruses: 1.00	Uroviricota: 1.00	Caudoviricetes: 1.00	Caudovirales: 1.00	Siphoviridae: 1.00	Limdunavirus: 1.00	no support	577	2.15	0	NA	unkonwn
A10198_k149_3437	taxid assigned	based on 1/1 ORFs	1;10239;2731341;2731360;2731618;2731619;28883;10699	1.00;1.00;1.00;1.00;1.00;1.00;1.00;1.00	Viruses: 1.00	Uroviricota: 1.00	Caudoviricetes: 1.00	Caudovirales: 1.00	Siphoviridae: 1.00	no support	no support	340	1.11	0	NA	unkonwn
A10198_k149_34393	taxid assigned	based on 1/1 ORFs	1;10239;2731341;2731360;2731618;2731619;28883;10699;1623305;2050979	1.00;1.00;1.00;1.00;1.00;1.00;1.00;1.00;1.00;1.00	Viruses: 1.00	Uroviricota: 1.00	Caudoviricetes: 1.00	Caudovirales: 1.00	Siphoviridae: 1.00	Skunavirus: 1.00	no support	370	1.19	0	NA	unkonwn
A10198_k149_34423	taxid assigned	based on 2/2 ORFs	1;10239;2731341;2731360;2731618;2731619;28883;10699;1623305;2050979	1.00;1.00;1.00;1.00;1.00;1.00;1.00;1.00;1.00;1.00	Viruses: 1.00	Uroviricota: 1.00	Caudoviricetes: 1.00	Caudovirales: 1.00	Siphoviridae: 1.00	Skunavirus: 1.00	no support	843	2.59	0	NA	unkonwn
A10198_k149_34506	taxid assigned	based on 1/1 ORFs	1;10239;2731341;2731360;2731618;2731619;28883;10699;2169599;2169621	1.00;1.00;1.00;1.00;1.00;1.00;1.00;1.00;1.00;1.00	Viruses: 1.00	Uroviricota: 1.00	Caudoviricetes: 1.00	Caudovirales: 1.00	Siphoviridae: 1.00	Limdunavirus: 1.00	no support	469	NA	0	NA	unkonwn
A10198_k149_34522	taxid assigned	based on 4/4 ORFs	1;10239;2731341;2731360;2731618;2731619;28883;10699;2169599;2169621	1.00;1.00;1.00;1.00;1.00;1.00;1.00;1.00;1.00;1.00	Viruses: 1.00	Uroviricota: 1.00	Caudoviricetes: 1.00	Caudovirales: 1.00	Siphoviridae: 1.00	Limdunavirus: 1.00	no support	4697	17.49	0	NA	unkonwn
A10198_k149_34526	taxid assigned	based on 1/1 ORFs	1;10239;2731341;2731360;2731618;2731619;28883;10699;1623305	1.00;1.00;1.00;1.00;1.00;1.00;1.00;1.00;1.00	Viruses: 1.00	Uroviricota: 1.00	Caudoviricetes: 1.00	Caudovirales: 1.00	Siphoviridae: 1.00	Skunavirus: 1.00	no support	398	0.93	0	NA	unkonwn
A10198_k149_3457	taxid assigned	based on 1/1 ORFs	1;10239;2731341;2731360;2731618;2731619;28883;10699;1623305;2050979	1.00;1.00;1.00;1.00;1.00;1.00;1.00;1.00;1.00;1.00	Viruses: 1.00	Uroviricota: 1.00	Caudoviricetes: 1.00	Caudovirales: 1.00	Siphoviridae: 1.00	Skunavirus: 1.00	no support	292	0.23	0	NA	unkonwn
A10198_k149_34578	taxid assigned	based on 2/2 ORFs	1;10239;2731341;2731360;2731618;2731619;28883;10699;1623305;2050979	1.00;0.64;0.64;0.64;0.64;0.64;0.64;0.64;0.64;0.64	Viruses: 0.64	Uroviricota: 0.64	Caudoviricetes: 0.64	Caudovirales: 0.64	Siphoviridae: 0.64	Skunavirus: 0.64	no support	631	1.48	0	VTU50347.1 Integrase family protein [Lactobacillus casei W56] [Lacticaseibacillus rhamnosus]	temperate
A10198_k149_34616	taxid assigned	based on 1/1 ORFs	1;10239;2731341;2731360;2731618;2731619;28883;10699;1623305	1.00;1.00;1.00;1.00;1.00;1.00;1.00;1.00;1.00	Viruses: 1.00	Uroviricota: 1.00	Caudoviricetes: 1.00	Caudovirales: 1.00	Siphoviridae: 1.00	Skunavirus: 1.00	no support	1557	3.65	0	NA	unkonwn
A10198_k149_34645	taxid assigned	based on 2/2 ORFs	1;10239;2731341;2731360;2731618;2731619;28883;10699;1623305	1.00;0.56;0.56;0.56;0.56;0.56;0.56;0.56;0.56	Viruses: 0.56	Uroviricota: 0.56	Caudoviricetes: 0.56	Caudovirales: 0.56	Siphoviridae: 0.56	Skunavirus: 0.56	no support	428	1.26	0	NA	unkonwn
A10198_k149_34646	taxid assigned	based on 1/1 ORFs	1;10239;2731341;2731360;2731618;2731619;28883;10699	1.00;1.00;1.00;1.00;1.00;1.00;1.00;1.00	Viruses: 1.00	Uroviricota: 1.00	Caudoviricetes: 1.00	Caudovirales: 1.00	Siphoviridae: 1.00	no support	no support	292	NA	0	NA	unkonwn
A10198_k149_34653	taxid assigned	based on 1/1 ORFs	1;10239;2731341;2731360;2731618;2731619;28883;10699;1623305	1.00;1.00;1.00;1.00;1.00;1.00;1.00;1.00;1.00	Viruses: 1.00	Uroviricota: 1.00	Caudoviricetes: 1.00	Caudovirales: 1.00	Siphoviridae: 1.00	Skunavirus: 1.00	no support	930	3.08	0	NA	unkonwn
A10198_k149_34710	taxid assigned	based on 2/2 ORFs	1;10239;2731341;2731360;2731618;2731619;28883;10699;1623305;2050979;47298	1.00;0.60;0.60;0.60;0.60;0.60;0.60;0.60;0.60;0.60;0.60	Viruses: 0.60	Uroviricota: 0.60	Caudoviricetes: 0.60	Caudovirales: 0.60	Siphoviridae: 0.60	Skunavirus: 0.60	Lactococcus phage phi41: 0.60	606	NA	0	NA	unkonwn
A10198_k149_34786	taxid assigned	based on 1/1 ORFs	1;10239;2731341;2731360;2731618;2731619;28883;10699;1623305;2050979	1.00;1.00;1.00;1.00;1.00;1.00;1.00;1.00;1.00;1.00	Viruses: 1.00	Uroviricota: 1.00	Caudoviricetes: 1.00	Caudovirales: 1.00	Siphoviridae: 1.00	Skunavirus: 1.00	no support	250	0.69	0	NA	unkonwn
A10198_k149_34801	taxid assigned	based on 1/1 ORFs	1;10239;2731341;2731360;2731618;2731619;28883;10699;1623305;2050979	1.00;1.00;1.00;1.00;1.00;1.00;1.00;1.00;1.00;1.00	Viruses: 1.00	Uroviricota: 1.00	Caudoviricetes: 1.00	Caudovirales: 1.00	Siphoviridae: 1.00	Skunavirus: 1.00	no support	305	0.9	0	NA	unkonwn
A10198_k149_34888	taxid assigned	based on 1/1 ORFs	1;10239;2731341;2731360;2731618;2731619;28883;10699;1623305;2050979	1.00;1.00;1.00;1.00;1.00;1.00;1.00;1.00;1.00;1.00	Viruses: 1.00	Uroviricota: 1.00	Caudoviricetes: 1.00	Caudovirales: 1.00	Siphoviridae: 1.00	Skunavirus: 1.00	no support	466	1.71	0	NA	unkonwn
A10198_k149_34988	taxid assigned	based on 1/1 ORFs	1;10239;2731341;2731360;2731618;2731619;28883;10699;1623305;2050979	1.00;1.00;1.00;1.00;1.00;1.00;1.00;1.00;1.00;1.00	Viruses: 1.00	Uroviricota: 1.00	Caudoviricetes: 1.00	Caudovirales: 1.00	Siphoviridae: 1.00	Skunavirus: 1.00	no support	232	NA	0	NA	unkonwn
A10198_k149_34998	taxid assigned	based on 2/2 ORFs	1;10239;2731341;2731360;2731618;2731619;28883;10699	1.00;0.53;0.53;0.53;0.53;0.53;0.53;0.53	Viruses: 0.53	Uroviricota: 0.53	Caudoviricetes: 0.53	Caudovirales: 0.53	Siphoviridae: 0.53	no support	no support	533	NA	0	NA	unkonwn
A10198_k149_35	taxid assigned	based on 1/1 ORFs	1;10239;2731341;2731360;2731618;2731619;28883;10699;1623305;2050979	1.00;1.00;1.00;1.00;1.00;1.00;1.00;1.00;1.00;1.00	Viruses: 1.00	Uroviricota: 1.00	Caudoviricetes: 1.00	Caudovirales: 1.00	Siphoviridae: 1.00	Skunavirus: 1.00	no support	212	NA	0	NA	unkonwn
A10198_k149_35003	taxid assigned	based on 1/1 ORFs	1;10239;2731341;2731360;2731618;2731619;28883;10699;2169599;2169622	1.00;1.00;1.00;1.00;1.00;1.00;1.00;1.00;1.00;1.00	Viruses: 1.00	Uroviricota: 1.00	Caudoviricetes: 1.00	Caudovirales: 1.00	Siphoviridae: 1.00	Unaquatrovirus: 1.00	no support	564	1.96	0	NA	unkonwn
A10198_k149_35059	taxid assigned	based on 1/1 ORFs	1;10239;2731341;2731360;2731618;2731619;28883;10699;1623305;2050979	1.00;1.00;1.00;1.00;1.00;1.00;1.00;1.00;1.00;1.00	Viruses: 1.00	Uroviricota: 1.00	Caudoviricetes: 1.00	Caudovirales: 1.00	Siphoviridae: 1.00	Skunavirus: 1.00	no support	334	0.38	0	NA	unkonwn
A10198_k149_35061	taxid assigned	based on 1/1 ORFs	1;10239;2731341;2731360;2731618;2731619;28883;10699;1623305;2050979	1.00;1.00;1.00;1.00;1.00;1.00;1.00;1.00;1.00;1.00	Viruses: 1.00	Uroviricota: 1.00	Caudoviricetes: 1.00	Caudovirales: 1.00	Siphoviridae: 1.00	Skunavirus: 1.00	no support	240	NA	0	NA	unkonwn
A10198_k149_35110	taxid assigned	based on 5/5 ORFs	1;10239;2731341;2731360;2731618;2731619;28883;10699;1623305	1.00;0.60;0.60;0.60;0.60;0.60;0.60;0.60;0.60	Viruses: 0.60	Uroviricota: 0.60	Caudoviricetes: 0.60	Caudovirales: 0.60	Siphoviridae: 0.60	Skunavirus: 0.60	no support	2976	9.71	0	NA	unkonwn
A10198_k149_35126	taxid assigned	based on 2/2 ORFs	1;10239;2731341;2731360;2731618;2731619;28883;10699;2169599;2169621	1.00;1.00;1.00;1.00;1.00;1.00;1.00;1.00;1.00;1.00	Viruses: 1.00	Uroviricota: 1.00	Caudoviricetes: 1.00	Caudovirales: 1.00	Siphoviridae: 1.00	Limdunavirus: 1.00	no support	787	2.96	0	NA	unkonwn
A10198_k149_35130	taxid assigned	based on 1/1 ORFs	1;10239;2731341;2731360;2731618;2731619;28883;10699;1623305;2050979	1.00;1.00;1.00;1.00;1.00;1.00;1.00;1.00;1.00;1.00	Viruses: 1.00	Uroviricota: 1.00	Caudoviricetes: 1.00	Caudovirales: 1.00	Siphoviridae: 1.00	Skunavirus: 1.00	no support	372	0.81	0	NA	unkonwn
A10198_k149_35141	taxid assigned	based on 1/2 ORFs	1;10239;2731341;2731360;2731618;2731619;28883;10699;1623305;2050979	1.00;1.00;1.00;1.00;1.00;1.00;1.00;1.00;1.00;1.00	Viruses: 1.00	Uroviricota: 1.00	Caudoviricetes: 1.00	Caudovirales: 1.00	Siphoviridae: 1.00	Skunavirus: 1.00	no support	293	0.87	0	NA	unkonwn
A10198_k149_352	taxid assigned	based on 1/1 ORFs	1;10239;2731341;2731360;2731618;2731619;28883;10699;1623305;2050979	1.00;1.00;1.00;1.00;1.00;1.00;1.00;1.00;1.00;1.00	Viruses: 1.00	Uroviricota: 1.00	Caudoviricetes: 1.00	Caudovirales: 1.00	Siphoviridae: 1.00	Skunavirus: 1.00	no support	388	0.91	0	NA	unkonwn
A10198_k149_35209	taxid assigned	based on 2/2 ORFs	1;10239;2731341;2731360;2731618;2731619;28883;10699;1623305;2050979	1.00;0.58;0.58;0.58;0.58;0.58;0.58;0.58;0.58;0.58	Viruses: 0.58	Uroviricota: 0.58	Caudoviricetes: 0.58	Caudovirales: 0.58	Siphoviridae: 0.58	Skunavirus: 0.58	no support	861	2.84	0	NA	unkonwn
A10198_k149_35325	taxid assigned	based on 1/1 ORFs	1;10239;2731341;2731360;2731618;2731619;28883;10699;1623305;2050979	1.00;1.00;1.00;1.00;1.00;1.00;1.00;1.00;1.00;1.00	Viruses: 1.00	Uroviricota: 1.00	Caudoviricetes: 1.00	Caudovirales: 1.00	Siphoviridae: 1.00	Skunavirus: 1.00	no support	355	NA	0	NA	unkonwn
[truncated: 10,813 more rows]
