# Supplementary material for: Gut virome characteristics associated with early onset of anemia and neurodevelopmental delay in preterm infants
Source: iScience. 2025 Sep 16;28(10):113578. doi: 10.1016/j.isci.2025.113578 (PMC12510052; doi:10.1016/j.isci.2025.113578)
Supplement: Table S9. Multiple linear regression analysis of clinical parameters in this study [file mmc10.xlsx]

## Sheet: Sheet1
Table S9. Multiple linear regression analysis of clinical parameters in this study.
	Estimate	Std.	Error	t value	Pr(>|t|)
(Intercept)	0.22683	0.28289	0.802	0.425971
Anemia	-0.37386	0.44121	-0.847	0.400346
Birthweight	-0.1831	0.24778	-0.739	0.462951
Gestation_age	0.80053	0.2788	2.871	0.005729	**
Gender	-0.13949	0.11375	-1.226	0.225166
c_section	-0.20245	0.13977	-1.448	0.152984
ABO	-0.4115	0.14777	-2.785	0.00726	**
Hemogloblinat birth	-0.09192	0.34871	-0.264	0.793043
Hemogloblin_minimal	-0.03896	0.27358	-0.142	0.887264
length at birth	0.11646	0.19355	0.602	0.549748
circle of head at birth	-0.22115	0.22781	-0.971	0.335783
multibirth	0.14499	0.13113	1.106	0.273512
Mother_age	-0.27274	0.12815	-2.128	0.037653	*
apgar1	0.0618	0.13952	0.443	0.65948
apgar5	0.15921	0.1151	1.383	0.171961
apgar10	0.12441	0.16858	0.738	0.463533
antibioday	-0.51622	0.19004	-2.716	0.008724	**
discharge_day	0.68095	0.34644	1.966	0.054226	.
Hemogloblin	NA	NA	NA	NA
RBC_CV	0.02725	0.47155	0.058	0.954127
RBC_SD	0.09201	0.70398	0.131	0.896471
RBC_count	0.12277	1.1149	0.11	0.912701
RBC_yj	0.44073	1.03733	0.425	0.672532
Platlets_bj	0.8996	0.70098	1.283	0.204566
Platelets_fbkd	-0.70485	0.20229	-3.484	0.000956	***
Platlets_count	-0.70296	0.73381	-0.958	0.34213
Total_protein	-0.62384	0.7888	-0.791	0.432296
Beta2_microglobulin	0.23603	0.1533	1.54	0.129176
Albumin	0.70842	0.66385	1.067	0.290408
Albumin_globulin	-0.51908	0.45979	-1.129	0.263646
Globulin	NA	NA	NA	NA
G6PD	-0.35725	0.15606	-2.289	0.025793	*
CRP	-0.14254	0.13533	-1.053	0.296649
Calcitonin	0.05135	0.11646	0.441	0.660975
